# Supplementary material for: Dynamic Changes in Metabolite Accumulation and the Transcriptome during Leaf Growth and Development in Eucommia ulmoides
Source: Int J Mol Sci. 2019 Aug 18;20(16):4030. doi: 10.3390/ijms20164030 (PMC6721751; doi:10.3390/ijms20164030)
Supplement: Supplementary file 1 [file ijms-20-04030-s001.zip]

Archive with 3 entries (3 files):
- DATA S1  The CDS sequence of novel identified trascripts.cds
- supplementary figures and table S1-S2, S7.pdf
- supplementary tables S3-S6.xlsx
