# Supplementary material for: Dynamic Changes in Metabolite Accumulation and the Transcriptome during Leaf Growth and Development in Eucommia ulmoides
Source: Int J Mol Sci. 2019 Aug 18;20(16):4030. doi: 10.3390/ijms20164030 (PMC6721751; doi:10.3390/ijms20164030)
Supplement: Supplementary file 1 [file ijms-20-04030-s001.zip › DATA S1 The CDS sequence of novel identified trascripts.cds]

>Gene.1::PB.1.1::g.1::m.1 Gene.1::PB.1.1::g.1  ORF type:complete len:567 (+) PB.1.1:445-2145(+)
ATGGAGACGCCGGCGAAGTCGATCGCCGATGTGGTGGATGAGATCATGGGGATTCACAGG
TCTCTCCCGACGAGACCCGGAATCGATGAAGTCGAAGCAGCCAAGATGTTGATTCGTAAC
ATTGAGGCGGAGGACCAGTCGAGAATCGAGGCCATTGCGCGGCAAACGAAGAGCAAAGAC
GTGCCGGAGGAGTTGTTCAGGATCCTGCAGGAGATGCAGAAGAATTTGGTGTATTTTCAG
AGCAGAGAACAGAAGAGGGAGGCGGTGAAATTGTTGGATCTCGACGGCGTCCACGAACTG
TTCGACGATTTGATTCAGAGAGCTTCGAAATGTCTGCCTTCGTCGTCGTCGGCGTCCTCC
GCGTATTCTCGTTCCGCTTCATCGAGGGATTCGAGTAGTTTGTCTTTGGAGAATACGGCT
TCGTTTTCCGGTAACAGCTTGAATTCAACGACTGCAACACCGCCCGTATCGTCTTCTTCG
TATATCGACAAGGCGCCTGTAAAAACCTCGGAGCTATACACGAGAGATGATAGTTACTTG
AAGAAGGCAAAAGGTACACTATACAGCGACGGATTTCGATCTGGAAATGCTTCTAAACCC
CAGATTGTGGATTCTACTCTCAAGCCAGCAACTACTTCAGGTCAAGATAGTGAAAAATTG
AGTCTCATAAAGCTCGCCAGTTTGATCGAAGCATCTTCGAAGAAAGCAACTAAAGATCTC
ATTCTCAAGAACAAACTGACAGACCAAGTTGAATGGCTACCGGATTCCATAGGAAAGCTA
TCGAGTTTAATCACCCTTGATCTGTCTGAAAATCGAATCCTGTTATTACCATCCACAATC
GGAGGTCTCTCTTCACTAACAACACTCGATCTCCATTCAAATCGACTCAGCCAACTCCCA
GAATCCATTGGAGATCTCCTCAGCTTGGTTCATCTCGATGTGAGCGCCAACCAATTAACC
TCTCTGCCTTCTGTAATTGGTAGATTAATCCGTCTTCAAGAGCTCAAATTGAGCTCCAAT
TTGCTTACTGTTCTTCCTGAATCGATTGGATCACTCGCCAGTCTCCAAAAATTGGATGTG
GAAACCAATGATCTCGAAGAATTTCCTCATACAATTGGCAAATGTTCTTCATTGATGGAG
ATCAGGGCAGATTATAATCGGCTCAAAGCACTTCCGGAGGCAGTGGGTCGAATTAGTTCA
TTGGAAGTTCTCTCTGTTCGATACAATAACATTCAACAGTTGCCCACAACAATGGCTTCC
CTATCGAGCTTGAAGGAACTCGATATTAGCTTCAATCAACTCGAATCTGTGCCAGAGAGC
TTGTGTTTTGCCACGACACTCGTGAAGATGAATATCAGCAATAACTTTGCTGATCTACAG
GCTCTGCCTAGGTCTATTGGCAACCTCGAAATGCTTGAAGAGTTGAATATGAGCAATAAC
CAAATTAGGGTTCTTCCAGCTTCTTTTAGAATGCTTTCTCGATTGCGGGTTTTGAATGTT
GAAGGAAACCCTCTGGAAGTTCCGCCTAGAGACGTGGTCAATAAGGGTGCTCAGGCTGTT
GTCCAGTACATGGCTGATCTTGTTGAAAATAGGGAGGTGAAATCGCAACCTGTTAAGCAG
AAGAAATCTTGGGCTCAAATATGTTTTTGTTTGAGATCTAACAAGCGAAAACGGGACAGT
TCAGACTTTGTGAAAGTTTGA
>Gene.2::PB.1.2::g.2::m.2 Gene.2::PB.1.2::g.2  ORF type:complete len:567 (+) PB.1.2:137-1837(+)
ATGGAGACGCCGGCGAAGTCGATCGCCGATGTGGTGGATGAGATCATGGGGATTCACAGG
TCTCTCCCGACGAGACCCGGAATCGATGAAGTCGAAGCAGCCAAGATGTTGATTCGTAAC
ATTGAGGCGGAGGACCAGTCGAGAATCGAGGCCATTGCGCGGCAAACGAAGAGCAAAGAC
GTGCCGGAGGAGTTGTTCAGGATCCTGCAGGAGATGCAGAAGAATTTGGTGTATTTTCAG
AGCAGAGAACAGAAGAGGGAGGCGGTGAAATTGTTGGATCTCGACGGCGTCCACGAACTG
TTCGACGATTTGATTCAGAGAGCTTCGAAATGTCTGCCTTCGTCGTCGTCGGCGTCCTCC
GCGTATTCTCGTTCCGCTTCATCGAGGGATTCGAGTAGTTTGTCTTTGGAGAATACGGCT
TCGTTTTCCGGTAACAGCTTGAATTCAACGACTGCAACACCGCCCGTATCGTCTTCTTCG
TATATCGACAAGGCGCCTGTAAAAACCTCGGAGCTATACACGAGAGATGATAGTTACTTG
AAGAAGGCAAAAGGTACACTATACAGCGACGGATTTCGATCTGGAAATGCTTCTAAACCC
CAGATTGTGGATTCTACTCTCAAGCCAGCAACTACTTCAGGTCAAGATGGTGAAAAATTG
AGTCTCATAAAGCTCGCCAGTTTGATCGAAGCATCTTCGAAGAAAGGAACTAAAGATCTC
ATTCTCAAGAACAAACTGACAGACCAAGTTGAATGGCTACCGGATTCCATAGGAAAGCTA
TCGAGTTTAATCACCCTTGATCTGTCTGAAAATCGAATCCTGTTATTACCATCCACAATC
GGAGGTCTCTCTTCACTAACAACACTCGATCTCCATTCAAATCGACTCAGCCAACTCCCA
GAATCCATTGGAGATCTCCTCAGCTTGGTTCATCTCGATGTGAGCGCCAACCAATTAACC
TCTCTGCCTTCTGTAATTGGTAGATTAATCCGTCTTCAAGAGCTCAAATTGAGCTCCAAT
TTGCTTACTGTTCTTCCTGAATCGATTGGATCACTCGCCAGTCTCCAAAAATTGGATGTG
GAAACCAATGATCTCGAAGAATTTCCTCATACAATTGGCAAATGTTCTTCATTGATGGAG
ATCAGGGCAGATTATAATCGGCTCAAAGCACTTCCGGAGGCAGTGGGTCGAATTAGTTCA
TTGGAAGTTCTCTCTGTTCGATACAATAACATTCAACAGTTGCCCACAACAATGGCTTCC
CTATCGAGCTTGAAGGAACTCGATATTAGCTTCAATCAACTCGAATCTGTGCCAGAGAGC
TTGTGTTTTGCCACGACACTCGTGAAGATGAATATCAGCAATAACTTTGCTGATCTACAG
GCTCTGCCTAGGTCTATAGGCAACCTCGAAATGCTTGAAGAGTTGAATATGAGCAATAAC
CAAATTAGGGTTCTTCCAGCTTCTTTTAGAATGCTTTCTCGATTGCGGGTTTTGAATGTT
GAAGGAAACCCTCTGGAAGTTCCGCCTAGAGACGTGGTCAATAAGGGTGCTCAGGCTGTT
GTTCAGTACATGGCTGATCTTGTTGAAAATAGGGAGGTGAAATCGCAACCTGTTAAGCAG
AAGAAATCTTGGGCTCAAATATGTTTTTGTTTGAGATCTAACAAGCGAAAACGGGACAGT
TCAGACTTTGTGAAAGTTTGA
>Gene.5::PB.1.5::g.5::m.5 Gene.5::PB.1.5::g.5  ORF type:complete len:189 (+) PB.1.5:1431-1997(+)
ATGGAGATCAGGGCAGATTATAATCGGCTCAAAGCACTTCCGGAGGCAGTGGGTCGAATT
AGTTCATTGGAAGTTCTCTCTGTTCGATACAATAACATTCAACAGTTGCCCACAACAATG
GCTTCCCTATCGAGCTTGAAGGAACTCGATATTAGCTTCAATCAACTCGAATCTGTGCCA
GAGAGCTTGTGTTTTGCCACGACACTCGTGAAGATGAATATCAGCAATAACTTTGCTGAT
CTACAGGCTCTGCCTAGGTCTATTGGCAACCTCGAAATGCTTGAAGAGTTGAATATGAGC
AATAACCAAATTAGGGTTCTTCCAGCTTCTTTTAGAATGCTTTCTCGATTGCGGGTTTTG
AATGTTGAAGGAAACCCTCTGGAAGTTCCGCCTAGAGACGTGGTCAATAAGGGTGCTCAG
GCTGTTGTCCAGTACATGGCTGATCTTGTTGAAAATAGGGAGGTGAAATCGCAACCTGTT
AAGCAGAAGAAATCTTGGGCTCAAATATGTTTTTGTTTGAGATCTAACAAGCGAAAACGG
GACAGTTCAGACTTTGTGAAAGTTTGA
>Gene.6::PB.1.6::g.6::m.6 Gene.6::PB.1.6::g.6  ORF type:complete len:372 (+) PB.1.6:723-1838(+)
ATGCTTCTAAACCCCAGATTGTGGATTCTACTCTCAAGCCAAGCAACTACTTCAGGTCAA
GATGGTGAAAAATTGAGTCTCATAAAGCTCGCCAGTTTGATCGAAGCATCTTCGAAGAAA
GGAACTAAAGATCTCATTCTCAAGAACAAACTGACAGACCAAGTTGAATGGCTACCGGAT
TCCATAGGAAAGCTATCGAGTTTAATCACCCTTGATCTGTCTGAAAATCGAATCCTGTTA
TTACCATCCACAATCGGAGGTCTCTCTTCACTAACAACACTCGATCTCCATTCAAATCGA
CTCAGCCAACTCCCAGAATCCATTGGAGATCTCCTCAGCTTGGTTCATCTCGATGTGAGC
GCCAACCAATTAACCTCTCTGCCTTCTGTAATTGGTAGATTAATCCGTCTTCAAGAGCTC
AAATTGAGCTCCAATTTGCTTACTGTTCTTCCTGAATCGATTGGATCACTCGCCAGTCTC
CAAAAATTGGATGTGGAAACCAATGATCTCGAAGAATTTCCTCATACAATTGGCAAATGT
TCTTCATTGATGGAGATCAGGGCAGATTATAATCGGCTCAAAGCACTTCCGGAGGCAGTG
GGTCGAATTAGTTCATTGGAAGTTCTCTCTGTTCGATACAATAACATTCAACAGTTGCCC
ACAACAATGGCTTCCCTATCGAGCTTGAAGGAACTCGATATTAGCTTCAATCAACTCGAA
TCTGTGCCAGAGAGCTTGTGTTTTGCCACGACACTCGTGAAGATGAATATCAGCAATAAC
TTTGCTGATCTACAGGCTCTGCCTAGGTCTATAGGCAACCTCGAAATGCTTGAAGAGTTG
AATATGAGCAATAACCAAATTAGGGTTCTTCCAGCTTCTTTTAGAATGCTTTCTCGATTG
CGGGTTTTGAATGTTGAAGGAAACCCTCTGGAAGTTCCGCCTAGAGACGTGGTCAATAAG
GGTGCTCAGGCTGTTGTTCAGTACATGGCTGATCTTGTTGAAAATAGGGAGGTGAAATCG
CAACCTGTTAAGCAGAAGAAATCTTGGGCTCAAATATGTTTTTGTTTGAGATCTAACAAG
CGAAAACGGGACAGTTCAGACTTTGTGAAAGTTTGA
>Gene.169::PB.10.2::g.169::m.169 Gene.169::PB.10.2::g.169  ORF type:complete len:111 (+) PB.10.2:3091-3423(+)
ATGGAGGCAGGTCGACCCATAGTCCCCGTTTTTTCCTTTGGCCAGTCCAACGTCTACAAG
TGGTGGAAGCCTAGTGGAAAATTGTACTTGCAATTTGCTCGAGCCATAGGGTTCACCCCT
ATTGTTTTCTGGGGTAGATTGGGGTCTCCTCTACCCTTCAGGCACCCAATGCATGTGGTG
GTTGGTAAACCAATTCAGATCAAGAAGAATCCCCAACCCACCATGGAAGAGGTTGTTGAA
GTTCACAGTCAGTTCGTGGAGTCACTCCAAGATCTGTTCGAAAATCACAAAGCGagggtc
ggatatcctgatttacagctgaaaattctttga
>Gene.1312::PB.100.2::g.1312::m.1312 Gene.1312::PB.100.2::g.1312  ORF type:complete len:147 (+) PB.100.2:2868-3308(+)
ATGTTGTTCCATCTCCTGTCCACTAGGCTTCTTGATCGTCTCAATCACAGGACAAGGCAA
CTTGAAACACTTGTTCTCGCTTGCCAATCTCGAATAAGCCTCGCTCCCTTGTTGTTGCTT
GTGATCAAACGAAAGAGAGCTAGCTTCAGACTCCTCTTCTCCTCGAGCTATTGCACTAGG
ATGCCTAATAAGAACACTCCCATGTCCTATCTCAACGGAAACCATTGGCGTATTGCTCTC
GAAAGCAACTCCTCTTCTGAAGATCCCGAGAAATATGAAGATTGTTCATGCAAAATGGTG
TACAAATCTTTGGTAAGTTTTTCAACTGGAGATTGCTTGGGACGACCTACACATGTCCTC
TTCCTGGAAGGAACTGTTGTATCGAATACAACTGATTGGGATGGGTCTGTTAAATCACTT
GCATCCGCACTTCCAAACTGA
>Gene.15801::PB.1000.1::g.15801::m.15801 Gene.15801::PB.1000.1::g.15801  ORF type:complete len:613 (+) PB.1000.1:372-2210(+)
ATGGGTGATTTTCGAGTTTGTTTTGGAAGGCCAGACGGCGTCGTGATGGAGGATCGTCCG
TTACCGCTGGCAATGGGGCCTGTTTCCAACCCTGATCCCTCGTCAATTAGCGAGGATCGT
TGGGCCATAGCTGAAGAAACTTCCGGTGAAGTGATAAACTGTATTCATCCGACTTTGGAC
TCCGAGGAGAAGAGGAAGGACGTGATTGATTATATACAGAGACTCATCAGAAACTCTATT
TGTTGTGAGGTTTTTCCCTATGGATCAGTACCGCTAAAGACATATCTTCCCGACGGAGAC
ATTGATTTGACGGCACTAGCCAGTCCTAGTTTTGAGGAGTATTTGGCCCATAATGTTCTT
GCTATTCTGCAATGGGAGGAGCATAATGAAAATGCTGAGTATGAAGTGAAGGATACCCAA
TTCATTGACGCTGAGGTTAAGCTTGTGAAATGCCTTGTGCAGAATATTGTGATAGATATA
TCCTTCAACCAACTAGGTGGACTTTCTACTCTCTGTTTTCTTGAACAGGTTGATCGCCTT
GTTTGCAAAGATCATCTTTTCAAACGTAGCATTATTTTGATAAAAGCTTGGTGCTACTAC
GAAAGCCGTATTCTAGGTGCCCATCATGGTTTAATTTCGACATATGCTTTGGAGATCTTG
GTCCTTTACATATTCCACCTATTCCATTCAACCTTAAATGGCCCCTTGGCGGTATTGTAC
AGATTTTTGGATTACTTTAGCAAATTTGATTGGGAGAATTATTGCATTAGTTTGAATGGT
CCAGTTCGGAGGTCATCATTGCCTGATGTGTTGGTTGAGATACCGGAGAATACAAGGGAT
GGTTTGATGCTAAGCGAAGAATTTCTAAGAAACTGTGTGGAGATGTTCTCTGTTCCCTCC
AAGGACCTTGAAACAAATTCTCGAGCTTTTCCTCAGAAGCATCTCAATATAATTGATCCA
CTTAAAGAAAGTAACAACCTTGGAAGGAGTGTCCACAGAGGTAATTTCTATAGAATACGT
AGCGCTTTCAAGCATGGAGCTCACAAGCTTGGTCGAATCCTTCAAGTACCTGGAGAAAAA
CTTCCGGACGAGATCAAGAAATTCTTTGGGAATACTCTGGACAGGCATGGATATTCATAT
GGTCTCAATATACGAAATTTATCCATCCATAGCGAAGCACTGTCTGAGAATGAAATGCAT
ATGAAGTTATCGAATGAAAATTTCGACTATGATTTTCTGGGGATTCAACAAAATTACAAC
ATTTCATCATCAAGAGATGAGATAGATAGGTACTTGAGTAGAGTAGATGATCCAAATGAG
CTTGTTACTCCTAGAAGTTCATCAAGCAGCAATTTCTGTACTACAGAAAATGGATTTTTT
GAAAATCGTGAAGTTTTTCATAAGAAAAGGTCATTGGTCTGTTCAGAATGCTCATGTGGG
AGTAATCATGGAGGTTTGAGCTCTTGTGGTTCTGAAATCTTGAGTCTGAATGGCCATGGA
GACCTTGAAAATCTATGCCGGGGTTTTAAATCTCTTGATTTTAGGGAAATGGCGGATGAT
GCAGAAAATTTGTCAGATTTAAGTGGGGATTATGACAGTCACTTGAGGAGTTTGCTGTAT
GGTCAGTCTTTCCTTGGGTTTGCTTTATCGGGTCATACTTCACCTTCTCAAATGATGAAT
ACAAATGGACAAAGTATTCACTCTTATGGCAATGCTACTACACCAATCAATGCTGTTTTT
GGTTCAGAAGGAAAACCTAAACCAAGAGGAACAGGAGCGTACTTTCCCAAAGTGGTAAAT
TCTTTCCAAATCCGTTTGAATTATAATTCTTGGGTTTAA
>Gene.15807::PB.1000.2::g.15807::m.15807 Gene.15807::PB.1000.2::g.15807  ORF type:complete len:303 (+) PB.1000.2:359-1267(+)
ATGGGTGATTTTCGAGTTTGTTTTGGAAGGCCAGACGGCGTCGTGATGGAGGATCGTCCG
TTACCGCTGGCAATGGGGCCTGTTTCCAACCCTGATCCCTCGTCAATTAGCGAGGATCGT
TGGGCCATAGCTGAAGAAACTTCCGGTGAAGTGATAAACTGTATTCATCCGACTTTGGAC
TCCGAGGAGAAGAGGAAGGACGTGATTGATTATATACAGAGACTCATCAGAAACTCTATT
TGTTGTGAGGTTTTTCCCTATGGATCAGTACCGCTAAAGACATATCTTCCCGACGGAGAC
ATTGATTTGACGGCACTAGCCAGTCCTAGTTTTGAGGAGTATTTGGCCCATAATGTTCTT
GCTATTCTGCAATGGGAGGAGCATAATGAAAATGCTGAGTATGAAGTGAAGGATACCCAA
TTCATTGATGCTGAGGTTAAGCTTGTGAAATGCCTTGTGCAGAATATTGTGATAGATATA
TCCTTCAACCAACTAGGTGGACTTTCTACTCTCTGTTTTCTTGAACAGGTTGATCGCCTT
GTTTGCAAAGATCATCTTTTCAAACGTAGCATTATTTTGATAAAAGCTTGGTGCTACTAC
GAAAGCCGTATTCTAGGTGCCCATCATGGTTTAATTTCGACATATGCTTTGGAGATCTTG
GTCCTTTACATATTCCACCTATTCCATTCAACCTTAAATGGCCCCTTGGCGGTATTGTAC
AGATTTTTGGATTACTTTAGCAAATTTGATTGGGAGAATTATTGCATTAGTTTGAATGGT
CCAGTTCGGAGGTCATCATTGCCTGATGTGTTGGTTGAGATACCGGAGAATACAAGGGAT
GGTTTGATGCTAAGCGAAGAATTTCTAAGAAACTGTGGAGATGTTCTCTGTTCCCTCCAA
GGACCTTGA
>Gene.15813::PB.1000.4::g.15813::m.15813 Gene.15813::PB.1000.4::g.15813  ORF type:complete len:265 (+) PB.1000.4:122-916(+)
ATGGAGGATCGTCCGTTACCGCTGGCAATGGGGCCTGTTTCCAACCCTGATCCCTCGTCA
ATTAGCGAGGATCGTTGGGCCATAGCTGAAGAAACTTCCGGTGAAGTGATAAACTGTATT
CATCCGACTTTGGACTCCGAGGAGAAGAGGAAGGACGTGATTGATTATATACAGAGACTC
ATCAGAAACTCTATTTGTTGTGAGGTTTTTCCCTATGGATCAGTACCGCTAAAGACATAT
CTTCCCGACGGAGACATTGATTTGACGGCACTAGCCAGTCCTAGTTTTGAGGAGTATTTG
GCCCATAATGTTCTTGCTATTCTGCAATGGGAGGAGCATAATGAAAATGCTGAGTATGAA
GTGAAGGATACCCAATTCATTGACGCTGAGGTTAAGCTTGTGAAATGCCTTGTGCAGAAT
ATTGTGATAGATATATCCTTCAACCAACTAGGTGGACTTTCTACTCTCTGTTTTCTTGAA
CAGGTTGATCGCCTTGTTTGCAAAGATCATCTTTTCAAACGTAGCATTATTTTGATAAAA
GCTTGGTGCTACTACGAAAGGCCGTATTCTAGGTGCCCATCATGGTTTAATTTCGACATA
TGCTTTGGAGATCTTGGTCCTTTACATATTCCACCTATTCATTCAACCTTAAATGGCCCC
TTGGCGGTATTGTACAGATTTTTGGATTACTTTAGCAAATTTGATTGGGAGAATTATTGC
ATTAGTTTGAATGGTCCAGTTCGGAGGTCATCATTGCCTGATGTGTTGGGTAAGCTGTAT
AATTTTGTGCCATGA
>Gene.15821::PB.1000.5::g.15821::m.15821 Gene.15821::PB.1000.5::g.15821  ORF type:complete len:215 (+) PB.1000.5:1267-1911(+)
ATGCATATGAAGTTATCGAATGAAAATTTCGACTATGATTTTCTGGGGATTCAACAAAAT
TACAACATTTCATCATCAAGAGATGAGATAGATAGGTACTTGAGTAGAGTAGATGATCCA
AATGAGCTTGTTACTCCTAGAAGTTCATCAAGCAGCAATTTCTGTACTACAGAAAATGGA
TTTTTTGAAAATCGTGAAGTTTTTCATAAGAAAAGGTCATTGGTCTGTTCAGAATGCTCA
TGTGGGAGTAATCATGGAGGTTTGAGCTCTTGTGGTTCTGAAATCTTGAGTCTGAATGGC
CATGGAGACCTTGAAAATCTATGCCGGGGTTTTAAATCTCTTGATTTTAGGGAAATGGCG
GATGATGCAGAAAATTTGTCAGATTTAAGTGGGGATTATGACAGTCACTTGAGGAGTTTG
CTGTATGGTCAGTCTTTCCTTGGGTTTGCTTTATCGGGTCATACTTCACCTTCTCAAATG
ATGAATACAAATGGACAAAGTATTCACTCTTATGGCAATGCTACTACACCAATCAATGCT
GTTTTTGGTTCAGAAGGAAAACCTAAACCAAGAGGAACAGGAGCGTACTTTCCCAAAGTG
GTAAATTCTTTCCAAATCCGTTTGAATTATAATTCTTGGGTTTAA
>Gene.15835::PB.1000.8::g.15835::m.15835 Gene.15835::PB.1000.8::g.15835  ORF type:complete len:162 (+) PB.1000.8:1-486(+)
ATGGGGCCTGTTTCCAACCCTGATCCCTCGTCAATTAGCGAGGATCGTTGGGCCATAGCT
GAAGAAACTTCCGGTGAAGTGATAAACTGTATTCATCCGACTTTGGACTCCGAGGAGAAG
AGGAAGGACGTGATTGATTATATACAGAGACTCATCAGAAACTCTATTTGTTGTGAGGTT
TTTCCCTATGGATCAGTACCGCTAAAGACATATCTTCCCGACGGAGACATTGATTTGACG
GCACTAGCCAGTCCTAGTTTTGAGGAGTATTTGGCCCATAATGTTCTTGCTATTCTGCAA
TGGGAGGAGCATAATGAAAATGCTGAGTATGAAGTGAAGGATACCCAATTCATTGACGCT
GAGGTTAAGCTTGTGAAATGCCTTGTGCAGAATATTGTGATAGATATATCCTTCAACCAA
CTAGGTGGACTTTCTACTCTCTGTTTTCTTGAACAGATCATCTTTTCAAACGTAGCATTA
TTTTGA
>Gene.15841::PB.1000.9::g.15841::m.15841 Gene.15841::PB.1000.9::g.15841  ORF type:complete len:434 (+) PB.1000.9:738-2039(+)
ATGCTAAGCGAAGAATTTCTAAGAAACTGTGTGGAGATGTTCTCTGTTCCCTCCAAGGAC
CTTGAAACAAATTCTCGAGCTTTTCCTCAGAAGCATCTCAATATAATTGATCCACTTAAA
GAAAGTAACAACCTTGGAAGGAGTGTCCACAGAGGTAATTTCTATAGAATACGTAGCGCT
TTCAAGCATGGAGCTCACAAGCTTGGTCGAATCCTTCAAGTACCTGGAGAAAAACTTCCG
GACGAGATCAAGAAATTCTTTGGGAATACTCTGGACAGGCATGGATATTCATATGGTCTC
AATATACGAAATTTATCCATCCATAGCGAAGCACTGTCTGAGAATGAAATGCATATGAAG
TTATCGAATGAAAATTTCGACTATGATTTTCTGGGGATTCAACAAAATTACAACATTTCA
TCATCAAGAGATGAGATAGATAGGTACTTGAGTAGAGTAGATGATCCAAATGAGCTTGTT
ACTCCTAGAAGTTCATCAAGCAGCAATTTCTGTACTACAGAAAATGGATTTTTTGAAAAT
CGTGAAGTTTTTCATAAGAAAAGGTCATTGGTCTGTTCAGAATGCTCATGTGGGAGTAAT
CATGGAGGTTTGAGCTCTTGTGGTTCTGAAATCTTGAGTCTGAATGGCCATGGAGACCTT
GAAAATCTATGCCGGGGTTTTAAATCTCTTGATTTTAGGGAAATGGCGGATGATGCAGAA
AATTTGTCAGATTTAAGTGGGGATTATGACAGTCACTTGAGGAGTTTGCTGTATGGTCAG
TCTTTCCTTGGGTTTGCTTTATCGGGTCATACTTCACCTTCTCAAATGATGAATACAAAT
GGACAAAGTATTCACTCTTATGGCAATGCTACTACACCAATCAATGCTGTTTTTGGTTCA
GAAGGAAAACCTAAACCAAGAGGAACAGGAGCGTACTTTCCCAAAGTGAACTCTTGTTCA
TGGGAAGAGAAACCATCACAATGGAAAGGGAGGAATAGGCCACCGGTGAATAATTTGCTT
AGAGAAAGTGGAACAAATTCGTTTGGACAAGGCAACTGCAAGCACCATCACCAAGCAAGA
TCATACCGTGGCCTGGAGAATGGTTTATCTCATCAATCAAAAGGGGTTCGTCAGCCCAAC
GGTTTCGCAATTGCTTCTTGTAAAATTGAGTTTGGATCTCTAGGGAAACTGCCCAACTGG
AGTAGTAAAGAGCTCAGCCCAACAGTTTCTCAAACACAAGAAAGGTCTGGAGGCACAACT
TACAACCTCAAGAATGAGGACTTTCCGCCATTGTCCCTTTGA
>Gene.138998::PB.10003.1::g.138998::m.138998 Gene.138998::PB.10003.1::g.138998  ORF type:complete len:285 (+) PB.10003.1:1096-1950(+)
ATGAAAAAATTTCTGGCAACAAAAACCAAAAAAAACAAGAACACAATGGAAATAAATTTT
TTATTTTATTTATTTATATTTTTATTTTTTTTAGCGGTGGAATCGGTTTCGTCTGTGGAA
ATGAATTCTGTTTCTGAAAAGATCCCACAAAGTCCGCTCCGAGTTCCACCTAGTCCTTCT
AGGTTTTCAATGTCTCCAAAACTTAGTAGGATTGGATCGGTTCATCTCAATATGAACCAA
GTTGTTAGGGCTACTCGCAATTTCTCATCCTCAATGAAGATCGGTGAAGGAGGGTTTGGC
ATGGTTTACAAAGCCCGGCTACAAGATGGCCAAATTGTTGCCATTAAACGGGCAAATAAG
GAACAAATTCCATCTCTACAAACCGAATTCAGCAGCGAAGTTAAACTTCTTTCCAAAATC
GAACATCGGAATCTAGTGAAGCTTCTTGGCTTTGTTGATAAAGGGAACGAACGCCTTCTT
ATAACAGAGTATGTTCCAAATGGTACCCTAAGAGAACATCTTGATGGTTTGAGAGGCAAA
ATCCTCGATTTTTATCAGAGACTTGAAATCTCCATCGATGTAGCTCACGGCCTGACTTAT
CTCCATCTTTATGCAGAAAAGCAAATTATCCACCGGGACGTGAAGGCGTCCAACATTCTT
TTGACGGAAAGCATGAGAGCCAAAGTGGCAGACTTTGGTTTCGCGAAACTCGGAGACATG
GACATGGACAAAACGCACATCTCGACCAAAGTCAAAGGCACGGTCGGCTATCTCGACCCG
GAGTACATGAAGACATATAAACTCACCCCTAGGAGCGACGTCTACTCGTTCGGGGTTTTA
TTGCTCGAGATTTGA
>Gene.139002::PB.10003.3::g.139002::m.139002 Gene.139002::PB.10003.3::g.139002  ORF type:complete len:518 (+) PB.10003.3:941-2494(+)
ATGGAAGCACTACTATTTAGATTGTTCTTGTTGATTCAAATTCAATCATTTACGAAATTA
GCCTCCGGATTTTTGATAAAATCGAGAACTTGTGGAAATCATCATATCGCCTATTCTAGT
GATTTTGGTCATGAATTGTTCTTCGTAAATGGGAAAATAGTAAGCAAAGATCGGTTTTGT
AATGCATTGGAATTCCATCAAGTGAGTCGTTGCTTCGTTAGTGAAAATCTCAGATATCGC
TATTGCGGATTGGGTTTCTCGATAGATGAGTACCCTTTGGTGGAAGGAAGAAAATTTTTG
CAGAACGAGGTTGGGGAAGAATTTGAAGGAACTAATGCGGGTGAAAAAAATCATGCCATA
GAGAATAAAGATGCTCCTAAATCTTTGCTAACAACAAAAACTTTGGCCATGGCAATACCG
GGCGTTCTTCTTCTATTTTGTGGTTTAATTTGCCCTTGCTTTCGCTCGAAAAGGAAAGAT
ATATCGGATACTGTTCTTGTAAAAGAACAAAATTCAACGGTGGAATCGGTTTCGTCTGTG
GAAATGAATTCTGTTTCTGAAAAGATCCCACAAAGTCCGCTCCGAGTTCCACCTAGTCCT
TCTAGGTTTTCAATGTCTCCAAAACTTAGTAGGATTGGATCGGTTCATCTCAATATGAAC
CAAGTTGTTAGGGCTACTCGCAATTTCTCATCCTCAATGAAGATCGGTGAAGGAGGGTTT
GGCATGGTTTACAAAGCCCGGCTACAAGATGGCCAAATTGTTGCCATTAAACGGGCAAAT
AAGGAACAAATTCCATCTCTACAAACCGAATTCAGCAGCGAAGTTAAACTTCTTTCCAAA
ATCGAACATCGGAATCTAGTGAAGCTTCTTGGCTTTGTTGATAAAGGGAACGAACGCCTT
CTTATAACAGAGTATGTTCCAAATGGTACCCTAAGAGAACATCTTGATGGTTTGAGAGGC
AAAATCCTCGATTTTTATCAGAGACTTGAAATCTCCATCGATGTAGCTCACGGCCTGACT
TATCTCCATCTTTATGCAGAAAAGCAAATTATCCACCGGGACGTGAAGGCGTCCAACATT
CTTTTGACGGAAAGCATGAGAGCCAAAGTGGCAGACTTTGGTTTCGCGAAACTCGGAGAC
ATGGACATGGACAAAACGCACATCTCGACCAAAGTCAAAGGCACGGTCGGCTATCTCGAC
CCGGAGTACATGAAGACATATAAACTCACCCCTAGGAGCGACGTCTACTCGTTCGGGGTT
TTATTGCTCGAGATTTTGACGGGGAGACGGCCGGTGGAGGCGAAAAGACCTCTCGAGGAG
AGGGTGACATTAAGATGGGTTTTCAAGAAATATAGTGAAGGAAACGTAATGGAGATGGTG
GATCCATTGTTGAACGAATCGCTCGACCATCACATAGTGACGAAGATGTTCGGTTTGGCA
ATTCAGTGTGCAGCACCGACGCGTGCCGATCGGCCCGACATGAAAACGGTCGGAGAACAG
TTGTGGGGGATCAGAATGGATTATATCAAAAGTGGAAGTAGAAGAAGAGGGTGA
>Gene.139003::PB.10004.1::g.139003::m.139003 Gene.139003::PB.10004.1::g.139003  ORF type:complete len:342 (+) PB.10004.1:292-1317(+)
ATGAAATGGAGTCTGTGTTTCCTCATCGGAATCGTCGTCGGTCTGATTGGATTCTGCAAC
AATCTCGCCGTCGAAAACCTCGCCGGAATGAAGTTCGTTGTCACTTCATACATGATGTTG
GCTAACAAGTATGAAGCGGCCTTCTTGGTTTTTGCTGCTTCCAATTTCGTTCTTACTCTG
TTTGCGAGTGTAATTACAGCCTTTATAGCGCCGGAGGCTGCCGGTTCTGGTATACCGGAA
GTTAAGGCTTACCTGAACGGTGTGGATGCACCGGAGATATTCTCTCTCCGGACTCTGGTT
GTTAAGATTGTTGGAAGCATTTCTGCTGTGTCTGCATCACTTCATGTTGGAAAAGCCGGG
CCCATGGTTCACACTGGTGCATGTGTTGCAGCCCTAATGGGTCAGGGCGGATCAAAGAAA
TATGGGTTGAGATGGAAATGGTTAGGGTTTTTCAAGAACGATCGAGACCGACGGGATCTT
GTAACGTGTGGATCAGCTGCTGGAATTGCTGCCGCTTTTCGTTCTCCAGTTGGTGGTGTG
TTGTTTGCCCTCGAAGAAATGGCATCTTGGTGGAGGAGTGCTCTTTTGTGGAGGGCTTTC
TTCACAACAGCCATTGTTGCAATTCTGCTTAGGGGACTGATTGATGTTTGTATGAGAGGG
GAATGTGGTTTATTTGGCAAAGGCGGTCTGATAATGTATGATGTCACCTCAGCAAATGTT
TCCTATCACCTCAGCGATGTGGCTCCTGCTCTTCTTCTTGGAGTTATAGGGGGAGTATTG
GGAAGTATATATAATTGTCTTCTGAGTAGGGTTCTCCGAATTTACAATCTGATAAATGAG
AAAGGCAAGGCTTACAAAATACTTCTTGCTTGCTCGATCTCCATTTCCACGTCTTGCCTT
TTGTTCGGTTTACCATGGCTTGCTTCTTGCCGACCTTGCCCAGCCGATGCATCTGAGCCC
TGTCCGACAATTGGCCGGTCAGGCAACTTCAAGAAGTTTCAGGTGATATTGAAAATTAAG
TGCTGA
>Gene.139044::PB.10004.10::g.139044::m.139044 Gene.139044::PB.10004.10::g.139044  ORF type:complete len:419 (+) PB.10004.10:55-1311(+)
atgtccaacgccCTCCCCAATGGCGGGGAAGCAGACGAAGAGTATCTAACTAGCCCTCTC
CTCACCTTTCACAACCTCCGACGATCCCCCTCCAACGCGACCTCTCAAGTCGCAATCGTC
GGCTCCAATGTTTGCCCGATAGAAAGCCTCGACTACGAGATAATTGAGAATGATTTTTTC
AAGCAAGACTGGAGAAGTAGAGGGAAGATCCATATATTTCAGTATATATTCATGAAATGG
AGTCTGTGTTTCCTCATCGGAATCGTCGTCGGTCTGATTGGATTCTGCAACAATCTCGCC
GTCGAAAACCTCGCCGGAATGAAGTTCGTTGTCACTTCATACATGATGTTGGCTAACAAG
TATGAAGCGGCCTTCTTGGTTTTTGCTGCTTCCAATTTCGTTCTTACTCTGTTTGCGAGT
GTAATTACAGCCTTTATAGCGCCGGAGGCTGCCGGTTCTGGTATACCGGAAGTTAAGGCT
TACCTGAACGGTGTGGATGCACCGGAGATATTCTCTCTCCGGACTCTGGTTGTTAAGATT
GTTGGAAGCATTTCTGCTGTGTCTGCATCACTTCATGTTGGAAAAGCCGGGCCCATGGTT
CACACTGGTGCATGTGTTGCAGCCCTAATGGGTCAGGGCGGATCAAAGAAATATGGGTTG
AGATGGAAATGGTTAGGGTTTTTCAAGAACGATCGAGACCGACGGGATCTTGTAACGTGT
GGATCAGCTGCTGGAATTGCTGCCGCTTTTCGTTCTCCAGTTGGTGGTGTGTTGTTTGCC
CTCGAAGAAATGGCATCTTGGTGGAGGAGTGCTCTTTTGTGGAGGGCTTTCTTCACAACA
GCCATTGTTGCAATTCTGCTTAGGGGACTGATTGATGTTTGTATGAGAGGGGAATGTGGT
TTATTTGGCAAAGGCGGTCTGATAATGTATGATGTCACCTCAGCAAATGTTTCCTATCAC
CTCAGCGATGTGGCTCCTGCTCTTCTTCTTGGAGTTATAGGGGGAGTATTGGGAAGTATA
TATAATTGTCTTCTGAGTAGGGTTCTCCGAATTTACAATCTGATAAATGAGAAAGGCAAG
GCTTACAAAATACTTCTTGCTTGCTCGATCTCCATTTCCACGTCTTGCCTTTTGTTCGGT
TTACCATGGCTTGCTTCTTGCCGACCTTGCCCAGCCGATGCATCTGAGCCCTGTCCGACA
ATTGGCCGGTCAGGCAACTTCAAGAAGTTTCAGGTGATATTGAAAATTAAGTGCTGA
>Gene.139055::PB.10004.13::g.139055::m.139055 Gene.139055::PB.10004.13::g.139055  ORF type:complete len:83 (+) PB.10004.13:1786-2034(+)
ATGGTTCACACTGGTGCATGTGTTGCAGCCCTAATGGGTCAGGGCGGATCAAAGAAATAT
GGGTTGAGATGGAAATGGTTAGGGTTTTTCAAGAACGATCGAGACCGACGGGATCTTGTA
ACGTGTGGATCAGCTGCTGGAATTGCTGCCGCTTTTCGTTCTCCAGTTGGTGGTGTGTTG
TTTGCCCTCGAAGAAATGGCATCTTGGTATAGTTTTTTCCACCCCGGTTTGGGAGGGGCA
TTTGTTTAG
>Gene.139009::PB.10004.2::g.139009::m.139009 Gene.139009::PB.10004.2::g.139009  ORF type:complete len:419 (+) PB.10004.2:140-1396(+)
ATGTCCAACGCCCTCCCCAATGGCGGGGAAGCAGACGAAGAGTATCTAACTAGCCCTCTC
CTCACCTTTCACAACCTCCGACGATCCCCCTCCAACGCGACCTCTCAAGTCGCAATCGTC
GGCTCCAATGTTTGCCCGATAGAAAGCCTCGACTACGAGATAATTGAGAATGATTTTTTC
AAGCAAGACTGGAGAAGTAGAGGGAAGATCCATATATTTCAGTATATATTCATGAAATGG
AGTCTGTGTTTCCTCATCGGAATCGTCGTCGGTCTGATTGGATTCTGCAACAATCTCGCC
GTCGAAAACCTCGCCGGAATGAAGTTCGTTGTCACTTCATACATGATGTTGGCTAACAAG
TATGAAGCGGCCTTCTTGGTTTTTGCTGCTTCAAATTTCGTTCTTACTCTGTTTGCGAGT
GTAATTACAGCCTTTATAGCGCCGGAGGCTGCCGGTTCTGGTATACCGGAAGTTAAGGCT
TACCTGAACGGTGTGGATGCACCGGAGATATTCTCTCTCCGGACTCTGGTTGTTAAGATT
GTTGGAAGCATTTCTGCTGTGTCTGCATCACTTCATGTTGGAAAAGCCGGGCCCATGGTT
CACACTGGTGCATGTGTTGCAGCCCTAATGGGTCAGGGCGGATCAAAGAAATATGGGTTG
AGATGGAAATGGTTAGGGTTTTTCAAGAACGATCGAGACCGACGGGATCTTGTAACGTGT
GGATCAGCTGCTGGAATTGCTGCCGCTTTTCGTTCTCCAGTTGGTGGTGTGTTGTTTGCC
CTCGAAGAAATGGCATCTTGGTGGAGGAGTGCTCTTTTGTGGAGGGCTTTCTTCACAACA
GCCATTGTTGCAATTCTGCTTAGGGGACTGATTGATGTTTGTATGAGAGGGGAATGTGGT
TTATTTGGCAAAGGCGGTCTGATAATGTATGATGTCACCTCAGCAAATGTTTCCTATCAC
CTCAGCGATGTGGCTCCTGCTCTTCTTCTTGGAGTTATAGGGGGAGTATTGGGAAGTATA
TATAATTGTCTTCTGAGTAGGGTTCTCCGAATTTACAATCTGATAAATGAGAAAGGCAAG
GCTTACAAAATACTTCTTGCTTGCTCGATCTCCATTTCCACGTCTTGCCTTTTGTTCGGT
TTACCATGGCTTGCTTCTTGCCGACCTTGCCCAGCCGATGCATCTGAGCCCTGTCCGACA
ATTGGCCGGTCAGGCAACTTCAAGAAGTTTCAGGTGATATTGAAAATTAAGTGCTGA
>Gene.139014::PB.10004.3::g.139014::m.139014 Gene.139014::PB.10004.3::g.139014  ORF type:complete len:774 (+) PB.10004.3:139-2460(+)
ATGTCCAACGCCCTCCCCAATGGCGGGGAAGCAGACGAAGAGTATCTAACTAGCCCTCTC
CTCACCTTTCACAACCTCCGACGATCCCCCTCCAACGCGACCTCTCAAGTCGCAATCGTC
GGCTCCAATGTTTGCCCGATAGAAAGCCTCGACTACGAGATAATTGAGAATGATTTTTTC
AAGCAAGACTGGAGAAGTAGAGGGAAGATCCATATATTTCAGTATATATTCATGAAATGG
AGTCTGTGTTTCCTCATCGGAATCGTCGTCGGTCTGATTGGATTCTGCAACAATCTCGCC
GTCGAAAACCTCGCCGGAATGAAGTTCGTTGTCACTTCATACATGATGTTGGCTAACAAG
TATGAAGCGGCCTTCTTGGTTTTTGCTGCTTCCAATTTCGTTCTTACTCTGTTTGCGAGT
GTAATTACAGCCTTTATAGCGCCGGAGGCTGCCGGTTCTGGTATACCGGAAGTTAAGGCT
TACCTGAACGGTGTGGATGCACCGGAGATATTCTCTCTCCGGACTCTGGTTGTTAAGATT
GTTGGAAGCATTTCTGCTGTGTCTGCATCACTTCATGTTGGAAAAGCCGGGCCCATGGTT
CACACTGGTGCATGTGTTGCAGCCCTAATGGGTCAGGGCGGATCAAAGAAATATGGGTTG
AGATGGAAATGGTTAGGGTTTTTCAAGAACGATCGAGACCGACGGGATCTTGTAACGTGT
GGATCAGCTGCTGGAATTGCTGCCGCTTTTCGTTCTCCAGTTGGTGGTGTGTTGTTTGCC
CTCGAAGAAATGGCATCTTGGTGGAGGAGTGCTCTTTTGTGGAGGGCTTTCTTCACAACA
GCCATTGTTGCAATTCTGCTTAGGGGACTGATTGATGTTTGTATGAGAGGGGAATGTGGT
TTATTTGGCAAAGGCGGTCTGATAATGTATGATGTCACCTCAGCAAATGTTTCCTATCAC
CTCAGCGATGTGGCTCCTGCTCTTCTTCTTGGAGTTATAGGGGGAGTATTGGGAAGTATA
TATAATTGTCTTCTGAGTAGGGTTCTCCGAATTTACAATCTGATAAATGAGAAAGGCAAG
GCTTACAAAATACTTCTTGCTTGCTCGATCTCCATTTCCACGTCTTGCCTTTTGTTCGGT
TTACCATGGCTTGCTTCTTGCCGACCTTGCCCAGCCGATGCATCTGAGCCCTGTCCGACA
ATTGGCCGGTCAGGCAACTTCAAGAAGTTTCAGTGTCCTCCTGGTTACTACAACGACCTC
GCGAGCCTCTTCTTCAACACGAACGATGACGCTATCAAAAACCTATTCAGCAAAAACACC
GATTGTGAGTTTCATTCCTCATCCATCCTAATATTCTTCGTCACCTGCTTCTTCCTCTCC
ATCTTCAGCTACGGAATTGTCTCCCCCGCCGGTCTCTTCGTCCCTGTCATTGTCACTGGT
GCCTCCTACGGTCGCCTTGTTGGCATGCTAATCGGGTCCCACTCCAACCTCAACCACGGC
CTATTCGCCGTCCTTGGCTCCGCCTCCCTCCTCGGTGGCTCTATGCGCATGACCGTCTCC
CTATGCGTCATCATCCTCGAACTAACCAACAACCTCCTCCTCCTCCCCCTCATTATGCTC
GTCCTCCTCGTCTCCAAAACAGTGGCCGATGCCTTCAACTCCAACATCTACGACCTCATA
ATGAAGCTCAAAGGCTTTCCCTATTTAGAAACCCATGCTGAGCCCTACATGAGGCAATTG
ACTGTCGGGGACGTCGTTACGGGCCCGCTACAAATTTTTCACGGGATTGAAAAGGTGGGA
AACATCGTACATGTCCTTAGGACAACCAGACACAACGGGTTTCCTGTGTTGGACGAGTCA
TCTATTTTGTTTGGTCTGATACTGAGAGCGCATTTGGTCACCTTGTTGAAGAAGAAGGTG
TTTTTGATGGATCCGGTTAGGAGGGGGATCGATGGGTATAAGGAGTTGTTGTTGGGGGAT
GATTTTGAGAAGAAGGGGTTGGGGCACAGGGATGAGATAGAGGATATTGAGTTGAGCGAG
GAGGAGATGGAGATGTTTATTGATTTGCATCCATTTAGTAACACTTCGCCTTATACGGTT
CTGGAGACGATGTCGTTGGCGAAGGCGCTTTTATTGTTTCGGGAGGTCGGGTTGAGGCAT
CTCTTGGTGATTCCAAAGCTATCCGGGAGATTACCCGTGGTGGGCATATTGACTAGGCAC
GATTTCATGCCGGAGCATATATTAGGGTTACACCCATTGTTAACAAGGAGGAGATGGAAA
AGACTCCGATTTCGGTTCCCGCTTTGGGACAAAATCTTTTAG
>Gene.139018::PB.10004.4::g.139018::m.139018 Gene.139018::PB.10004.4::g.139018  ORF type:complete len:259 (+) PB.10004.4:370-1146(+)
ATGCTAATCGGGTCCCACTCCAACCTCAACCACGGCCTATTCGCCGTCCTTGGCTCCGCC
TCCCTCCTCGGTGGCTCTATGCGCATGACCGTCTCCCTATGCGTCATCATCCTCGAACTA
ACCAACAACCTCCTCCTCCTCCCCCTCATTATGCTCGTCCTCCTCGTCTCCAAAACAGTG
GCCGATGCCTTCAACTCCAACATCTACGACCTCATAATGAAGCTCAAAGGCTTTCCCTAT
TTAGAAACCCATGCTGAGCCCTACATGAGGCAATTGACTGTCGGGGACGTCGTTACGGGC
CCGCTACAAATTTTTCACGGGATTGAAAAGGTGGGAAACATCGTACATGTCCTTAGGACA
ACCAGACACAACGGGTTTCCTGTGTTGGACGAGTCATCTATTTTGTTTGGTCTGATACTG
AGAGCGCATTTGGTCACCTTGTTGAAGAAGAAGGTGTTTTTGATGGATCCGGTTAGGAGG
GGGATCGATGGGTATAAGGAGTTGTTGTTGGGGGATGATTTTGAGAAGAAGGGGTTGGGG
CACAGGGATGAGATAGAGGATATTGAGTTGAGCGAGGAGGAGATGGAGATGTTTATTGAT
TTGCATCCATTTAGTAACACTTCGCCTTATACGGTTCTGGAGACGATGTCGTTGGCGAAG
GCGCTTTTATTGTTTCGGGAGGTCGGGTTGAGGCATCTCTTGGTGATTCCAAAGCTATCC
GGGGCAAGTAAAAAGTTATCATTTTTTTGTCTGTTTGGTTTGCTCGTGTTTGTTTAG
>Gene.139020::PB.10004.5::g.139020::m.139020 Gene.139020::PB.10004.5::g.139020  ORF type:complete len:456 (+) PB.10004.5:139-1506(+)
ATGTCCAACGCCCTCCCCAATGGCGGGGAAGCAGACGAAGAGTATCTAACTAGCCCTCTC
CTCACCTTTCACAACCTCCGACGATCCCCCTCCAACGCGACCTCTCAAGTCGCAATCGTC
GGCTCCAATGTTTGCCCGATAGAAAGCCTCGACTACGAGATAATTGAGAATGATTTTTTC
AAGCAAGACTGGAGAAGTAGAGGGAAGATCCATATATTTCAGTATATATTCATGAAATGG
AGTCTGTGTTTCCTCATCGGAATCGTCGTCGGTCTGATTGGATTCTGCAACAATCTCGCC
GTCGAAAACCTCGCCGGAATGAAGTTCGTTGTCACTTCATACATGATGTTGGCTAACAAG
TATGAAGCGGCCTTCTTGGTTTTTGCTGCTTCCAATTTCGTTCTTACTCTGTTTGCGAGT
GTAATTACAGCCTTTATAGCGCCGGAGGCTGCCGGTTCTGGTATACCGGAAGTTAAGGCT
TACCTGAACGGTGTGGATGCACCGGAGATATTCTCTCTCCGGACTCTGGTTGTTAAGATT
GTTGGAAGCATTTCTGCTGTGTCTGCATCACTTCATGTTGGAAAAGCCGGGCCCATGGTT
CACACTGGTGCATGTGTTGCAGCCCTAATGGGTCAGGGCGGATCAAAGAAATATGGGTTG
AGATGGAAATGGTTAGGGTTTTTCAAGAACGATCGAGACCGACGGGATCTTGTAACGTGT
GGATCAGCTGCTGGAATTGCTGCCGCTTTTCGTTCTCCAGTTGGTGGTGTGTTGTTTGCC
CTCGAAGAAATGGCATCTTGGTGGAGGAGTGCTCTTTTGTGGAGGGCTTTCTTCACAACA
GCCATTGTTGCAATTCTGCTTAGGGGACTGATTGATGTTTGTATGAGAGGGGAATGTGGT
TTATTTGGCAAAGGCGGTCTGATAATGTATGATGTCACCTCAGCAAATGTTTCCTATCAC
CTCAGCGATGTGGCTCCTGCTCTTCTTCTTGGAGTTATAGGGGGAGTATTGGGAAGTATA
TATAATTGTCTTCTGAGTAGGGTTCTCCGAATTTACAATCTGATAAATGAGAAAGGCAAG
GCTTACAAAATACTTCTTGCTTGCTCGATCTCCATTTCCACGTCTTGCCTTTTGTTCGGT
TTACCATGGCTTGCTTCTTGCCGACCTTGCCCAGCCGATGCATCTGAGCCCTGTCCGACA
ATTGGCCGGTCAGGCAACTTCAAGAAGTTTCAGAGATTACCCGTGGTGGGCATATTGACT
AGGCACGATTTCATGCCGGAGCATATATTAGGGTTACACCCATTGTTAACAAGGAGGAGA
TGGAAAAGACTCCGATTTCGGTTCCCGCTTTGGGACAAAATCTTTTAG
>Gene.139026::PB.10004.6::g.139026::m.139026 Gene.139026::PB.10004.6::g.139026  ORF type:complete len:92 (+) PB.10004.6:752-1027(+)
ATGGTTCACACTGGTGCATGTGTTGCAGCCCTAATGGGTCAGGGCGGATCAAAGAAATAT
GGGTTGAGATGGAAATGGTTAGGGTTTTTCAAGAACGATCGAGACCGACGGGATCTTGTA
ACGTGTGGATCAGCTGCTGGAATTGCTGCCGCTTTTCGTTCTCCAGTTGGTGGTGTGTTG
TTTGCCCTCGAAGAAATGGCATCTTGTGGAGGAGTGCTCTTTTGTGGAGGGCTTTCTTCA
CAACAGCCATTGTTGCAATTCTGCTTAGGGGACTGA
>Gene.139029::PB.10004.7::g.139029::m.139029 Gene.139029::PB.10004.7::g.139029  ORF type:complete len:342 (+) PB.10004.7:369-1394(+)
ATGAAATGGAGTCTGTGTTTCCTCATCGGAATCGTCGTCGGTCTGATTGGATTCTGCAAC
AATCTCGCCGTCGAAAACCTCGCCGGAATGAAGTTCGTTGTCACTTCATACATGATGTTG
GCTAACAAGTATGAAGCGGCCTTCTTGGTTTTTGCTGCTTCAAATTTCGTTCTTACTCTG
TTTGCGAGTGTAATTACAGCCTTTATAGCGCCGGAGGCTGCCGGTTCTGGTATACCGGAA
GTTAAGGCTTACCTGAACGGTGTGGATGCACCGGAGATATTCTCTCTCCGGACTCTGGTT
GTTAAGATTGTTGGAAGCATTTCTGCTGTGTCTGCATCACTTCATGTTGGAAAAGCCGGG
CCCATGGTTCACACTGGTGCATGTGTTGCAGCCCTAATGGGTCAGGGCGGATCAAAGAAA
TATGGGTTGAGATGGAAATGGTTAGGGTTTTTCAAGAACGATCGAGACCGACGGGATCTT
GTAACGTGTGGATCAGCTGCTGGAATTGCTGCCGCTTTTCGTTCTCCAGTTGGTGGTGTG
TTGTTTGCCCTCGAAGAAATGGCATCTTGGTGGAGGAGTGCTCTTTTGTGGAGGGCTTTC
TTCACAACAGCCATTGTTGCAATTCTGCTTAGGGGACTGATTGATGTTTGTATGAGAGGG
GAATGTGGTTTATTTGGCAAAGGCGGTCTGATAATGTATGATGTCACCTCAGCAAATGTT
TCCTATCACCTCAGCGATGTGGCTCCTGCTCTTCTTCTTGGAGTTATAGGGGGAGTATTG
GGAAGTATATATAATTGTCTTCTGAGTAGGGTTCTCCGAATTTACAATCTGATAAATGAG
AAAGGCAAGGCTTACAAAATACTTCTTGCTTGCTCGATCTCCATTTCCACGTCTTGCCTT
TTGTTCGGTTTACCATGGCTTGCTTCTTGCCGACCTTGCCCAGCCGATGCATCTGAGCCC
TGTCCGACAATTGGCCGGTCAGGCAACTTCAAGAAGTTTCAGGTGATATTGAAAATTAAG
TGCTGA
>Gene.139035::PB.10004.8::g.139035::m.139035 Gene.139035::PB.10004.8::g.139035  ORF type:complete len:419 (+) PB.10004.8:141-1397(+)
ATGTCCAACGCCCTCCCCAATGGCGGGGAAGCAGACGAAGAGTATCTAACTAGCCCTCTC
CTCACCTTTCACAACCTCCGACGATCCCCCTCCAACGCGACCTCTCAAGTCGCAATCGTC
GGCTCCAATGTTTGCCCGATAGAAAGCCTCGACTACGAGATAATTGAGAATGATTTTTTC
AAGCAAGACTGGAGAAGTAGAGGGAAGATCCATATATTTCAGTATATATTCATGAAATGG
AGTCTGTGTTTCCTCATCGGAATCGTCGTCGGTCTGATTGGATTCTGCAACAATCTCGCC
GTCGAAAACCTCGCCGGAATGAAGTTCGTTGTCACTTCATACATGATGTTGGCTAACAAG
TATGAAGCGGCCTTCTTGGTTTTTGCTGCTTCAAATTTCGTTCTTACTCTGTTTGCGAGT
GTAATTACAGCCTTTATAGCGCCGGAGGCTGCCGGTTCTGGTATACCGGAAGTTAAGGCT
TACCTGAACGGTGTGGATGCACCGGAGATATTCTCTCTCCGGACTCTGGTTGTTAAGATT
GTTGGAAGCATTTCTGCTGTGTCTGCATCACTTCATGTTGGAAAAGCCGGGCCCATGGTT
CACACTGGTGCATGTGTTGCAGCCCTAATGGGTCAGGGCGGATCAAAGAAATATGGGTTG
AGATGGAAATGGTTAGGGTTTTTCAAGAACGATCGAGACCGACGGGATCTTGTAACGTGT
GGATCAGCTGCTGGAATTGCTGCCGCTTTTCGTTCTCCAGTTGGTGGTGTGTTGTTTGCC
CTCGAAGAAATGGCATCTTGGTGGAGGAGTGCTCTTTTGTGGAGGGCTTTCTTCACAACA
GCCATTGTTGCAATTCTGCTTAGGGGACTGATTGATGTTTGTATGAGAGGGGAATGTGGT
TTATTTGGCAAAGGCGGTCTGATAATGTATGATGTCACCTCAGCAAATGTTTCCTATCAC
CTCAGCGATGTGGCTCCTGCTCTTCTTCTTGGAGTTATAGGGGGAGTATTGGGAAGTATA
TATAATTGTCTTCTGAGTAGGGTTCTCCGAATTTACAATCTGATAAATGAGAAAGGCAAG
GCTTACAAAATACTTCTTGCTTGCTCGATCTCCATTTCCACGTCTTGCCTTTTGTTCGGT
TTACCATGGCTTGCTTCTTGCCGACCTTGCCCAGCCGATGCATCTGAGCCCTGTCCGACA
ATTGGCCGGTCAGGCAACTTCAAGAAGTTTCAGGTGATATTGAAAATTAAGTGCTGA
>Gene.139040::PB.10004.9::g.139040::m.139040 Gene.139040::PB.10004.9::g.139040  ORF type:complete len:774 (+) PB.10004.9:139-2460(+)
ATGTCCAACGCCCTCCCCAATGGCGGGGAAGCAGACGAAGAGTATCTAACTAGCCCTCTC
CTCACCTTTCACAACCTCCGACGATCCCCCTCCAACGCGACCTCTCAAGTCGCAATCGTC
GGCTCCAATGTTTGCCCGATAGAAAGCCTCGACTACGAGATAATTGAGAATGATTTTTTC
AAGCAAGACTGGAGAAGTAGAGGGAAGATCCATATATTTCAGTATATATTCATGAAATGG
AGTCTGTGTTTCCTCATCGGAATCGTCGTCGGTCTGATTGGATTCTGCAACAATCTCGCC
GTCGAAAACCTCGCCGGAATGAAGTTCGTTGTCACTTCATACATGATGTTGGCTAACAAG
TATGAAGCGGCCTTCTTGGTTTTTGCTGCTTCCAATTTCGTTCTTACTCTGTTTGCGAGT
GTAATTACAGCCTTTATAGCGCCGGAGGCTGCCGGTTCTGGTATACCGGAAGTTAAGGCT
TACCTGAACGGTGTGGATGCACCGGAGATATTCTCTCTCCGGACTCTGGTTGTTAAGATT
GTTGGAAGCATTTCTGCTGTGTCTGCATCACTTCATGTTGGAAAAGCCGGGCCCATGGTT
CACACTGGTGCATGTGTTGCAGCCCTAATGGGTCAGGGCGGATCAAAGAAATATGGGTTG
AGATGGAAATGGTTAGGGTTTTTCAAGAACGATCGAGACCGACGGGATCTTGTAACGTGT
GGATCAGCTGCTGGAATTGCTGCCGCTTTTCGTTCTCCAGTTGGTGGTGTGTTGTTTGCC
CTCGAAGAAATGGCATCTTGGTGGAGGAGTGCTCTTTTGTGGAGGGCTTTCTTCACAACA
GCCATTGTTGCAATTCTGCTTAGGGGACTGATTGATGTTTGTATGAGAGGGGAATGTGGT
TTATTTGGCAAAGGCGGTCTGATAATGTATGATGTCACCTCAGCAAATGTTTCCTATCAC
CTCAGCGATGTGGCTCCTGCTCTTCTTCTTGGAGTTATAGGGGGAGTATTGGGAAGTATA
TATAATTGTCTTCTGAGTAGGGTTCTCCGAATTTACAATCTGATAAATGAGAAAGGCAAG
GCTTACAAAATACTTCTTGCTTGCTCGATCTCCATTTCCACGTCTTGCCTTTTGTTCGGT
TTACCATGGCTTGCTTCTTGCCGACCTTGCCCAGCCGATGCATCTGAGCCCTGTCCGACA
ATTGGCCGGTCAGGCAACTTCAAGAAGTTTCAGTGTCCTCCTGGTTACTACAACGACCTC
GCGAGCCTCTTCTTCAACACGAACGATGACGCTATCAAAAACCTATTCAGCAAAAACACC
GATTGTGAGTTTCATTCCTCATCCATCCTAATATTCTTCGTCACCTGCTTCTTCCTCTCC
ATCTTCAGCTACGGAATTGTCTCCCCCGCCGGTCTCTTCGTCCCTGTCATTGTCACTGGT
GCCTCCTACGGTCGCCTTGTTGGCATGCTAATCGGGTCCCACTCCAACCTCAACCACGGC
CTATTCGCCGTCCTTGGCTCCGCCTCCCTCCTCGGTGGCTCTATGCGCATGACCGTCTCC
CTATGCGTCATCATCCTCGAACTAACCAACAACCTCCTCCTCCTCCCCCTCATTATGCTC
GTCCTCCTCGTCTCCAAAACAGTGGCCGATGCCTTCAACTCCAACATCTACGACCTCATA
ATGAAGCTCAAAGGCTTTCCCTATTTAGAAACCCATGCTGAGCCCTACATGAGGCAATTG
ACTGTCGGGGACGTCGTTACGGGCCCGCTACAAATTTTTCACGGGATTGAAAAGGTGGGA
AACATCGTACATGTCCTTAGGACAACCAGACACAACGGGTTTCCTGTGTTGGACGAGTCA
TCTATTTTGTTTGGTCTGATACTGAGAGCGCATTTGGTCACCTTGTTGAAGAAGAAGGTG
TTTTTGATGGATCCGGTTAGGAGGGGGATCGATGGGTATAAGGAGTTGTTGTTGGGGGAT
GATTTTGAGAAGAAGGGGTTGGGGCACAGGGATGAGATAGAGGATATTGAGTTGAGCGAG
GAGGAGATGGAGATGTTTATTGATTTGCATCCATTTAGTAACACTTCGCCTTATACGGTT
CTGGAGACGATGTCGTTGGCGAAGGCGCTTTTATTGTTTCGGGAGGTCGGGTTGAGGCAT
CTCTTGGTGATTCCAAAGCTATCCGGGAGATTACCCGTGGTGGGCATATTGACTAGGCAC
GATTTCATGCCGGAGCATATATTAGGGTTACACCCATTGTTAACAAGGAGGAGATGGAAA
AGACTCCGATTTCGGTTCCCGCTTTGGGACAAAATCTTTTAG
>Gene.139058::PB.10005.1::g.139058::m.139058 Gene.139058::PB.10005.1::g.139058  ORF type:complete len:564 (+) PB.10005.1:349-2040(+)
ATGTCGTTCGTTTTGGGGCTGGTCATCGGGATCGTTGCCGGCCTTGGTCTCATCGTCCTC
TTTGTTCGATCCGAAAATACTCGATCTAAACGTCGGTCCGAGCTCGCGACGACGATTGCG
GCGTTCGCGAGGATGACTGTGGAGGATTCCAGAAAGTTGCTTGCGCCCGAGTATTATCCG
TCCTGGGTTGTTTTCTCTCAACGACAGAAGTTGACATGGCTCAATCTTCATCTTGAAAAG
ATCTGGCCCTATGTTAACGAGGCAGCATCTGAGTTGATAAAAGCTAATGTGGAGCCAATT
ATAGAGCAATATAGGCCAGTTATATTAGCTTCTTTGAAGTTCTCTAAGTTCACTCTGGGG
ACTGTTGCTCCACAATTTACAGGAGTTTCCATTATTGAAGACGCAAGTGATGGAATTACC
ATGGAGTTAGAGATGCAATGGGATGGAAATCCAAGTATAGTACTTGATATCAAAACTTAT
CTTGGTCTCTCATTGCCTGTGCAGGTGAAGAATATTGGGTTCACAGGGGTTTTCAGGTTG
ATCTTTAAGCCTCTAGTTGAAGAGTTTCCTTGCTTTGGGGCTGTGTGTTTTTCCTTAAGA
CAAAAGAAAAAGTTGGATTTTACGCTTAAAGTAATTGGTGGCGACATATCAACAATACCT
GGACTATCTGCTGCTATTGAGGAAACAATAAGGGATGCTGTTGAAGATTCTATTACATGG
CCAGTTCGAAAAGTTATTCCCATTTTGCCTGGAGACTACAGTGATCTTGAGCTGAAGCCT
GTGGGCACATTGGAGGTGAAACTTGTGCAAGCAAAGGACTTAACAAATAAAGACATCATT
GGGAAATCTGATCCTTTTGCTGTTCTGTATGTACGGCCATTACGTGACAGAATGAAAACC
AGCAAAACGATTAACAATCAATTGAATCCGGTGTGGAATGAACATTTCGAGTTTGTAGTC
GAAGATTCAACCACACAACACTTGGTGGTGAAGATTTTCGACCGTGAAGGACTTGAGGAA
GCCGAACTTATTGGATGTGCTCAAGTACAGTTGAATGAGATCGAGCCCGGCAAAGTGAAG
GATGTGTGGTTGAAATTGGTAAAGGATTTGGATGTCCAAAGAGATACTAAATATAGAGGA
GAGGTGCATTTGGAGCTCTTATATTATCCAATCGGTATGGAGAATGGATTTACTAACCCT
TTTGCAAACAATTTTTCAATGACTACACTTGAAAAAGTGCTAAAAAATGATGTAAAAGAA
GGCTCTGAAAATGGAAATGGAGGCAGGAAGAAGGGGGTGATTACGAGAGGAGTTCTTACT
GTTACTATTATATCTGCTGATGATTTATCGCCGGCGGATTTAATGGGGAAGGCTGATCCC
TTTGTTGCTCTCACCTTGAGGAAAACTGAAGCCAAAAACAAGACAAGGGTTGTAAATGAT
AGTTTGAATCCAGTTTGGAATCAGACTTTTGATTTTGTAGTTGAAGATGGATTACATGAT
ATGCTTATTCTTGAAGTGTGGGATCATGACACCTTCGGGAAGGACTATATGGGGAGATGC
ATATTGACACTGACAAAGGTGATACTGGAAGGAGAATACAAGGAAAGTTTCCCACTAGAA
GGAGCTAAATCTGGAAAATTGAATCTAAATCTCAAATGGACACCTCAGCCTATCTACAGG
GATTCTTCTTAG
>Gene.139061::PB.10005.2::g.139061::m.139061 Gene.139061::PB.10005.2::g.139061  ORF type:complete len:315 (+) PB.10005.2:104-1048(+)
ATGTCGTTCGTTTTGGGGCTGGTCATCGGGATCGTTGCCGGCCTTGGTCTCATCGTCCTC
TTTGTTCGATCCGAAAATACTCGATCTAAACGTCGGTCCGAGCTCGCGACGACGATTGCG
GCGTTCGCGAGGATGACTGTGGAGGATTCCAGAAAGTTGCTTGCGCCCGAGTATTATCCG
TCCTGGGTTGTTTTCTCTCAACGACAGAAGTTGACATGGCTCAATCTTCATCTTGAAAAG
ATCTGGCCCTATGTTAACGAGGCAGCATCTGAGTTGATAAAAGCTAATGTGGAGCCAATT
ATAGAGCAATATAGGCCAGTTATATTAGCTTCTTTGAAGTTCTCTAAGTTCACTCTGGGG
ACTGTTGCTCCACAATTTACAGGAGTTTCCATTATTGAAGACGCAAGTGATGGAATTACC
ATGGAGTTAGAGATGCAATGGGATGGAAATCCAAGTATAGTACTTGATATCGAAACTTAT
CTTGGTCTCTCATTGCCTGTGCAGGTGAAGAATATTGGGTTCACAGGGGTTTTCAGGTTG
ATCTTTAAGCCTCTAGTTGAAGAGTTTCCTTGCTTTGGGGCTGTGTGTTTTTCCTTAAGA
CAAAAGAAAAAGTTGGATTTTACGCTTAAAGTAATTGGTGGCGACATATCAACAATACCT
GGACTATCTGCTGCTATTGAGGAAACAATAAGGGATGCTGTTGAAGATTCTATTACATGG
CCAGTTCGAAAAGTTATTCCCATTTTGCCTGGAGACTACAGTGATCTTGAGCTGAAGCCT
GTGGGCACATTGGAGGTGAAACTTGTGCAAGCAAAGGACTTAACAAATAAAGACATCATT
GGGAAATCTGATCCTTTTGCTGTTCTGTATGTACGGCCATTACGTGACAGAATGAAAACC
AGCAAAACGATTGTAAGTGTTCTACTTCATCTTATACTCATTTAG
>Gene.139066::PB.10005.3::g.139066::m.139066 Gene.139066::PB.10005.3::g.139066  ORF type:complete len:109 (+) PB.10005.3:1371-1697(+)
ATGATTGTAAAAGAAGGCTCTGAAAATGGAAATGGAGGGAGGAAGAAGGGGGTGATTACG
AGAGGAGTTCTTACTGTTACTATTATATCTGCTGATGATTTATCACCGGCGGATTTAATG
GGGAAGGCTGATCCCTTTGTCGCTCTCACCTTGAGGAAAACTGAAGCCAAAAACAAGACA
AGGGTTGTAAATGATAGTTTGAATCCAGTTTGGAATCAGACTTTTGATTTTGTAGTTGAA
GATGGATTACATGATATGCTTATTCTTGAAGTGTGGGATCATGACACCTTCGGGAAGGTA
AAACGATATTTCCCTTCTCTTGTTTAG
>Gene.139072::PB.10005.4::g.139072::m.139072 Gene.139072::PB.10005.4::g.139072  ORF type:complete len:310 (+) PB.10005.4:104-1033(+)
ATGTCGTTCGTTTTGGGGCTGGTCATCGGGATCGTTGCCGGCCTGGTCTCATCGTCCTCT
TTGTTCGATCCGAAAATACTCGATCTAAACGCGACGACGATTGCGGCGTTCGCGAGGATG
ACTGTGGAGGATTCCAGAAAGTTGCTTGCGCCCGAGTATTATCCGTCCTGGGTTGTTTTC
TCTCAACGACAGAAGTTGACATGGCTCAATCTTCATCTTGAAAAGATCTGGCCCTATGTT
AACGAGGCAGCATCTGAGTTGATAAAAGCTAATGTGGAGCCAATTATAGAGCAATATAGG
CCAGTTATATTAGCTTCTTTGAAGTTCTCTAAGTTCACTCTGGGGACTGTTGCTCCACAA
TTTACAGGAGTTTCCATTATTGAAGACGCAAGTGATGGAATTACCATGGAGTTAGAGATG
CAATGGGATGGAAATCCAAGTATAGTACTTGATATCAAAACTTATCTTGGTCTCTCATTG
CCTGTGCAGGTGAAGAATATTGGGTTCACAGGGGTTTTCAGGTTGATCTTTAAGCCTCTA
GTTGAAGAGTTTCCTTGCTTTGGGGCTGTGTGTTTTTCCTTAAGACAAAAGAAAAAGTTG
GATTTTACGCTTAAAGTAATTGGTGGCGACATATCAACAATACCTGGACTATCTGCTGCT
ATTGAGGAAACAATAAGGGATGCTGTTGAAGATTCTATTACATGGCCAGTTCGAAAAGTT
ATTCCCATTTTGCCTGGAGACTACAGTGATCTTGAGCTGAAGCCTGTGGGCACATTGGAG
GTGAAACTTGTGCAAGCAAAGGACTTAACAAATAAAGACATCATTGGGAAATCTGATCCT
TTTGCTGTTCTGTATGTACGGCCATTACGTGACAGAATGAAAACCAGCAAAACGATTGTA
AGTGTTCTACTTCATCTTATACTCATTTAG
>Gene.139074::PB.10005.5::g.139074::m.139074 Gene.139074::PB.10005.5::g.139074  ORF type:complete len:424 (+) PB.10005.5:269-1540(+)
ATGGAGTTAGAGATGCAATGGGATGGAAATCCAAGTATAGTACTTGATATCAAAACTTAT
CTTGGTCTCTCATTGCCTGTGCAGGTGAAGAATATTGGGTTCACAGGGGTTTTCAGGTTG
ATCTTTAAGCCTCTAGTTGAAGAGTTTCCTTGCTTTGGGGCTGTGTGTTTTTCCTTAAGA
CAAAAGAAAAAGTTGGATTTTACGCTTAAAGTAATTGGTGGCGACATATCAACAATACCT
GGACTATCTGCTGCTATTGAGGAAACAATAAGGGATGCTGTTGAAGATTCTATTACATGG
CCAGTTCGAAAAGTTATTCCCATTTTGCCTGGAGACTACAGTGATCTTGAGCTGAAGCCT
GTGGGCACATTGGAGGTGAAACTTGTGCAAGCAAAGGACTTAACAAATAAAGACATCATT
GGGAAATCTGATCCTTTTGCTGTTCTGTATGTACGGCCATTACGTGACAGAATGAAAACC
AGCAAAACGATTAACAATCAATTGAATCCGGTGTGGAATGAACATTTCGAGTTTGTAGTC
GAAGATTCAACCACACAACACTTGGTGGTGAAGATTTTCGACCGTGAAGGACTTGAGGAA
GCCGAACTTATTGGATGTGCTCAAGTACAGTTGAATGAGATCGAGCCCGGCAAAGTGAAG
GATGTGTGGTTGAAATTGGTAAAGGATTTGGATGTCCAAAGAGATACTAAATATAGAGGA
GAGGTGCATTTGGAGCTCTTATATTATCCAATCGGTATGGAGAATGGATTTACTAACCCT
TTTGCAAACAATTTTTCAATGACTACACTTGAAAAAGTGCTAAAAAATGATGTAAAAGAA
GGCTCTGAAAATGGAAATGGAGGCAGGAAGAAGGGGGTGATTACGAGAGGAGTTCTTACT
GTTACTATTATATCTGCTGATGATTTATCGCCGGCGGATTTAATGGGGAAGGCTGATCCC
TTTGTTGCTCTCACCTTGAGGAAAACTGAAGCCAAAAACAAGACAAGGGTTGTAAATGAT
AGTTTGAATCCAGTTTGGAATCAGACTTTTGATTTTGTAGTTGAAGATGGATTACATGAT
ATGCTTATTCTTGAAGTGTGGGATCATGACACCTTCGGGAAGGACTATATGGGGAGATGC
ATATTGACACTGACAAAGGTGATACTGGAAGGAGAATACAAGGAAAGTTTCCCACTAGAA
GGAGCTAAATCTGGAAAATTGAATCTAAATCTCAAATGGACACCTCAGCCTATCTACAGG
GATTCTTCTTAG
>Gene.139076::PB.10006.1::g.139076::m.139076 Gene.139076::PB.10006.1::g.139076  ORF type:complete len:786 (+) PB.10006.1:390-2747(+)
ATGATGGGCATTAAAGATTGGGTTTTATCTCAGTTGATATCAAATTCAGTAATTTCATCA
AGACCACCATCAGGCGGTGACAGCTTTCTTGAAGAGGAACACTTTGCGGAAGAGGAGGTT
GGCCACCAAGGTTCAACTCAAACTGGAAATTCAGTTTTACCGTCTTCTCACTCATCTGAC
AGCAACCATGAAAACCAACAGAATTCGCTTTCAAACAATCTTGAGGTCGATTATTGCACC
ACTGATGAGAAAAAATTAGATCCACTGGCAAAAACCGAGGCTCTCCAAATAAAGTTCTTG
CGTGTTCTTCAACGCCTAGATTTGTCACCCGACAATGTCATCGTAGCAAAAGTCTTATAT
CGGGTACACCTAGCAACCATGATCAAATCCAAGGAATCAGATTTACAAAGAGCAAATCTT
AGAAGCAATAATGCTAAAGCAATAGCATCAAAACAAGAGGCATCGGGTTTTCCTAAGCTT
GATTTCTCGTTTCGAGTGCTTGTTCTTGGAAAAACAGGGGTGGGCAAGAGTTCAACTATA
AACTCGATCTTTGATCAAACAAAGGCTATGACCGATCCATTTCAGCCTGGTACGCATCGT
GTAAGAGAAATTGTGGGTACTATCAACGGGGTTAAAGTATCGTTCATTGATACTCCTGGT
TTGATTCCTTCTTCTATTAGGCAAAATAGGAAGATTTTGCACTCTGTGAAGCGATACATA
AGAAAACATCCTCCTGATATTGTCTTATACGTTGAACGCCTTGATTTGATCAACATGGGT
TATAGCGATTTCCCACTTTTGAAGCTCATAACCGAAGTGTTTGGTTCTTCGATCTGGTTT
AACACTATTCTCGCCATGACTCATTCCTCTTCATCTCCTCCTGAAGGATCCAACGGCTAT
AATTCCAGCTACGATTCGTACGTTTCCCAATGCACGGACTTGATTCAACACTACATTCAC
CAGGCAATTTCTGATTCGAAATTGGAAAACCCTATCGTTTTGGTGGAGAATCACCCTTGT
TGTAAGAGGAATAACAAAGGCGAGAAAATTCTTCCAAATGGGGAGGCATGGAAATCCCGG
TTCTTGTTATTATGCGTGTGTTCTAAAATTTTGGGTGACGTAAATACCCTTTTGGAATTT
CAAGAGAGTATCGAATTGGGGGTGACGAAATCTACCCGATTGCCTTCACTTCCTCATCTT
CTATCATCTTTTCTAAGACAGCATCCTCAATTTATCCCAAATGGATCAGACATTAATCTT
GATGAAATGACTCAATCAGAGCTTGAGGAAGAAGACGAGTATGATCAATTGCCTCCAATC
CGAATTCTGACAAAAACCCAGTTCAAAAAATTGTCTGACGCCCAGAAAAACGCATATCTT
GATGAGCTGGACTATCGAGAGACACTGTTTTTGAAGAAACAATTGAGAGAAGAGGCGACA
AAACGAAAAGAAAAAAGTTTCCAAATTGAAAATTCAACTGTTCTCGAGAATTCTGATAAT
CATGAGGAGTCTCCAGAGGCTGTTCAGCTACCGGATATGGCTGTTCCTCCTAGTTTTGAT
TCTGATTGCCCTGTTCATAGATACCGTTGTCTTGTTACAGGTGATCGGTGGCTGGCAAGA
CCCGTTATTGATCCCCATGGATGGGATCACGATGTGGGTTTTGATGGAATAAGCCTGGAA
ACAGAAACAGAGATCCAAAAAAACGTTTTTACTTCTGTTTCAGGACAAATGAGCAAAGAC
AAGCAAGATTTCAGTGTTCAGTCTGAGGCTTCAACAGCTTTTGTGAACCCCACAGGATGT
GTTCATCGTGTTGGGCTTGATCTTCAATCTGCAGGTAAAGATTTGATCCACACCGTTCGT
GGAAACACAAAAATTCGAAATTTGAAAAATAATTTAAGTGAATTTGGGGTCTCGTTGATG
TCTTTTGGGGAAAAGTGCTATGTTGGTACTAAGTTTGAAGACAGCATTATGATCGGTAAG
AGATTGAAATTGGTTGTGAATGGTGGACGAATGAGTGGGGCTGGGCAAGTGGCTTATGGT
GGTAATTTTGAAACTACTTTGAGAGGGAAAGACTACCCGGTGAGAAACGATAAGGTTAGT
TTCACAATGACGGTTTTGTCCTTTAACAAAGAAACAGTTTTGGGTGGGAATTTAGTGTCG
GAATTCAGATTGAATAGAGGGACAAGAATGTCTGTGAATGCGAATCTGAATAATCGAAAC
ATGGGACAGGTTTGTCTGAAGACTAGTAGCTCGGAACACTTGGAAATTGGTCTGATTGCG
GTTTTTTCTGTTTTTCGAGCCCTTTTACGTAGAAGGGCAAGTAATGATTTAAGCAGGGAA
AAACTGGAGATGGAGTGA
>Gene.139079::PB.10006.3::g.139079::m.139079 Gene.139079::PB.10006.3::g.139079  ORF type:complete len:527 (+) PB.10006.3:891-2471(+)
ATGAAAACCAACAGAATTCGCTTTCAAACAATCTTGAGGTCGATTATTGCACCACTGATG
AGAAAAAAATTAGATCCACTGGCAAAAACCGAGGCTCTCCAAATAAAGTTCTTGCGTGTT
CTTCAACGCCTAGATTTGTCACCCGACAATGTCATCGTAGCAAAAGTCTTATATCGGGTA
CACCTAGCAACCATGATCAAATCCAAGGAATCAGATTTACAAAGAGCAAATCTTAGAAGC
AATAATGCTAAAGCAATAGCATCAAAACAAGAGGCATCGGGTTTTCCTAAGCTTGATTTC
TCGTTTCGAGTGCTTGTTCTTGGAAAAACAGGGGTGGGCAAGAGTTCAACTATAAACTCG
ATCTTTGATCAAACAAAGGCTATGACCGATCCATTTCAGCCTGGTACGCATCGTGTAAGA
GAAATTGTGGGTACTATCAACGGGGTTAAAGTATCGTTCATTGATACTCCTGGTTTGATT
CCTTCTTCTATTAGGCAAAATAGGAAGATTTTGCACTCTGTGAAGCGATACATAAGAAAA
CATCCTCCTGATATTGTCTTATACGTTGAACGCCTTGATTTGATCAACATGGGTTATAGC
GATTTCCCACTTTTGAAGCTCATAACCGAAGTGTTTGGTTCTTCGATCTGGTTTAACACT
ATTCTCGCCATGACTCATTCCTCTTCATCTCCTCCTGAAGGATCCAACGGCTATAATTCC
AGCTACGATTCGTACGTTTCCCAATGCACGGACTTGATTCAACACTACATTCACCAGGCA
ATTTCTGATTCGAAATTGGAAAACCCTATCGTTTTGGTGGAGAATCACCCTTGTTGTAAG
AGGAATAACAAAGGCGAGAAAATTCTTCCAAATGGGGAGGCATGGAAATCCCGGTTCTTG
TTATTATGCGTGTGTTCTAAAATTTTGGGTGACGTAAATACCCTTTTGGAATTTCAAGAG
AGTATCGAATTGGGGGTGACGAAATCTACCCGATTGCCTTCACTTCCTCATCTTCTATCA
TCTTTTCTAAGACAGCATCCTCAATTTATCCCAAATGGATCAGACATTAATCTTGATGAA
ATGACTCAATCAGAGCTTGAGGAAGAAGACGAGTATGATCAATTGCCTCCAATCCGAATT
CTGACAAAAACCCAGTTCAAAAAATTGTCTGACGCCCAGAAAAACGCATATCTTGATGAG
CTGGACTATCGAGAGACACTGTTTTTGAAGAAACAATTGAGAGAAGAGGCGACAAAACGA
AAAGAAAAAAGTTTCCAAATTGAAAATTCAACTGTTCTCGAGAATTCTGATAATCATGAG
GAGTCTCCAGAGGCTGTTCAGCTACCGGATATGGCTGTTCCTCCTAGTTTTGATTCTGAT
TGCCCTGTTCATAGATACCGTTGTCTTGTTACAGGTGATCGGTGGCTGGCAAGACCCGTT
ATTGATCCCCATGGATGGGATCACGATGTGGGTTTTGATGGAATAAGCCTGGAAACAGAA
ACAGAGATCCAAAAAAAACGTTTTTACTTCTGTTTCAGGACAAATGAGCAAAGACAAGCA
AGATTTCAGTGTTCAGTCTGA
>Gene.139085::PB.10006.5::g.139085::m.139085 Gene.139085::PB.10006.5::g.139085  ORF type:complete len:326 (+) PB.10006.5:1868-2845(+)
ATGAGCTGGACTATCGAGGAGACACTGTTTTTGAAGAAACAATTGAGAGAAGAGGCGACA
AAACGAAAAGAAAAAAGTTTCCAAATTGAAAATTCAACTGTTCTCGAGAATTCTGATAAT
CATGAGGAGTCTCCAGAGGCTGTTCAGCTACCGGATATGGCTGTTCCTCCTAGTTTTGAT
TCTGATTGCCCTGTTCATAGATACCGTTGTCTTGTTACAGGCGATCGATGGCTGGCAAGA
CCCGTTATTGATCCCCATGGATGGGATCACGATGTGGGTTTTGATGGAATAAGCCTGGAA
ACAGAAACAGAGATCCAAAAAAACGTTTTTACTTCTGTTTCAGGACAAATGAGCAAAGAC
AAGCAAGATTTCAGTGTTCAGTCTGAGGCTTCAACAGCTTTTGTGAACCCCACAGGATGT
GTTCATCGTGTTGGGCTTGATCTTCAATCTGCAGGTAAAGATTTGATCCACACCGTTCGT
GGAAACACAAAAATTCGAAATTTGAAAAATAATTTAAGTGAATTTGGGGTCTCGTTGATG
TCTTTTGGGGACAAGTGCTATGTTGGTACTAAGTTTGAAGACAGCATTATGATCGGTAAG
AGATTGAAATTGGTTGTGAATGGTGGACGAATGAGTGGGGCTGGGCAAGTGGCTTATGGT
GGTAATTTTGAAACTACTTTGAGAGGGAAAGACTACCCGGTGAGAAACGATAAGGTTAGT
TTCACAATGACGGTTTTGTCCTTTAACAAAGAAACAGTTTTGGGTGGGAATTTAGTGTCG
GAATTCAGATTGAATAGAGGGACAAGAATGTCTGTGAATGCGAATCTGAATAATCGAAAC
ATGGGACAGGTTTGTCTGAAGACTAGTAGCTCGGAACACTTGGAAATTGGTCTGATTGCG
GTTTTTTCTGTTTTTCGAGCCCTTTTACGTAGAAGGGCAAGTAATGATTTAAGCAGGGAA
AAACTGGAGATGGAGTGA
>Gene.139092::PB.10006.6::g.139092::m.139092 Gene.139092::PB.10006.6::g.139092  ORF type:complete len:490 (+) PB.10006.6:333-1802(+)
ATGATGGGCATTAAAGATTGGGTTTTATCTCAGTTGATATCAAATTCAGTAATTTCATCA
AGACCACCATCAGGCGGTGACAGCTTTCTTGAAGAGGAACACTTTGCGGAAGAGGAGGTT
GGCCACCAAGGTTCAACTCAAACTGGAAATTCAGTTTTACCGTCTTCTCACTCATCTGAC
AGCAACCATGAAAACCAACAGAATTCGCTTTCAAACAATCTTGAGGTCGATTATTGCACC
ACTGATGAGAAAAAATTAGATCCACTGGCAAAAACCGAGGCTCTCCAAATAAAGTTCTTG
CGTGTTCTTCAACGCCTAGATTTGTCACCTGACAATGTCATCGTAGCAAAAGTCTTATAT
CGGGTACACCTAGCAACCATGATCAAATCCAAGGAATCAGATTTACAAAGAGCAAATCTT
AGAAGCAATAATGCTAAAGCAATAGCATCAAAACAAGAGGCATCGGGTTTTCCTAAGCTT
GATTTCTCGTTTCGAGTGCTTGTTCTTGGAAAAACAGGGGTGGGCAAGAGTTCAACTATA
AACTCGATCTTTGATCAAACAAAGGCTATGACCGATCCATTTCAGCCTGGTACGCATCGT
GTAAGAGAAATCGTGGGTACTATCAACGGGGTTAAAGTATCGTTCATTGATACTCCTGGT
TTGATTCCTTCTTCTATTAGGCAAAATAGGAAGATTTTGCACTCTGTGAAGCGATACATA
AGAAAACATCCTCCTGATATTGTCTTATACGTTGAACGCCTTGATTTGATCAACATGGGT
TATAGCGATTTCCCACTTTTGAAGCTCATAACCGAAGTGTTTGGTTCTTCGATCTGGTTT
AACACTATTCTCGCCATGACTCATTCCTCTTCATCTCCTCCTGAAGGATCCAACGGCTAT
AATTCCAGCTACGATTCGTACGTTTCCCAATGCACGGACTTGATTCAACACTACATTCAC
CAGGCAATTTCTGATTCGAAATTGGAAAACCCTATCGTTTTGGTGGAGAATCACCCTTGT
TGTAAGAGGAATAACAAAGGCGAGAAAAATTCTTCCAATGGGGAGGCATGGAAATCCCGG
TTCTTGTTATTATGCGTGTGTTCTAAAATTTTGGGTGACGTAAATACCCTTTTGGAATTT
CAAGAGAGTATCGAATTGGGGGTGACGAAATCTACCCGATTGCCTTCACTTCCTCATCTT
CTATCATCTTTTCTAAGACAGCATCCTCAATTTATCCCAAATGGATCAGACATTAATCTT
GATGAAATGACTCAATCAGAGCTTGAGGAAGAAGACGAGTATGATCAATTGCCTCCAATC
CGAATTCTGACAAAAACCCAGTTCAAAAAATTGTCTGACGCCCAGAAAAACGCATATCTT
GATGAGCTGGACTATCGGGAGACACTGTTTTTGAAGAAAACAATTGAGAGAAGAGGCGAC
AAAACGAAAAGAAAAAAGTTTCCAAATTGA
>Gene.139097::PB.10006.7::g.139097::m.139097 Gene.139097::PB.10006.7::g.139097  ORF type:complete len:122 (+) PB.10006.7:2371-2736(+)
ATGAGCAAAGACAAGCAAGATTTCAGTGTTCAGTCTGAGGCTTCAACAGCTTTTGTGAAC
CCCACAGGATGTGTTCATCGTGTTGGGCTTGATCTTCAATCTGCAGGTAAAGATTTGATC
CACACCGTTCGTGGAAACACAAAAATTCGAAATTTGAAAAATAATTTAAGTGAATTTGGG
GTCTCGTTGATGTCTTTTGGGGACAAGTGCTATGTTGGTACTAAGTTTGAAGACAGCATT
ATGATCGGTAAGAGATTGAAATTGGTTGTGAATGGTGGACGAATGAGTGGGGCTGGGCAA
GTGGCTTATGGTGGTAATTTTGAAACTACTTTGAGAGGGAAAGACTACCCGGTGAGAAAA
CGATAA
>Gene.139106::PB.10006.8::g.139106::m.139106 Gene.139106::PB.10006.8::g.139106  ORF type:complete len:185 (+) PB.10006.8:1098-1652(+)
ATGACCGATCCATTTCAGCCTGGTACGCATCGTGTAAGAGAAATTGTGGGTACTATCAAC
GGGGTTAAAGTATCGTTCATTGATACTCCTGGTTTGATTCCTTCTTCTATTAGGCAAAAT
AGGAAGATTTTGCACTCTGTGAAGCGATACATAAGAAAACATCCTCCTGATATTGTCTTA
TACGTTGAACGCCTTGATTTGATCAACATGGGTTATAGCGATTTCCCACTTTTGAAGCTC
ATAACCGAAGTGTTTGGTTCTTCGATCTGGTTTAACACTATTCTCGCCATGACTCATTCC
TCTTCATCTCCTCCTGAAGGATCCAACGGCTATAATTCCAGCTACGATTCGTACGTTTCC
CAATGCACGGACTTGATTCAACACTACATTCACCAGGCAATTTCTGATTCGAAATTGGAA
AACCCTATCGTTTTGGTGGAGAATCACCCTTGTTGTAAGAGGAATAACAAAGGCGAGAAA
TTCTTCCAAATGGGGAGGCATGGAAATCCCGGTTCTTGTTATTATGCGTGTGTTCTAAAA
TTTTGGGTGACGTAA
>Gene.139117::PB.10007.1::g.139117::m.139117 Gene.139117::PB.10007.1::g.139117  ORF type:complete len:396 (+) PB.10007.1:889-2076(+)
ATGCCTGATCTTCGAGAACGCGTATTAGTAAGTAACAGTTCGACTCCATTACCAAGCTCA
GATGGCGATTCATCTCCAGACTTGCCATGGGGATTGAGAGGATTGAACAATCTTGGGAAT
ACATGTTTTATGAATTCAGTTCTACAAGCTCTGCTTCATACTCCGCCATTGCGGAATTAT
TTCTTGAGCGATCGACATAATCGGTATTTCTGCCAGCAAAAAAACGATACAACAAGAAGC
AATGGAAGCAATAAGAATTTGAGGTTGTGCTTAGCTTGTGATATGGATGCCATGTTTTCA
GCTGTGTTTTCAGGGGATCGGACACCATATAGCCCAGCAAAATTCTTGTACAGTTGGTGG
CAGCATGCTGCAAACTTGGCAAGTTATGAGCAACAAGATGCACATGAATTCTTCATTTCA
ATGCTCGATGGTATTCACGAAAAGGTGGAGAAGGATAAAGGCAAACCCCAAAGTCAAGGC
AGTGGCGACTGTTGCATCGCTCACAGAGTCTTCTCTGGCATCCTCCGATCCGACGTCATG
TGCGCCTCCTGCGGCTTTACCTCCACCACCTACGACCCCTGCATTGACATCTCCCTCGAC
CTCGAATCCTCCACCAAAACTGGCTCCACCACCTCAACCACCTCCACCCTAACTGGCTGC
CTCGACCGTTTCACCCGCCCCGAAAAACTCGGTTCAGACCAAAAATTCTTCTGCCAACAC
TGCCAAATCCGACAGGAATCCCTCAAACAAATGTCCATCCGAAAGCTCCCTTTAGTCTCG
TGCTTCCACATCAAGCGCTTTGAACACTCCCCGCTCCGAAAAACCTCAAAAAAACTCGAC
AAGTACCTCCACTTCCCTTTCTCACTAGACATGGCCCCCTTTTTATCCTCCTCGATCTTG
AGAACGCGGTTCGGGAACAGGATGTTCTCATTCGACGGGGACGTTCCGGAATGTTCCCAA
GAATTCTCGTCCGAGTTCGAGCTTTTTGCTGTGATTAGTCATGCTGGGAGGCTCGATGCG
GGGCACTACGTGACATATTTGAGGTTGGGTAATGAGTGGTATAAGTGTGACGATGCGTGG
GTGAGTAGGGTTAACGAGAGCATTGTGAGGGCGGCTCAAGGGTATATGGTGTTCTATGTG
CAGAAGATGCTTTACTATAGAGCCGGGGAAAAACCGAGCGGTTGTTGA
>Gene.139121::PB.10007.2::g.139121::m.139121 Gene.139121::PB.10007.2::g.139121  ORF type:complete len:377 (+) PB.10007.2:300-1430(+)
ATGCCAATGTCATCGAGGATTCAGGATCAAGGAAATCGCGCGATTCAGTCTCAGCAGGAA
GATCAGATTCAGCTGGAGGTTCATCCGTCGGAATCAGACGGTGCTGATCTTCAGGAAGAT
AGGAGGAGCAAGGGCTCAGGTGTTTTGATTGCGCCGTCGTGCTCTCACCTGATCGATTTC
AGGTCCCGCCATGGTGCGAAGCCTTTTCGCGCCCTTCGCGATTGCCTCCGGGTGAAATCG
CTCGGACGCGCGGCGATCCGCCGGGATCCTCAGGAAGTCGTCCGGTGCTGTACGTGTGGA
CACGCTTCGCCGAGGCTTTACGCTTGCGTGGCTTGCGCTGCCGTGTCTTGCTACCTCCAT
GCGCCGTTACACGCGTCCGATTCATCGGAGTCGGTGTCGCACAGTATCGCGGTTGATGTG
GACCGAGCTGAGCTCTTTTGCTGTCTTTGTCGCGATCAAATCTACGACCGGGACTTCGAT
GCAACGGTTGTTTTAGCTCAGACAGCTGCGTCGACTCTCGGCGGCGGGGGATTGAGCGCA
CCACCTCCAGAAAACTTGCGGAAGCGGCGGCGTGTGGATTATAGGCCTTGGATGCCTGAT
CTTCGAGAACGCGTATTAGTAAGTAACAGTTCGACTCCATTACCAAGCTCAGATGGCGAT
TCATCTCCAGACTTGCCATGGGGATTGAGAGGATTGAACAATCTTGGGAATACATGTTTT
ATGAATTCAGTTCTACAAGCTCTGCTTCATACTCCGCCATTGCGGAATTATTTCTTGAGC
GATCGACATAATCGGTATTTCTGCCAGCAAAAAAACGATACAACAAGAAGCAATGGAAGC
AATAAGAATTTGAGGTTGTGCTTAGCTTGTGATATGGATGCCATGTTTTCAGCTGTGTTT
TCAGGGGATCGGACACCATATAGCCCAGCAAAATTCTTGTACAGTTGGTGGCAGCATGCT
GCAAACTTGGCAAGTTATGAGCAACAAGATGCACATGAATTCTTCATTTCAATGCTCGAT
GGTATTCACGAAAAGGTGGAGAAGGATAAAGGCAAACCCCAAAGTCAAGGGTGTGGGTTT
AGATCACTTCATTGCCATAGGCGTTCACAATTGCTCCCAGCTTTAGGTTAA
>Gene.139126::PB.10008.1::g.139126::m.139126 Gene.139126::PB.10008.1::g.139126  ORF type:complete len:208 (+) PB.10008.1:2382-3005(+)
ATGCCTTACTCCTCCCAAATGGAACCATTGCCGAAAAAGAAATCATCTTATTCGGTTGAG
AATGTTGGACTAAAGTCTCTTCAATCTATAATAGATAGTCCTCTAAAACTGCTACCGAAT
GCCAATCACTCATCTAATCATCATCAGCATCACGGTTTTAGCCGGGCTTTACTGTTGAAG
CACCCACGCCATTTCTATGGCCGTCAGTATTCTAGAAGGAAATCTAATAACAACGATGAT
GCGTCGACTTCTCATAGCAAGGGCATGCGTCCGTGGGATGAGAAATGGTCGTTTAAGCTA
GCTAGTCAATGGAAGACAGACTCCGGGCAATCTACAGAGAACAAAGAAAAACCGTTTCAC
AGATCAGAAAGAATCCGATCAGGTTCACTAGCTAAGGATACAATAACTTTTGATGGAATT
AAGATTGCGTGTGAACTATGTAAGAAGCTACTAAAAAAGAAACCCTTTTCTATGGGTAAC
ACGTTGTCTTTTGGCGATCTCTCTGTTGTGGCGGTTTTGGTTTGTGGTCATATTTATCAT
GCCGATTGTCTGGAACAGAGGACATCTTTTGAAGATAGGCGAGACCCACCTTGTCCATTG
TGCGGTTCTAGTCCCGCAGGATAA
>Gene.139132::PB.10008.2::g.139132::m.139132 Gene.139132::PB.10008.2::g.139132  ORF type:complete len:163 (+) PB.10008.2:202-690(+)
ATGGGGAAGCGAAAGCGAAATGCTGAACCGACCAGCACTCCTCCACCTCCAGAATTCATG
CCTTACTCCTCCCAAATGGAACCATTGCCGAAAAAGAAATCATCTTATTCGGTTGAGAAT
GTTGGACTAAAGTCTCTTCAATCTATAATAGATAGTCCTCTAAAACTGCTACCGAATGCC
AATCACTCATCTAATCATCATCAGCATCACGGTTTTAGCCGGGCTTTACTGTTGAAGCAC
CCACGCCATTTCTATGGCCGTCAGTATTCTAGAAGGAAATCTAATAACAACGATGATGCG
TCGACTTCTCATAGCAAGGGCATGCGTCCGTGGGATGAGAAATGGTCGTTTAAGCTAGCT
AGTCAATGGAAGACAGACTCCGGGCAATCTACAGGTGCAAAGCTTGTTTTTCCTTTTCTT
GTAGGCTTTGTTTGGCATTCAAATCTTTTGGGTGTTTCTAAATTACAAGGTAAGGTTGTT
CCATTGTGA
>Gene.139168::PB.10009.10::g.139168::m.139168 Gene.139168::PB.10009.10::g.139168  ORF type:complete len:686 (+) PB.10009.10:125-2182(+)
ATGGGAGAGGGAATTCTTCCAGATCTCGGTACAGAGATACTGATTCCGCTTTGCGCCGTT
GTCGGCATCGTCTTCTCGTTAATCCAGTGGGTCATCGTCTCCCGCGTCAAGGTCTCGCCG
GATAAACACGCGTCTGAGACCGACGGCGGAAAGAACGGGTTCGCCGAGTCGTTGATTGAA
GAGGAGGAAGGTATCAACGACCACAACGTCGTCCAGAAGTGCGCTGAAATTCAGACCGCT
ATCTCCGAAGGAGCAACTTCATTCCTTTTTACTGAATATCAGTATGTTGGGGTTTTCATG
GTTGCTTTTGCCATTCTCATCTTCCTTTTCCTTGGCTCGGTTAAGGGATTCAGCACAAGT
CATCAGCCTTGTACATACGACAGCACGAGGATGTGCAAACCTGCTCTCGCCACAGCCCTT
TTCAGTACCATATCCTTCTTGCTTGGTGCTATCACCTCAGTGGTTTCTGGTTTTCTCGGT
ATGAAAATCGCTACCTATGCCAATGCCAGAACCACCCTGGAGGCACGAAAGGGTGTTGGA
AAGGCCTTCATCACCGCATTTAGATCTGGTGCCGTGATGGGTTTCCTCCTTGCTGCAAAT
GGTCTCCTGGTGTTGTACATTGCCATCAACCTCTTCAAGCTATACTACGGTGATGATTGG
GAAGGTCTTTTTGAGGCCATAACTGGCTATGGACTTGGAGGATCTTCCATGGCCCTCTTT
GGCAGAGTAGCTGGAGGTATTTACACGAAAGCTGCTGATGTTGGTGCTGATCTTGTCGGG
AAGGTAGAGAGGAACATTCCAGAGGATGACCCCAGAAATCCAGCGGTGATTGCTGACAAT
GTTGGAGACAATGTCGGGGATATTGCTGGTATGGGATCTGATCTATTCGGATCATACGCC
GAATCATCTTGTGCTGCCCTTGTTGTTGCTTCAATTTCCTCTTTTGGGATTGATCACGAC
TTCACTGCAATGATGTACCCTCTACTTATCAGCTCTGTCGGCATCCTTGTTTGTTTGATC
ACCACCTTATTTGCAACTGATTTCTTCGAAGTCAAGGCTGTGAAGGAAATCGAACCAGCA
TTGAAGAGGCAGCTGATTATCTCCACTGTGCTGATGACAGTTGGAGTTGCTATTGTCAGT
TGGATCGCTCTTCCATCGTCCTTCACCATTTTCAACTTTGGACTCCAGAAAGAAGTACAA
AGATGGCAATTGTTCTTGTGCGTTTGTGTCGGTTTGTGGGCTGGGCTTATTATTGGATTC
GTGACCGAGTACTATACAAGCAATGCTTACAGCCCTGTTCAAGATGTTGCTGATTCCTGC
CGCACTGGAGCTGCTACGAACGTCATTTTTGGCCTTGCATTGGGATATAAATCAGTCATT
ATTCCAATTTTCGCAATCGCGGTTAGCATTTTCGTTAGTTTTAGCTTTGCTGCTATGTAT
GGAATTGCGGTAGCCGCCCTTGGAATGCTGAGCACCATTGCCACCGGCTTGGCAATTGAT
GCATATGGTCCCATCAGTGACAATGCAGGAGGCATTGCCGAGATGGCCGGCATGAGCCAC
AGAATCAGAGAGAGAACTGATGCTCTTGATGCTGCTGGAAACACCACCGCAGCTATAGGA
AAGGGTTTTGCAATCGGATCCGCAGCCCTTGTCTCCCTTGCTCTCTTCGGAGCTTTCGTG
AGCCGTGCCGCAATTTCAACAGTTAATGTTTTGACCCCCAAAGTTTTCATCGGTTTGATT
GTGGGCGCTATGCTTCCCTATTGGTTCTCCGCCATGACAATGAAGAGTGTGGGGAGTGCA
GCTCTCAAGATGGTTGAGGAAGTACGTAGGCAATTCAACACCATCCCCGGTCTAATGGAA
GGCACAGCTAAGCCCGACTATGCAACATGTGTCAAAATCTCGACCGATGCCTCCATCAAA
GAGATGATCCCACCTGGTGCTCTCGTCATGCTCACACCCCTCATTGTCGGGATCTTCTTT
GGGGTGGAAACGCTCTCTGGTGTTCTTGCTGGAGCACTTGTTTCTGGTGTTCAGGTAATT
TCTTTTTTCATTTCATAG
>Gene.139174::PB.10009.11::g.139174::m.139174 Gene.139174::PB.10009.11::g.139174  ORF type:complete len:455 (+) PB.10009.11:130-1494(+)
ATGGGAGAGGGAATTCTTCCAGATCTCGGTACAGAGATACTGATTCCGCTTTGCGCCGTT
GTCGGCATCGTCTTCTCGTTAATCCAGTGGGTCATCGTCTCCCGCGTCAAGGTCTCGCCG
GATAAACACGCGTCTGAGACCGACGGCGGAAAGAACGGGTTCGCCGAGTCGTTGATTGAA
GAGGAGGAAGGTATCAACGACCACAACGTCGTCCAGAAGTGCGCTGAAATTCAGACCGCT
ATCTCCGAAGGAGCAACTTCATTCCTTTTTACTGAATATCAGTATGTTGGGGTTTTCATG
GTTGCTTTTGCCATTCTCATCTTCCTTTTCCTTGGCTCGGTTAAGGGATTCAGCACAAGT
CATCAGCCTTGTACATACGACAGCACGAGGATGTGCAAACCTGCTCTCGCCACAGCCCTT
TTCAGTACCATATCCTTCTTGCTTGGTGCTATCACCTCAGTGGTTTCTGGTTTTCTCGGT
ATGAAAATCGCTACCTATGCCAATGCCAGAACCACCCTGGAGGCACGAAAGGGTGTTGGA
AAGGCCTTCATCACCGCATTTAGATCTGGTGCCGTGATGGGTTTCCTCCTTGCTGCAAAT
GGTCTCCTGGTGTTGTACATTGCCATCAACCTCTTCAAGCTATACTACGGTGATGATTGG
GAAGGTCTTTTTGAGGCCATAACTGGCTATGGACTTGGAGGATCTTCCATGGCCCTCTTT
GGCAGAGTAGCTGGAGGTATTTACACGAAAGCTGCTGATGTTGGTGCTGATCTTGTCGGG
AAGGTAGAGAGGAACATTCCAGAGGATGACCCCAGAAATCCAGCGGTGATTGCTGACAAT
GTTGGAGACAATGTCGGGGATATTGCTGGTATGGGATCTGATCTATTCGGATCATACGCC
GAATCATCTTGTGCTGCCCTTGTTGTTGCTTCAATTTCCTCTTTTGGGATTGATCACGAC
TTCACTGCAATGATGTACCCTCTACTTATCAGCTCTGTCGGCATCCTTGTTTGTTTGATC
ACCACCTTATTTGCAACTGATTTCTTCGAAGTCAAGGCTGTGAAGGAAATCGAACCAGCA
TTGAAGAGGCAGCTGATTATCTCCACTGTGCTGATGACAGTTGGAGTTGCTATTGTCAGT
TGGATCGCTCTTCCATCGTCCTTCACCATTTTCAACTTTGGACTCCAGAAAGAAGTACAA
AGATGGCAATTGTTCTTGTGCGTTTGTGTCGGTTTGTGGGCTGGGCTTATTATTGGATTC
GTGACCGAGTACTATACAAGCAATGCTTACAGGTACTTTAATTATGCTTATATTTTTTAT
GGGTTCTTAGGCATTCCGCTTTTGCTTAAGCAAAAAAGTACGTGA
>Gene.139180::PB.10009.12::g.139180::m.139180 Gene.139180::PB.10009.12::g.139180  ORF type:complete len:637 (+) PB.10009.12:421-2331(+)
ATGTGCAAACCTGCTCTCGCCACAGCCCTTTTCAGTACCATATCCTTCTTGCTTGGTGCT
ATCACCTCAGTGGTTTCTGGTTTTCTCGGTATGAAAATCGCTACCTATGCCAATGCCAGA
ACCACCCTGGAGGCACGAAAGGGTGTTGGAAAGGCCTTCATCACCGCATTTAGATCTGGT
GCCGTGATGGGTTTCCTCCTTGCTGCAAATGGTCTCCTGGTGTTGTACATTGCCATCAAC
CTCTTCAAGCTATACTACGGTGATGATTGGGAAGGTCTTTTTGAGGCCATAACTGGCTAT
GGACTTGGAGGATCTTCCATGGCCCTCTTTGGCAGAGTAGCTGGAGGTATTTACACGAAA
GCTGCTGATGTTGGTGCTGATCTTGTCGGGAAGGTAGAGAGGAACATTCCAGAGGATGAC
CCCAGAAATCCAGCGGTGATTGCTGACAATGTTGGAGACAATGTCGGGGATATTGCTGGT
ATGGGATCTGATCTATTCGGATCATACGCCGAATCATCTTGTGCTGCCCTTGTTGTTGCT
TCAATTTCCTCTTTTGGGATTGATCACGACTTCACTGCAATGATGTACCCTCTACTTATC
AGCTCTGTCGGCATCCTTGTTTGTTTGATCACCACCTTATTTGCAACTGATTTCTTCGAA
GTCAAGGCTGTGAAGGAAATCGAACCAGCATTGAAGAGGCAGCTGATTATCTCCACTGTG
CTGATGACAGTTGGAGTTGCTATTGTCAGTTGGATCGCTCTTCCATCGTCCTTCACCATT
TTCAACTTTGGACTCCAGAAAGAAGTACAAAGATGGCAATTGTTCTTGTGCGTTTGTGTC
GGTTTGTGGGCTGGGCTTATTATTGGATTCGTGACCGAGTACTATACAAGCAATGCTTAC
AGCCCTGTTCAAGATGTTGCTGATTCCTGCCGCACTGGAGCTGCTACGAACGTCATTTTT
GGCCTTGCATTGGGATATAAATCAGTCATTATTCCAATTTTCGCAATCGCGGTTAGCATT
TTCGTTAGTTTTAGCTTTGCTGCTATGTATGGAATTGCGGTAGCCGCCCTTGGAATGCTG
AGCACCATTGCCACCGGCTTGGCAATTGATGCATATGGTCCCATCAGTGACAATGCAGGA
GGCATTGCCGAGATGGCCGGCATGAGCCACAGAATCAGAGAGAGAACTGATGCTCTTGAT
GCTGCTGGAAACACCACCGCAGCTATAGGAAAGGGTTTTGCAATCGGATCCGCAGCCCTT
GTCTCCCTTGCTCTCTTCGGAGCTTTCGTGAGCCGTGCCGCAATTTCAACAGTTAATGTT
TTGACCCCCAAAGTTTTCATCGGTTTGATTGTGGGCGCTATGCTTCCCTATTGGTTCTCC
GCCATGACAATGAAGAGTGTGGGGAGTGCAGCTCTCAAGATGGTTGAGGAAGTACGTAGG
CAATTCAACACCATCCCCGGTCTAATGGAAGGCACAGCTAAGCCCGACTATGCAACATGT
GTCAAAATCTCGACCGATGCCTCCATCAAAGAGATGATCCCACCTGGTGCTCTCGTCATG
CTCACACCCCTCATTGTCGGGATCTTCTTTGGGGTGGAAACGCTCTCTGGTGTTCTTGCT
GGAGCACTTGTTTCTGGTGTTCAGATTGCCATCTCTGCATCAAACACTGGTGGTGCTTGG
GATAATGCCAAGAAGTATATTGAGGCGGGGGCTTCAGAACATGCAAGAACACTTGGTCCT
AAAGGATCCGACGCACACAAAGCTGCTGTGATCGGCGACACTGTCGGAGATCCCCTCAAA
GACACCTCAGGCCCGTCTCTAAACATCCTCATCAAGCTTATGGCGGTTGAATCTCTCGTC
TTTGCGCCGTTCTTCGCCACTCATGGCGGCCTACTCTTCAAGATCTTCTAA
>Gene.139185::PB.10009.14::g.139185::m.139185 Gene.139185::PB.10009.14::g.139185  ORF type:complete len:668 (+) PB.10009.14:388-2391(+)
ATGGTTGCTTTTGCCATTCTCATCTTCCTTTTCCTTGGCTCGGTTAAGGGATTCAGCACA
AGTCATCAGCCTTGTACATACGACAGCACGAGGATGTGCAAACCTGCTCTCGCCACAGCC
CTTTTCAGTACCATATCCTTCTTGCTTGGTGCTATCACCTCAGTGGTTTCTGGTTTTCTC
GGTATGAAAATCGCTACCTATGCCAATGCCAGAACCACCCTGGAGGCACGAAAGGGTGTT
GGAAAGGCCTTCATCACCGCATTTAGATCTGGTGCCGTGATGGGTTTCCTCCTTGCTGCA
AATGGTCTCCTGGTGTTGTACATTGCCATCAACCTCTTCAAGCTATACTACGGTGATGAT
TGGGAAGGTCTTTTTGAGGCCATAACTGGCTATGGACTTGGAGGATCTTCCATGGCCCTC
TTTGGCAGAGTAGCTGGAGGTATTTACACGAAAGCTGCTGATGTTGGTGCTGATCTTGTC
GGGAAGGTAGAGAGGAACATTCCAGAGGATGACCCCAGAAATCCAGCGGTGATTGCTGAC
AATGTTGGAGACAATGTCGGGGATATTGCTGGTATGGGATCTGATCTATTCGGATCATAC
GCCGAATCATCTTGTGCTGCCCTTGTTGTTGCTTCAATTTCCTCTTTTGGGATTGATCAC
GACTTCACTGCAATGATGTACCCTCTACTTATCAGCTCTGTCGGCATCCTTGTTTGTTTG
ATCACCACCTTATTTGCAACTGATTTCTTCGAAGTCAAGGCTGTGAAGGAAATCGAACCA
GCATTGAAGAGGCAGCTGATTATCTCCACTGTGCTGATGACAGTTGGAGTTGCTATTGTC
AGTTGGATCGCTCTTCCATCGTCCTTCACCATTTTCAACTTTGGACTCCAGAAAGAAGTA
CAAAGATGGCAATTGTTCTTGTGCGTTTGTGTCGGTTTGTGGGCTGGGCTTATTATTGGA
TTCGTGACCGAGTACTATACAAGCAATGCTTACAGCCCTGTTCAAGATGTTGCTGATTCC
TGCCGCACTGGAGCTGCTACGAACGTCATTTTTGGCCTTGCATTGGGATATAAATCAGTC
ATTATTCCAATTTTCGCAATCGCGGTTAGCATTTTCGTTAGTTTTAGCTTTGCTGCTATG
TATGGAATTGCGGTAGCCGCCCTTGGAATGCTGAGCACCATTGCCACCGGCTTGGCAATT
GATGCATATGGTCCCATCAGTGACAATGCAGGAGGCATTGCCGAGATGGCCGGCATGAGC
CACAGAATCAGAGAGAGAACTGATGCTCTTGATGCTGCTGGAAACACCACCGCAGCTATA
GGAAAGGGTTTTGCAATCGGATCCGCAGCCCTTGTCTCCCTTGCTCTCTTCGGAGCTTTC
GTGAGCCGTGCCGCAATTTCAACAGTTAATGTTTTGACCCCCAAAGTTTTCATCGGTTTG
ATTGTGGGCGCTATGCTTCCCTATTGGTTCTCCGCCATGACAATGAAGAGTGTGGGGAGT
GCAGCTCTCAAGATGGTTGAGGAAGTACGTAGGCAATTCAACACCATCCCCGGTCTAATG
GAAGGCACAGCTAAGCCCGACTATGCAACATGTGTCAAAATCTCGACCGATGCCTCCATC
AAAGAGATGATCCCACCTGGTGCTCTCGTCATGCTCACACCCCTCATTGTCGGGATCTTC
TTTGGGGTGGAAACGCTCTCTGGTGTTCTTGCTGGAGCACTTGTTTCTGGTGTTCAGATT
GCCATCTCTGCATCAAACACTGGTGGTGCTTGGGATAATGCCAAGAAGTATATTGAGGCG
GGGGCTTCAGAACATGCAAGAACACTTGGTCCTAAAGGATCCGACGCACACAAAGCTGCT
GTGATCGGCGACACTGTCGGAGATCCCCTCAAAGACACCTCAGGCCCGTCTCTAAACATC
CTCATCAAGCTTATGGCGGTTGAATCTCTCGTCTTTGCGCCGTTCTTCGCCACTCATGGC
GGCCTACTCTTCAAGATCTTCTAA
>Gene.139191::PB.10009.15::g.139191::m.139191 Gene.139191::PB.10009.15::g.139191  ORF type:complete len:759 (+) PB.10009.15:128-2404(+)
ATGGGAGAGGGAATTCTTCCAGATCTCGGTACAGAGATACTGATTCCGCTTTGCGCCGTT
GTCGGCATCGTCTTCTCGTTAATCCAGTGGGTCATCGTCTCCCGCGTCAAGGTCTCGCCG
GATAAACACGCGTCTGAGACCGACGGCGGAAAGAACGGGTTCGCCGAGTCGTTGATTGAA
GAGGAGGAAGGTATCAACGACCACAACGTCGTCCAGAAGTGCGCTGAAATTCAGACCGCT
ATCTCCGAAGGAGCAACTTCATTCCTTTTTACTGAATATCAGTATGTTGGGGTTTTCATG
GTTGCTTTTGCCATTCTCATCTTCCTTTTCCTTGGCTCGGTTAAGGGATTCAGCACAAGT
CATCAGCCTTGTACATACGACAGCACGAGGATGTGCAAACCTGCTCTCGCCACAGCCCTT
TTCAGTACCATATCCTTCTTGCTTGGTGCTATCACCTCAGTGGTTTCTGGTTTTCTCGGT
ATGAAAATCGCTACCTATGCCAATGCCAGAACCACCCTGGAGGCACGAAAGGGTGTTGGA
AAGGCCTTCATCACCGCATTTAGATCTGGTGCCGTGATGGGTTTCCTCCTTGCTGCAAAT
GGTCTCCTGGTGTTGTACATTGCCATCAACCTCTTCAAGCTATACTACGGTGATGATTGG
GAAGGTCTTTTTGAGGCCATAACTGGCTATGGACTTGGAGGATCTTCCATGGCCCTCTTT
GGCAGAGTAGCTGGAGGTATTTACACGAAAGCTGCTGATGTTGGTGCTGATCTTGTCGGG
AAGGTAGAGAGGAACATTCCAGAGGATGACCCCAGAAATCCAGCGGTGATTGCTGACAAT
GTTGGAGACAATGTCGGGGATATTGCTGGTATGGGATCTGATCTATTCGGATCATACGCC
GAATCATCTTGTGCTGCCCTTGTTGTTGCTTCAATTTCCTCTTTTGGGATTGATCACGAC
TTCACTGCAATGATGTACCCTCTACTTATCAGCTCTGTCGGCATCCTTGTTTGTTTGATC
ACCACCTTATTTGCAACTGATTTCTTCGAAGTCAAGGCTGTGAAGGAAATCGAACCAGCA
TTGAAGAGGCAGCTGATTATCTCCACTGTGCTGATGACAGTTGGAGTTGCTATTGTCAGT
TGGATCGCTCTTCCATCGTCCTTCACCATTTTCAACTTTGGACTCCAGAAAGAAGTACAA
AGATGGCAATTGTTCTTGTGCGTTTGTGTCGGTTTGTGGGCTGGGCTTATTATTGGATTC
GTGACCGAGTACTATACAAGCAATGCTTACAGCCCTGTTCAAGATGTTGCTGATTCCTGC
CGCACTGGAGCTGCTACGAACGTCATTTTTGGCCTTGCATTGGGATATAAATCAGTCATT
ATTCCAATTTTCGCAATCGCGGTTAGCATTTTCGTTAGTTTTAGCTTTGCTGCTATGTAT
GGAATTGCGGTAGCCGCCCTTGGAATGCTGAGCACCATTGCCACCGGCTTGGCAATTGAT
GCATATGGTCCCATCAGTGACAATGCAGGAGGCATTGCCGAGATGGCCGGCATGAGCCAC
AGAATCAGAGAGAGAACTGATGCTCTTGATGCTGCTGGAAACACCACCGCAGCTATAGGA
AAGGGTTTTGCAATCGGATCCGCAGCCCTTGTCTCCCTTGCTCTCTTCGGAGCTTTCGTG
AGCCGTGCCGCAATTTCAACAGTTAATGTTTTGACCCCCAAAGTTTTCATCGGTTTGATT
GTGGGCGCTATGCTTCCCTATTGGTTCTCCGCCATGACAATGAAGAGTGTGGGGAGTGCA
GCTCTCAAGATGGTTGAGGAAGTACGTAGGCAATTCAACACCATCCCCGGTCTAATGGAA
GGCACAGCTAAGCCCGACTATGCAACATGTGTCAAAATCTCGACCGATGCCTCCATCAAA
GAGATGATCCCACCTGGTGCTCTCGTCATGCTCACACCCCTCATTGTCGGGATCTTCTTT
GGGGTGGAAACGCTCTCTGGTGTTCTTGCTGGAGCACTTGTTTCTGGTGTTCAGATTGCC
ATCTCTGCATCAAACACTGGTGGTGCTTGGGATAATGCCAAGAAGTATATTGAGGTATGT
TGGGTTGAGTTTTATGTTTGCCAAACGCATTCCCACACATCAATTCCAATTCTTTTGGGT
TGCGTTGGGAACACTAACCAAATGGGGCCTAAACAAACGCCACAAGAAAGGCGGGGGCTT
CAGAACATGCAAGAACACTTGGTCCTAAAGGATCCGACGCACACAAAGCTGCTGTGA
>Gene.139197::PB.10009.16::g.139197::m.139197 Gene.139197::PB.10009.16::g.139197  ORF type:complete len:333 (+) PB.10009.16:730-1728(+)
ATGGCCCTCTTTGGCAGAGTAGCTGGAGGTATTTACACGAAAGCTGCTGATGTTGGTGCT
GATCTTGTCGGGAAGGTAGAGAGGAACATTCCAGAGGATGACCCCAGAAATCCAGCGGTG
ATTGCTGACAATGTTGGAGACAATGTCGGGGATATTGCTGGTATGGGATCTGATCTATTC
GGATCATACGCCGAATCATCTTGTGCTGCCCTTGTTGTTGCTTCAATTTCCTCTTTTGGG
ATTGATCACGACTTCACTGCAATGATGTACCCTCTACTTATCAGCTCTGTCGGCATCCTT
GTTTGTTTGATCACCACCTTATTTGCAACTGATTTCTTCGAAGTCAAGGCTGTGAAGGAA
ATCGAACCAGCATTGAAGAGGCAGCTGATTATCTCCACTGTGCTGATGACAGTTGGAGTT
GCTATTGTCAGTTGGATCGCTCTTCCATCGTCCTTCACCATTTTCAACTTTGGACTCCAG
AAAGAAGTACAAAGATGGCAATTGTTCTTGTGCGTTTGTGTCGGTTTGTGGGCTGGGCTT
ATTATTGGATTCGTGACCGAGTACTATACAAGCAATGCTTACAGCCCTGTTCAAGATGTT
GCTGATTCCTGCCGCACTGGAGCTGCTACGAACGTCATTTTTGGCCTGCATTGGGATATA
AATCAGTCATTATTCCAATTTTCGCAATCGCGGGTTAGCATTTTCGTTAGTTTTAGCTTT
GCTGCTATGTATGGAATTGCGGTAGCCGCCCTTGGAATGCTGAGCACCATTGCCACCGGC
TTGGCAATTGATGCATATGGTCCCATCAGTGACAATGCAGGAGGCATTGCCGAGATGGCC
GGCATGAGCCACAGAATCAGAGAGAGAACTGATGCTCTTGATGCTGCTGGAAACACCACC
GCAGCTATAGGAAAGGGTTTTTGCAATTGGATCCGCAGCCCTTGTCTCCCTTGCTCTCTT
CGGAGCTTTCGTGAGCCGTGCCGCAATTTCAACAGTTAA
>Gene.139204::PB.10009.17::g.139204::m.139204 Gene.139204::PB.10009.17::g.139204  ORF type:complete len:668 (+) PB.10009.17:1609-3612(+)
ATGGTTGCTTTTGCCATTCTCATCTTCCTTTTCCTTGGCTCGGTTAAGGGATTCAGCACA
AGTCATCAGCCTTGTACATACGACAGCACGAGGATGTGCAAACCTGCTCTCGCCACAGCC
CTTTTCAGTACCATATCCTTCTTGCTTGGTGCTATCACCTCAGTGGTTTCTGGTTTTCTC
GGTATGAAAATCGCTACCTATGCCAATGCCAGAACCACCCTGGAGGCACGAAAGGGTGTT
GGAAAGGCCTTCATCACCGCATTTAGATCTGGTGCCGTGATGGGTTTCCTCCTTGCTGCA
AATGGTCTCCTGGTGTTGTACATTGCCATCAACCTCTTCAAGCTATACTACGGTGATGAT
TGGGAAGGTCTTTTTGAGGCCATAACTGGCTATGGACTTGGAGGATCTTCCATGGCCCTC
TTTGGCAGAGTAGCTGGAGGTATTTACACGAAAGCTGCTGATGTTGGTGCTGATCTTGTC
GGGAAGGTAGAGAGGAACATTCCAGAGGATGACCCCAGAAATCCAGCGGTGATTGCTGAC
AATGTTGGAGACAATGTCGGGGATATTGCTGGTATGGGATCTGATCTATTCGGATCATAC
GCCGAATCATCTTGTGCTGCCCTTGTTGTTGCTTCAATTTCCTCTTTTGGGATTGATCAC
GACTTCACTGCAATGATGTACCCTCTACTTATCAGCTCTGTCGGCATCCTTGTTTGTTTG
ATCACCACCTTATTTGCAACTGATTTCTTCGAAGTCAAGGCTGTGAAGGAAATCGAACCA
GCATTGAAGAGGCAGCTGATTATCTCCACTGTGCTGATGACAGTTGGAGTTGCTATTGTC
AGTTGGATCGCTCTTCCATCGTCCTTCACCATTTTCAACTTTGGACTCCAGAAAGAAGTA
CAAAGATGGCAATTGTTCTTGTGCGTTTGTGTCGGTTTGTGGGCTGGGCTTATTATTGGA
TTCGTGACCGAGTACTATACAAGCAATGCTTACAGCCCTGTTCAAGATGTTGCTGATTCC
TGCCGCACTGGAGCTGCTACGAACGTCATTTTTGGCCTTGCATTGGGATATAAATCAGTC
ATTATTCCAATTTTCGCAATCGCGGTTAGCATTTTCGTTAGTTTTAGCTTTGCTGCTATG
TATGGAATTGCGGTAGCCGCCCTTGGAATGCTGAGCACCATTGCCACCGGCTTGGCAATT
GATGCATATGGTCCCATCAGTGACAATGCAGGAGGCATTGCCGAGATGGCCGGCATGAGC
CACAGAATCAGAGAGAGAACTGATGCTCTTGATGCTGCTGGAAACACCACCGCAGCTATA
GGAAAGGGTTTTGCAATCGGATCCGCAGCCCTTGTCTCCCTTGCTCTCTTCGGAGCTTTC
GTGAGCCGTGCCGCAATTTCAACAGTTAATGTTTTGACCCCCAAAGTTTTCATCGGTTTG
ATTGTGGGCGCTATGCTTCCCTATTGGTTCTCCGCCATGACAATGAAGAGTGTGGGGAGT
GCAGCTCTCAAGATGGTTGAGGAAGTACGTAGGCAATTCAACACCATCCCCGGTCTAATG
GAAGGCACAGCTAAGCCCGACTATGCAACATGTGTCAAAATCTCGACCGATGCCTCCATC
AAAGAGATGATCCCACCTGGTGCTCTCGTCATGCTCACACCCCTCATTGTCGGGATCTTC
TTTGGGGTGGAAACGCTCTCTGGTGTTCTTGCTGGAGCACTTGTTTCTGGTGTTCAGATT
GCCATCTCTGCATCAAACACTGGTGGTGCTTGGGATAATGCCAAGAAGTATATTGAGGCG
GGGGCTTCAGAACATGCAAGAACACTTGGTCCTAAAGGATCCGACGCACACAAAGCTGCT
GTGATCGGCGACACTGTCGGAGATCCCCTCAAAGACACCTCAGGCCCGTCTCTAAACATC
CTCATCAAGCTTATGGCGGTTGAATCTCTCGTCTTTGCGCCGTTCTTCGCCACTCATGGC
GGCCTACTCTTCAAGATCTTCTAA
>Gene.139208::PB.10009.18::g.139208::m.139208 Gene.139208::PB.10009.18::g.139208  ORF type:complete len:130 (+) PB.10009.18:616-1005(+)
ATGTTCGGACCTGAAAGTGGGAAAGATGGGTGGACTGGACTACCCTTTGTGTTTGATAAA
GTTAGGGTAGGTGATGAGGAGTCTAGGGTTTTGAGGTGCGATAGATTTCTTGATGTTTTT
GCGAAAGAAGGGTGTAGAATGGTTGAAATGTCGTGTGCAGAACACGATAAACACGCCGCT
GGATCACAATTCATTACCCATACAATGGGGAGAGTTCTTGAGAAATTAAGATTAGATTCA
ACTCCAATTAATACAAAGGGGTATGAGACCCTTTGGATTTGGTTGAAAATACGTCTAGCG
ATAGCTTTGATTTGTATTATGGGCTGTTTATGTACAATAAGAATGCAATGGAGCAATTGG
AAAGGTTGGACATGGCGTTTGAGTCATTGA
>Gene.139134::PB.10009.2::g.139134::m.139134 Gene.139134::PB.10009.2::g.139134  ORF type:complete len:187 (+) PB.10009.2:2433-2993(+)
ATGGTTGCTTTTGCCATTCTCATCTTCCTTTTCCTTGGCTCGGTTAAGGGATTCAGCACA
AGTCATCAGCCTTGTACATACGACAGCACGAGGATGTGCAAACCTGCTCTCGCCACAGCC
CTTTTCAGTACCATATCCTTCTTGCTTGGTGCTATCACCTCAGTGGTTTCTGGTTTTCTC
GGTATGAAAATCGCTACCTATGCCAATGCCAGAACCACCCTGGAGGCACGAAAGGGTGTT
GGAAAGGCCTTCATCACCGCATTTAGATCTGGTGCCGTGATGGGTTTCCTCCTTGCTGCA
AATGGTCTCCTGGTGTTGTACATTGCCATCAACCTCTTCAAGCTATACTACGGTGATGAT
TGGGAAGGTCTTTTTGAGGCCATAACTGGCTATGGACTTGGAGGATCTTCCATGGCCCTC
TTTGGCAGAGTAGCTGGAGGTATTTACACGAAAGCTGCTGATGTTGGTGCTGATCTTGTC
GGGAAGGTAGAGAGGAACATTCCAGAGGATGACCCCAGAAATCCAGCGGTATGTTCCATA
ATTTGTTCAAACTTTTTTTAA
>Gene.139138::PB.10009.5::g.139138::m.139138 Gene.139138::PB.10009.5::g.139138  ORF type:complete len:770 (+) PB.10009.5:129-2438(+)
ATGGGAGAGGGAATTCTTCCAGATCTCGGTACAGAGATACTGATTCCGCTTTGCGCCGTT
GTCGGCATCGTCTTCTCGTTAATCCAGTGGGTCATCGTCTCCCGCGTCAAGGTCTCGCCG
GATAAACACGCGTCTGAGACCGACGGCGGAAAGAACGGGTTCGCCGAGTCGTTGATTGAA
GAGGAGGAAGGTATCAACGACCACAACGTCGTCCAGAAGTGCGCTGAAATTCAGACCGCT
ATCTCCGAAGGAGCAACTTCATTCCTTTTTACTGAATATCAGTATGTTGGGGTTTTCATG
GTTGCTTTTGCCATTCTCATCTTCCTTTTCCTTGGCTCGGTTAAGGGATTCAGCACAAGT
CATCAGCCTTGTACATACGACAGCACGAGGATGTGCAAACCTGCTCTCGCCACAGCCCTT
TTCAGTACCATATCCTTCTTGCTTGGTGCTATCACCTCAGTGGTTTCTGGTTTTCTCGGT
ATGAAAATCGCTACCTATGCCAATGCCAGAACCACCCTGGAGGCACGAAAGGGTGTTGGA
AAGGCCTTCATCACCGCATTTAGATCTGGTGCCGTGATGGGTTTCCTCCTTGCTGCAAAT
GGTCTCCTGGTGTTGTACATTGCCATCAACCTCTTCAAGCTATACTACGGTGATGATTGG
GAAGGTCTTTTTGAGGCCATAACTGGCTATGGACTTGGAGGATCTTCCATGGCCCTCTTT
GGCAGAGTAGCTGGAGGTATTTACACGAAAGCTGCTGATGTTGGTGCTGATCTTGTCGGG
AAGGTAGAGAGGAACATTCCAGAGGATGACCCCAGAAATCCAGCGGTGATTGCTGACAAT
GTTGGAGACAATGTCGGGGATATTGCTGGTATGGGATCTGATCTATTCGGATCATACGCC
GAATCATCTTGTGCTGCCCTTGTTGTTGCTTCAATTTCCTCTTTTGGGATTGATCACGAC
TTCACTGCAATGATGTACCCTCTACTTATCAGCTCTGTCGGCATCCTTGTTTGTTTGATC
ACCACCTTATTTGCAACTGATTTCTTCGAAGTCAAGGCTGTGAAGGAAATCGAACCAGCA
TTGAAGAGGCAGCTGATTATCTCCACTGTGCTGATGACAGTTGGAGTTGCTATTGTCAGT
TGGATCGCTCTTCCATCGTCCTTCACCATTTTCAACTTTGGACTCCAGAAAGAAGTACAA
AGATGGCAATTGTTCTTGTGCGTTTGTGTCGGTTTGTGGGCTGGGCTTATTATTGGATTC
GTGACCGAGTACTATACAAGCAATGCTTACAGCCCTGTTCAAGATGTTGCTGATTCCTGC
CGCACTGGAGCTGCTACGAACGTCATTTTTGGCCTTGCATTGGGATATAAATCAGTCATT
ATTCCAATTTTCGCAATCGCGGTTAGCATTTTCGTTAGTTTTAGCTTTGCTGCTATGTAT
GGAATTGCGGTAGCCGCCCTTGGAATGCTGAGCACCATTGCCACCGGCTTGGCAATTGAT
GCATATGGTCCCATCAGTGACAATGCAGGAGGCATTGCCGAGATGGCCGGCATGAGCCAC
AGAATCAGAGAGAGAACTGATGCTCTTGATGCTGCTGGAAACACCACCGCAGCTATAGGA
AAGGGTTTTGCAATCGGATCCGCAGCCCTTGTCTCCCTTGCTCTCTTCGGAGCTTTCGTG
AGCCGTGCCGCAATTTCAACAGTTAATGTTTTGACCCCCAAAGTTTTCATCGGTTTGATT
GTGGGCGCTATGCTTCCCTATTGGTTCTCCGCCATGACAATGAAGAGTGTGGGGAGTGCA
GCTCTCAAGATGGTTGAGGAAGTACGTAGGCAATTCAACACCATCCCCGGTCTAATGGAA
GGCACAGCTAAGCCCGACTATGCAACATGTGTCAAAATCTCGACCGATGCCTCCATCAAA
GAGATGATCCCACCTGGTGCTCTCGTCATGCTCACACCCCTCATTGTCGGGATCTTCTTT
GGGGTGGAAACGCTCTCTGGTGTTCTTGCTGGAGCACTTGTTTCTGGTGTTCAGATTGCC
ATCTCTGCATCAAACACTGGTGGTGCTTGGGATAATGCCAAGAAGTATATTGAGGTAATA
TTCATTTTTTTTTTTTTTTACAGAAACGTGTTTAGTAAACAAATTTATGTTTCCAAAATT
TTTGGAGTAATTCTTGAATTCTTTAAGAATCTAAGAAACAAAAAAATGTTGATTCCTATT
CACTCCCACAAAACTATTCCCACCACCACCACCACCACCTTCTTTCCAGCCACCACCATC
CCGCGAAAAAAAGAACAACAAATGTTGTAA
>Gene.139149::PB.10009.7::g.139149::m.139149 Gene.139149::PB.10009.7::g.139149  ORF type:complete len:560 (+) PB.10009.7:133-1812(+)
ATGGGAGAGGGAATTCTTCCAGATCTCGGTACAGAGATACTGATTCCGCTTTGCGCCGTT
GTCGGCATCGTCTTCTCGTTAATCCAGTGGGTCATCGTCTCCCGCGTCAAGGTCTCGCCG
GATAAACACGCGTCTGAGACCGACGGCGGAAAGAACGGGTTCGCCGAGTCGTTGATTGAA
GAGGAGGAAGGTATCAACGACCACAACGTCGTCCAGAAGTGCGCTGAAATTCAGACCGCT
ATCTCCGAAGGAGCAACTTCATTCCTTTTTACTGAATATCAGTATGTTGGGGTTTTCATG
GTTGCTTTTGCCATTCTCATCTTCCTTTTCCTTGGCTCGGTTAAGGGATTCAGCACAAGT
CATCAGCCTTGTACATACGACAGCACGAGGATGTGCAAACCTGCTCTCGCCACAGCCCTT
TTCAGTACCATATCCTTCTTGCTTGGTGCTATCACCTCAGTGGTTTCTGGTTTTCTCGGT
ATGAAAATCGCTACCTATGCCAATGCCAGAACCACCCTGGAGGCACGAAAGGGTGTTGGA
AAGGCCTTCATCACCGCATTTAGATCTGGTGCCGTGATGGGTTTCCTCCTTGCTGCAAAT
GGTCTCCTGGTGTTGTACATTGCCATCAACCTCTTCAAGCTATACTACGGTGATGATTGG
GAAGGTCTTTTTGAGGCCATAACTGGCTATGGACTTGGAGGATCTTCCATGGCCCTCTTT
GGCAGAGTAGCTGGAGGTATTTACACGAAAGCTGCTGATGTTGGTGCTGATCTTGTCGGG
AAGGTAGAGAGGAACATTCCAGAGGATGACCCCAGAAATCCAGCGGTGATTGCTGACAAT
GTTGGAGACAATGTCGGGGATATTGCTGGTATGGGATCTGATCTATTCGGATCATACGCC
GAATCATCTTGTGCTGCCCTTGTTGTTGCTTCAATTTCCTCTTTTGGGATTGATCACGAC
TTCACTGCAATGATGTACCCTCTACTTATCAGCTCTGTCGGCATCCTTGTTTGTTTGATC
ACCACCTTATTTGCAACTGATTTCTTCGAAGTCAAGGCTGTGAAGGAAATCGAACCAGCA
TTGAAGAGGCAGCTGATTATCTCCACTGTGCTGATGACAGTTGGAGTTGCTATTGTCAGT
TGGATCGCTCTTCCATCGTCCTTCACCATTTTCAACTTTGGACTCCAGAAAGAAGTACAA
AGATGGCAATTGTTCTTGTGCGTTTGTGTCGGTTTGTGGGCTGGGCTTATTATTGGATTC
GTGACCGAGTACTATACAAGCAATGCTTACAGCCCTGTTCAAGATGTTGCTGATTCCTGC
CGCACTGGAGCTGCTACGAACGTCATTTTTGGCCTTGCATTGGGATATAAATCAGTCATT
ATTCCAATTTTCGCAATCGCGGTTAGCATTTTCGTTAGTTTTAGCTTTGCTGCTATGTAT
GGAATTGCGGTAGCCGCCCTTGGAATGCTGAGCACCATTGCCACCGGCTTGGCAATTGAT
GCATATGGTCCCATCAGTGACAATGCAGGAGGCATTGCCGAGATGGCCGGCATGAGCCAC
AGAATCAGAGAGAGAACTGATGCTCTTGATGCTGCTGGAAACACCACCGCAGCTATAGGA
AAGGTATGTTTTTTTAAAATTCTCGCTTTTAGGTTTCCCCCTTTCAAATATTTTTTTTAG
>Gene.139156::PB.10009.8::g.139156::m.139156 Gene.139156::PB.10009.8::g.139156  ORF type:complete len:560 (+) PB.10009.8:129-1808(+)
ATGGGAGAGGGAATTCTTCCAGATCTCGGTACAGAGATACTGATTCCGCTTTGCGCCGTT
GTCGGCATCGTCTTCTCGTTAATCCAGTGGGTCATCGTCTCCCGCGTCAAGGTCTCGCCG
GATAAACACGCGTCTGAGACCGACGGCGGAAAGAACGGGTTCGCCGAGTCGTTGATTGAA
GAGGAGGAAGGTATCAACGACCACAACGTCGTCCAGAAGTGCGCTGAAATTCAGACCGCT
ATCTCCGAAGGAGCAACTTCATTCCTTTTTACTGAATATCAGTATGTTGGGGTTTTCATG
GTTGCTTTTGCCATTCTCATCTTCCTTTTCCTTGGCTCGGTTAAGGGATTCAGCACAAGT
CATCAGCCTTGTACATACGACAGCACGAGGATGTGCAAACCTGCTCTCGCCACAGCCCTT
TTCAGTACCATATCCTTCTTGCTTGGTGCTATCACCTCAGTGGTTTCTGGTTTTCTCGGT
ATGAAAATCGCTACCTATGCCAATGCCAGAACCACCCTGGAGGCACGAAAGGGTGTTGGA
AAGGCCTTCATCACCGCATTTAGATCTGGTGCCGTGATGGGTTTCCTCCTTGCTGCAAAT
GGTCTCCTGGTGTTGTACATTGCCATCAACCTCTTCAAGCTATACTACGGTGATGATTGG
GAAGGTCTTTTTGAGGCCATAACTGGCTATGGACTTGGAGGATCTTCCATGGCCCTCTTT
GGCAGAGTAGCTGGAGGTATTTACACGAAAGCTGCTGATGTTGGTGCTGATCTTGTCGGG
AAGGTAGAGAGGAACATTCCAGAGGATGACCCCAGAAATCCAGCGGTGATTGCTGACAAT
GTTGGAGACAATGTCGGGGATATTGCTGGTATGGGATCTGATCTATTCGGATCATACGCC
GAATCATCTTGTGCTGCCCTTGTTGTTGCTTCAATTTCCTCTTTTGGGATTGATCACGAC
TTCACTGCAATGATGTACCCTCTACTTATCAGCTCTGTCGGCATCCTTGTTTGTTTGATC
ACCACCTTATTTGCAACTGATTTCTTCGAAGTCAAGGCTGTGAAGGAAATCGAACCAGCA
TTGAAGAGGCAGCTGATTATCTCCACTGTGCTGATGACAGTTGGAGTTGCTATTGTCAGT
TGGATCGCTCTTCCATCGTCCTTCACCATTTTCAACTTTGGACTCCAGAAAGAAGTACAA
AGATGGCAATTGTTCTTGTGCGTTTGTGTCGGTTTGTGGGCTGGGCTTATTATTGGATTC
GTGACCGAGTACTATACAAGCAATGCTTACAGCCCTGTTCAAGATGTTGCTGATTCCTGC
CGCACTGGAGCTGCTACGAACGTCATTTTTGGCCTTGCATTGGGATATAAATCAGTCATT
ATTCCAATTTTCGCAATCGCGGTTAGCATTTTCGTTAGTTTTAGCTTTGCTGCTATGTAT
GGAATTGCGGTAGCCGCCCTTGGAATGCTGAGCACCATTGCCACCGGCTTGGCAATTGAT
GCATATGGTCCCATCAGTGACAATGCAGGAGGCATTGCCGAGATGGCCGGCATGAGCCAC
AGAATCAGAGAGAGAACTGATGCTCTTGATGCTGCTGGAAACACCACCGCAGCTATAGGA
AAGGTATGTTTTTTTAAAATTCTCGCTTTTAGGTTTCCCCCTTTCAAATATTTTTTTTAG
>Gene.139162::PB.10009.9::g.139162::m.139162 Gene.139162::PB.10009.9::g.139162  ORF type:complete len:712 (+) PB.10009.9:126-2261(+)
ATGGGAGAGGGAATTCTTCCAGATCTCGGTACAGAGATACTGATTCCGCTTTGCGCCGTT
GTCGGCATCGTCTTCTCGTTAATCCAGTGGGTCATCGTCTCCCGCGTCAAGGTCTCGCCG
GATAAACACGCGTCTGAGACCGACGGCGGAAAGAACGGGTTCGCCGAGTCGTTGATTGAA
GAGGAGGAAGGTATCAACGACCACAACGTCGTCCAGAAGTGCGCTGAAATTCAGACCGCT
ATCTCCGAAGGAGCAACTTCATTCCTTTTTACTGAATATCAGTATGTTGGGGTTTTCATG
GTTGCTTTTGCCATTCTCATCTTCCTTTTCCTTGGCTCGGTTAAGGGATTCAGCACAAGT
CATCAGCCTTGTACATACGACAGCACGAGGATGTGCAAACCTGCTCTCGCCACAGCCCTT
TTCAGTACCATATCCTTCTTGCTTGGTGCTATCACCTCAGTGGTTTCTGGTTTTCTCGGT
ATGAAAATCGCTACCTATGCCAATGCCAGAACCACCCTGGAGGCACGAAAGGGTGTTGGA
AAGGCCTTCATCACCGCATTTAGATCTGGTGCCGTGATGGGTTTCCTCCTTGCTGCAAAT
GGTCTCCTGGTGTTGTACATTGCCATCAACCTCTTCAAGCTATACTACGGTGATGATTGG
GAAGGTCTTTTTGAGGCCATAACTGGCTATGGACTTGGAGGATCTTCCATGGCCCTCTTT
GGCAGAGTAGCTGGAGGTATTTACACGAAAGCTGCTGATGTTGGTGCTGATCTTGTCGGG
AAGGTAGAGAGGAACATTCCAGAGGATGACCCCAGAAATCCAGCGGTGATTGCTGACAAT
GTTGGAGACAATGTCGGGGATATTGCTGGTATGGGATCTGATCTATTCGGATCATACGCC
GAATCATCTTGTGCTGCCCTTGTTGTTGCTTCAATTTCCTCTTTTGGGATTGATCACGAC
TTCACTGCAATGATGTACCCTCTACTTATCAGCTCTGTCGGCATCCTTGTTTGTTTGATC
ACCACCTTATTTGCAACTGATTTCTTCGAAGTCAAGGCTGTGAAGGAAATCGAACCAGCA
TTGAAGAGGCAGCTGATTATCTCCACTGTGCTGATGACAGTTGGAGTTGCTATTGTCAGT
TGGATCGCTCTTCCATCGTCCTTCACCATTTTCAACTTTGGACTCCAGAAAGAAGTACAA
AGATGGCAATTGTTCTTGTGCGTTTGTGTCGGTTTGTGGGCTGGGCTTATTATTGGATTC
GTGACCGAGTACTATACAAGCAATGCTTACAGCCCTGTTCAAGATGTTGCTGATTCCTGC
CGCACTGGAGCTGCTACGAACGTCATTTTTGGCCTTGCATTGGGATATAAATCAGTCATT
ATTCCAATTTTCGCAATCGCGGTTAGCATTTTCGTTAGTTTTAGCTTTGCTGCTATGTAT
GGAATTGCGGTAGCCGCCCTTGGAATGCTGAGCACCATTGCCACCGGCTTGGCAATTGAT
GCATATGGTCCCATCAGTGACAATGCAGGAGGCATTGCCGAGATGGCCGGCATGAGCCAC
AGAATCAGAGAGAGAACTGATGCTCTTGATGCTGCTGGAAACACCACCGCAGCTATAGGA
AAGGGTTTTGCAATCGGATCCGCAGCCCTTGTCTCCCTTGCTCTCTTCGGAGCTTTCGTG
AGCCGTGCCGCAATTTCAACAGTTAATGTTTTGACCCCCAAAGTTTTCATCGGTTTGATT
GTGGGCGCTATGCTTCCCTATTGGTTCTCCGCCATGACAATGAAGAGTGTGGGGAGTGCA
GCTCTCAAGATGGTTGAGGAAGTACGTAGGCAATTCAACACCATCCCCGGTCTAATGGAA
GGCACAGCTAAGCCCGACTATGCAACATGTGTCAAAATCTCGACCGATGCCTCCATCAAA
GAGATGATCCCACCTGGTGCTCTCGTCATGCTCACACCCCTCATTGTCGGGATCTTCTTT
GGGGTGGAAACGCTCTCTGGTGTTCTTGCTGGAGCACTTGTTTCTGGTGTTCAGATTGCC
ATCTCTGCATCAAACACTGGTGGTGCTTGGGATAATGCCAAGAAGTATATTGAGGTAATA
TTCATTTTTTTTTTTTTTTTACAGAAACGTGTTTAG
>Gene.139256::PB.10015.1::g.139256::m.139256 Gene.139256::PB.10015.1::g.139256  ORF type:complete len:183 (+) PB.10015.1:463-1011(+)
ATGCTAATGCTGAGAGTTCTTCTACACCCCTCGAAGGGGAGACAATCATTGGGGGGTAAA
AATGAGGTAGATAAATATTTGGTCGAAAATCCCGAAAGTTCAAGTGATGAGAATTTTGAC
ATCTTAAGTTGGTGGAAGAGTAGTAATAGTAGGTTCCGAGTATTGTCTCGATTGATGAGG
GATGTGTTGGTTGTGGCGGTTTCTATGGTTGCTTTGGAATCAGCATTTAGTACTGGGGGC
CATATGCTTGATCCGTTTCATAGCTCTTTATCTCTATTGATGGTAGAAGCCCTTATTTGT
TGTCAAAATTGGCTTCAAACTTCTGTGCCGATTTCACTTCAAAAGGGGATAGATAATATT
GAAGAGATGCAACAAGATTTAGAGGATTTGGATTTGGAGATATCAAATGCTTCGCAAAGT
CAAGGCTCATATTTAACTCAGGTTGTTTATTTAATTGTTTATTTTTATTGTTTTCTCTTA
TTTTTATATTATTTAATTATAATTAATTTTTTAGGTAATTTTTTGAAATTCTATCTACAA
TGTGAATGA
>Gene.139258::PB.10015.2::g.139258::m.139258 Gene.139258::PB.10015.2::g.139258  ORF type:complete len:271 (+) PB.10015.2:1845-2657(+)
ATGGCTTTTAATATGAAAACAAAGTTTAATAAATATTGGGGGGTTGGAGATAAGATAAAA
CTTCGTCTATATGTTGTAGTTTTGGATCCGAGAAAAAAATTGTTATATCTTCAGTTTTGT
TTCTACGATATGTATGATGAAGTGTATGCAAATGCGTTAATTGGGAAAGTCAAAGATGAT
TTAAATCGGTTGTTTGATTGTTATGCTTCTTTTGAATCGCCAACTGTTCAGAATGTTTCC
GGTGCTAGTACTAATGGCATTAGTGAAAATTTAACGAAGTTGGTTAATGTAGATGTGGAT
GATCCCTATAGATTAATCGCTTCTTGTTTTCAAAAAATTTTGAAGGGGAGACAATCATTG
GGGGGTAAAAATGAGGTAGATAAATATTTGGTCGAAAATCCCGAAAGTTCAAGTGATGAG
AATTTTGACATCTTAAGTTGGTGGAAGAGTAGTAATAGTAGGTTCCGAGTATTGTCTCGA
TTGATGAGGGATGTGTTGGTTGTGGCGGTTTCTATGGTTGCTTTGGAATCAGCATTTAGT
ACTGGGGGCCATATGCTTGATCCGTTTCATAGCTCTTTATCTCTATTGATGGTAGAAGCC
CTTATTTGTTGTCAAAATTGGCTTCAAACTTCTGTGCCGATTTCACTTCAAAAGGGGATA
GATAATATTGAAGAGATGCAACAAGATTTAGAGGATTTGGATTTGGAGATATCAAATGCT
TCGCAAAGTCAAGGCTCATATTTAACTCAGGTTGTTTATTTAATTGTTTATTTTATTGTT
TTCTCTTATTTTATATTATTTAATTATAATtaa
>Gene.139283::PB.10018.1::g.139283::m.139283 Gene.139283::PB.10018.1::g.139283  ORF type:complete len:216 (+) PB.10018.1:55-702(+)
atGGAAAGACCCACCAAGAGATCCAAATTGGATGAATCAACATCAGTCAGCCACCAATCG
CCGCCGAGACTCACCGCCGAGCAGGAAGCATCCGTCATGGTCGCAGCTCTAAAAACCGTC
ATAACTGGAACGGACAAAATCACCGCCGATTTTCATCATCTCCAGGAGTTACCGCCGCCG
CAAAACACTGGTACGATACTCTTCGACTCCGAACCGGACACGTGTCAATCCTGCGGGATC
AGAGGGTGCTTGGGCTGCGATTTCTTTCTACCCACCACCACGACGCCGCCGTCGTCTCAC
GGCGAGAACAACAGACCGGGGAAGAGAAAAAAGAAGAATTACAGGGGTGTCCGGCAACGG
CCGTGGGGGAAATTTGCAGCGGAGATACGGGACCCAAAGAAGGCGGCAAGGGTGTGGCTG
GGGACGTTTAACACCGCGGAAGAAGCGGCGCGTGCATACGACAGGGCGGCGATTAAATTC
AGGGGACCCAGAGCGAAGCTCAATTTCTCCTTCTCTGATTACAGAGAAATCTCCGAACAG
AGTTCAATCGGAATCAGAGAAAACGAGGTTGATGAATGGATAACGAAGATCTTGGATTTC
AACGGCGATTCATCGGATTCTGCTAACGGATTCATTCATAGTATTTAG
>Gene.139284::PB.10018.2::g.139284::m.139284 Gene.139284::PB.10018.2::g.139284  ORF type:complete len:216 (+) PB.10018.2:51-698(+)
atggaaaGACCCACCAAGAGATCCAAATTGGATGAATCAACATCAGTCAGCCACCAATCG
CCGCCGAGACTCACCGCCGAGCAGGAAGCATCCGTCATGGTCGCAGCTCTAAAAACCGTC
ATAACTGGAACGGACAAAATCACCGCCGATTTTCATCTTCTCCGGGAGTTACCGCCGCCG
CAAAACACTGGTACGATACTCTTCGACTCCGAACCGGACACGTGTCAATCCTGCGGGATC
AGAGGGTGCTTGGGCTGCGATTTCTTTCTACCCACCACCACGACGCCGCCGTCGTCTCAC
GGCGAGAACAACAGACCGGGGAAGAGAAAAAAGAAGAATTACAGGGGTGTCCGGCAACGG
CCGTGGGGGAAATTTGCAGCGGAGATACGGGACCCAAAGAAGGCGGCAAGGGTGTGGCTG
GGGACGTTTAACACCGCGGAAGAAGCGGCGCGTGCATACGACAGGGCGGCGATTAAATTC
AGGGGACCCAGAGCGAAGCTCAATTTCTCCTTCTCTGATTACAGAGAAATCTCCGAACAG
AGTTCAATCGGAATCAGAGAAAACGAGGTTGATGAATGGATAACGAAGATCTTGGATTTC
AACGGCGATTCATCGGATTCTGCTAACGGATTCATTCATAGTATTTAG
>Gene.139287::PB.10018.3::g.139287::m.139287 Gene.139287::PB.10018.3::g.139287  ORF type:complete len:216 (+) PB.10018.3:44-691(+)
atggaaagacccaccaagagaTCCAAATTGGATGAATCAACATCAGTCAGCCACCAATCG
CCGCCGAGACTCACCGCCGAGCAGGAAGCATCCGTCATGGTCGCAGCTCTAAAAACCGTC
ATAACTGGAACGGACAAAATCACCGCCGATTTTCATCATCTCCAGGAGTTACCGCCGCCG
CAAAACACTGGTACGATACTCTTCGACTCCGAACCGGACACGTGTCAATCCTGCGGGATC
AGAGGGTGCTTGGGCTGCGATTTCTTTCTACCCACCACCACGACGCCGCCGTCGTCTCAC
GCCGACAACAACAGACCGGGGAAGAGAAAGAAGAAGAATTACAGGGGTGTCCGGCAACGG
CCGTGGGGAAAATTTGCAGCGGAGATACGGGACCCAAAGAAGGCGGCAAGGGTGTGGCTG
GGGACGTTTATCACCGCGGAAGAAGCGGCGCGTGCGTACGACAGGGCGGCGATTAAATTC
AGGGGACCCAGAGCGAAGCTCAATTTCTCCTTCTCCGATTACAGAGAAATCTCCGAACAG
AGTTCAATCGGAATCAGAGAAAACGAGGTTGATGAATGGATAACGAAGATCTTGGATTTC
AACGGCGATTCATCGGATTCTGCTAGCGGATTCATTCATAGTATTTAG
>Gene.139288::PB.10019.1::g.139288::m.139288 Gene.139288::PB.10019.1::g.139288  ORF type:complete len:441 (+) PB.10019.1:405-1727(+)
ATGGAGCAGAGGTTGGCGAATACTTGGCGGATGACTATCAATGAGAAGAAATTCATCGAG
ACTGCCTTGCAATCGGACATCAGGGTCGATGGACGCCGTCCTTTCGACTACAGACGACTA
ACAATCAAGTTTGGTAGAGAAGATGGTTCATCAGAGGTGCAGCTTGGCCAAACACATGTC
ATGGGTTTTGTCACCTCCCAACTAGTTCAGCCGTACCGAGACAGGCCAAATGAAGGGAGT
CTTTCAATCTATACTGAGTTTTCTCCGATGGCTGATCCTTCTTTTGAGGCAGGTCGCCCT
GGAGAATCCGCTGTGGAGTTGGGACGCATAATAGACCGTGGATTAAGGGAAAGCAGGGCT
ATAGATACAGAATCACTCTGTATTATTTCGGGGAAGTTGGTATGGTCTATCCGAATTGAT
CTCCACATTCTGGACAATGGGGGAAATCTTGTTGATGCTGCTAATATTGCTGCTTTGGCT
GCTCTCTCAACATTCCGGAGGCCGGATTGTGAATTAGGGGGAGAGAATGGTCAGGAGGTG
ATAGTACATCCACCAGAGGTGAGGGAGCCACTTCCACTGATTATACATCATCTTCCCATA
GCGGTTACATATGCATTTATTGGCGAAGAAGACATTGTGGTGATAGATCCAACACACACT
GAAGAGGCTATTATGGGAGGAAGAATGACTGTTACACTTAATACAAATGGCGATGTGTGT
GCTATTCAAAAAGCTGGGGGAGATGGTGTCTTACAGAGTGTTATCATGCAGTGCCTACGC
ATTGCGTCGGTGAAGGCAGTTGATATAACAAGCAAGATAAATAAGGCTGTTGAATTATAC
AACACAGAAAGAGCACTGCGGAAGATAAAGCGTCAGAATCCAACTGTTGTGGATGTTAGT
GAATCTTGTCAGAAGGAATCAGATGACGTGTCAAGGCATCATATGGAAAGACTAAATTTA
AAATCAGAAGAATGTTGTGCCACACACGACAATAATATGGAATGCGAACCGAAATCGTCG
GAAGAAGATAGAACTATCAACAGAGTTGAAAAAGCCGAGGGTTTCACTGGAGGGCCCTCA
TGTTGGGATCCGTATTCCAGAGGAGTTGATTCAGGTGCTTTGAAAGCTTCTCTTGCTTCA
AGTGGAGCAACACCCAATCAGAAGCTAGAAGAAACAGTTGATGAGAAGCCATATGATGAT
ACTAAACCAAACAAAACACATCCAGATAATAATCCAACTTCTACCAATGAGACTCTTGGA
GAGAAGACTTTGAAGGATGCTGTGAAGCCTAAAAACAAGAGAAGAAAGAAGAAACAACCC
TAA
>Gene.139290::PB.10019.2::g.139290::m.139290 Gene.139290::PB.10019.2::g.139290  ORF type:complete len:268 (+) PB.10019.2:336-1139(+)
ATGGAGCAGAGGTTGGCGAATACTTGGCGGATGACTATCAATGAGAAGAAATTCATCGAG
ACTGCCTTGCAATCGGACATCAGGGTCGATGGACGCCGTCCTTTCGACTACAGACGACTA
ACAATCAAGTTTGGTAGAGAAGATGGTTCATCAGAGGTGCAGCTTGGCCAAACACATGTC
ATGGGTTTTGTCACCTCCCAACTAGTTCAGCCGTACCGAGACAGGCCAAATGAAGGGAGT
CTTTCAATCTATACTGAGTTTTCTCCGATGGCTGATCCTTCTTTTGAGGCAGGTCGCCCT
GGAGAATCCGCTGTGGAGTTGGGACGCATAATAGACCGTGGATTAAGGGAAAGCAGGGCT
ATAGATACAGAATCACTCTGTATTATTTCGGGGAAGTTGGTATGGTCTATCCGAATTGAT
CTCCACATTCTGGACAATGGGGGAAATCTTGTTGATGCTGCTAATATTGCTGCTTTGGCT
GCTCTCTCAACATTCCGGAGGCCGGATTGTGAATTAGGGGGAGAGAATGGTCAGGAGGTG
ATAGTACATCCACCAGAGGTGAGGGAGCCACTTCCACTGATTATACATCATCTTCCCATA
GCGGTTACATATGCATTTATTGGCGAAGAAGACATTGTGGTGATAGATCCAACACACACT
GAAGAGGCTATTATGGGAGGAAGAATGACTGTTACACTTAATACAAATGGCGATGTGTGT
GCTATTCAAAAAGCTGGGGGAGATGGTGTCTTACAGAGTGTTATCATGCAGTGCCTACGC
ATTGCGTCGGTGAAGGGCAGTTGA
>Gene.139296::PB.10019.3::g.139296::m.139296 Gene.139296::PB.10019.3::g.139296  ORF type:complete len:381 (+) PB.10019.3:785-1927(+)
ATGGGTTTTGTCACCTCCCAACTAGTTCAGCCGTACCGAGACAGGCCAAATGAAGGGAGT
CTTTCAATCTATACTGAGTTTTCTCCGATGGCTGATCCTTCTTTTGAGGCAGGTCGCCCT
GGAGAATCCGCTGTGGAGTTGGGACGCATAATAGACCGTGGATTAAGGGAAAGCAGGGCT
ATAGATACAGAATCACTCTGTATTATTTCGGGGAAGTTGGTATGGTCTATCCGAATTGAT
CTCCACATTCTGGACAATGGGGGAAATCTTGTTGATGCTGCTAATATTGCTGCTTTGGCT
GCTCTCTCAACATTCCGGAGGCCGGATTGTGAATTAGGGGGAGAGAATGGTCAGGAGGTG
ATAGTACATCCACCAGAGGTGAGGGAGCCACTTCCACTGATTATACATCATCTTCCCATA
GCGGTTACATATGCATTTATTGGCGAAGAAGACATTGTGGTGATAGATCCAACACACACT
GAAGAGGCTATTATGGGAGGAAGAATGACTGTTACACTTAATACAAATGGCGATGTGTGT
GCTATTCAAAAAGCTGGGGGAGATGGTGTCTTACAGAGTGTTATCATGCAGTGCCTACGC
ATTGCGTCGGTGAAGGCAGTTGATATAACAAGCAAGATAAATAAGGCTGTTGAATTATAC
AACACAGAAAGAGCACTGCGGAAGATAAAGCGTCAGAATCCAACTGTTGTGGATGTTAGT
GAATCTTGTCAGAAGGAATCAGATGACGTGTCAAGGCATCATATGGAAAGACTAAATTTA
AAATCAGAAGAATGTTGTGCCACACATGACAATAATATGGAATGCGAACCGAAATCGTCG
GAAGAAGATAGAACTATCAACAGAGTTGAAAAAGCCGAGGGTTTCACTGGAGGGCCCTCA
TGTTGGGATCCGTATTCCAGAGGAGTTGATTCAGGTGCTTTGAAAGCTTCTCTTGCTTCA
AGTGGAGCAACACCCAATCAGAAGCTAGAAGAAACAGTTGATGAGAAGCCATATGATGAT
ACTAAACCAAACAAAACACATCCAGATAATAATCCAACTTCTACCAATGAGACTCTTGGA
GAGAAGACTTTGAAGGATGCTGTGAAGCCTAAAAACAAGAGAAGAAAGAAGAAACAACCC
TAA
>Gene.139301::PB.10019.4::g.139301::m.139301 Gene.139301::PB.10019.4::g.139301  ORF type:complete len:360 (+) PB.10019.4:598-1677(+)
ATGGGTTTTGTCACCTCCCAACTAGTTCAGCCGTACCGAGACAGGCCAAATGAAGGGAGT
CTTTCAATCTATACTGAGTTTTCTCCGATGGCTGATCCTTCTTTTGAGGCAGGTCGCCCT
GGAGAATCCGCTGTGGAGTTGGGACGCATAATAGACCGTGGATTAAGGGAAAGCAGGGCT
ATAGATACAGAATCACTCTGTATTATTTCGGGGAAGTTGGTATGGTCTATCCGAATTGAT
CTCCACATTCTGGACAATGGGGGAAATCTTGTTGATGCTGCTAATATTGCTGCTTTGGCT
GCTCTCTCAACATTCCGGAGGCCGGATTGTGAATTAGGGGGAGAGAATGGTCAGGAGGTG
ATAGTACATCCACCAGAGGTGAGGGAGCCACTTCCACTGATTATACATCATCTTCCCATA
GCGGTTACATATGCATTTATTGGCGAAGAAGACATTGTGGTGATAGATCCAACACACACT
GAAGAGGCTATTATGGGAGGAAGAATGACTGTTACACTTAATACAAATGGCGATGTGTGT
GCTATTCAAAAAGCTGGGGGAGATGGTGTCTTACAGAGTGTTATCATGCAGTGCCTACGC
ATTGCGTCGGTGAAGGCAGTTGATATAACAAGCAAGATAAATAAGGCTGTTGAATTATAC
AACACAGAAAGAGCACTGCGGAAGATAAAGCGTCAGAATCCAACTGTTGTGGATGTTAGT
GAATCTTGTCAGAAGGAATCAGATGACGTGTCAAGGCATCATATGGAAAGACTAAATTTA
AAATCAGAAGAATGTTGTGCCACACATGACAATAATATGGAATGCGAACCGAAATCGTCG
GAAGAAGATAGAACTATCAACAGAGTTGAAAAAGCCGAGGGTTTCACTGGAGGGCCCTCA
TGTTGGGATCCGTATTCCAGAGGAGTTGATTCAGGTGCTTTGAAAGCTTCTCTTGCTTCA
AGTGGTATTGACTATCAAAATCATTACTCATCTCGTACCGTTTATTTTTTACATGATATG
TTAATTCATTATTGCTTAATAAACAGAAGCCTAAATGCAATAGTTGTTGGAAATAGGTGA
>Gene.139308::PB.10019.6::g.139308::m.139308 Gene.139308::PB.10019.6::g.139308  ORF type:complete len:180 (+) PB.10019.6:342-881(+)
ATGGAGCAGAGGTTGGCGAATACTTGGCGGATGACTATCAATGAGAAGAAATTCATCGAG
ACTGCCTTGCAATCGGACATCAGGGTCGATGGACGCCGTCCTTTCGACTACAGACGACTA
ACAATCAAGTTTGGTAGAGAAGATGGTTCATCAGAGGTGCAGCTTGGCCAAACACATGTC
ATGGGTTTTGTCACCTCCCAACTAGTTCAGCCGTACCGAGACAGGCCAAATGAAGGGAGT
CTTTCAATCTATACTGAGTTTTCTCCGATGGCTGATCCTTCTTTTGAGGCAGGTCGCCCT
GGAGAATCCGCTGTGGAGTTGGGACGCATAATAGACCGTGGATTAAGGGAAAGCAGGGCT
ATAGATACAGAATCACTCTGTATTATTTCGGGGAAGTTGGTATGGTCTATCCGAATTGAT
CTCCACATTCTGGACAATGGGGGAAATCTTGTTGATGCTGCTAATATTGCTGCTTTGGCT
GCTCTCTCAACATTCCGGAGGCCGGATTGTGAATTAGGGGAGAGAATGGTCAGGAGGTGA
>Gene.139317::PB.10019.7::g.139317::m.139317 Gene.139317::PB.10019.7::g.139317  ORF type:complete len:57 (+) PB.10019.7:2522-2692(+)
ATGGGTTTTGTCACCTCCCAACTAGTTCAGCCGTACCGAGACAGGCCAAATGAAGGGAGT
CTTTCAATCTATACTGAGTTTTCTCCGATGGCTGATCCTTCTTTTGAGGCAGGTCGCCCT
GGAGAATCCGCTGTGGAGTTGGGACGCATAATAGACCGTGGATTAAGGTGA
>Gene.139318::PB.10020.1::g.139318::m.139318 Gene.139318::PB.10020.1::g.139318  ORF type:complete len:133 (+) PB.10020.1:145-543(+)
ATGCAAGCTGGAACACTGGAACCAGAAGCTGCATTTCTCAATGCTTTACTTATCCCGGAT
GTTTTCCCTGTTTTGGTTGCTGCACACAAGACCCTTTTGGCTAAATCTCGTGACTCGCTT
AGGACCAGAACTCTCCATTCTGAGCTTGTTTACAATTACTCCGGCTCTAAGCATATCTCT
GAATCCTTGAAAAGGTGTGGGATCTCTGATACTTCAACATACATTTTAGTAGCTCGATTT
GGTGCTTCCGCCAATGAGATGGTAGCCGTCGAGGAACTTGTCAAAGGCAAGAGGATAGAT
TTAGAAGAACTGGAAGGAAGAGCAAATCAAGCCCAAATACAAAAGTTGCTAGCACTACAA
AATATCCAACATCGAACTGGAGAAATCGTCGATTGCTGA
>Gene.139321::PB.10020.2::g.139321::m.139321 Gene.139321::PB.10020.2::g.139321  ORF type:complete len:160 (+) PB.10020.2:84-563(+)
ATGAAGGTGTTCGACGTCGATGGAAGAACGCCCCTCGCTCTTGCCCTCTTCACCGACGTC
ACCAACTCCAAAGAACTTTTGGAGTTGATGCAAGCTGGAACACTGGAACCAGAAGCTGCA
TTTCTCAATGCTTTACTTATCCCGGATGTTTTCCCTGTTTTGGTTGCTGCACACAAGACC
CTTTTGGCTAAATCTCGTGACTCGCTTAGGACCAGAACTCTCCATTCTGAGCTTGTTTAC
AATTACTCCGGCTCTAAGCATATCTCTGAATCCTTGAAAAGGTGTGGGATCTCTGATACT
TCAACATACATTTTAGTAGCTCGATTTGGTGCTTCCGCCAATGAGATGGTAGCCGTCGAG
GAACTTGTCAAAGGCAAGCAGGATAGATTTAGAAGAACTGGAAGGAAGAGCAAATCAAGC
CCAAATACAAAAGCACTACAAAATATCCAACATCGAACTGGAGAAATCGTCGATTGCTGA
>Gene.139326::PB.10022.1::g.139326::m.139326 Gene.139326::PB.10022.1::g.139326  ORF type:complete len:635 (+) PB.10022.1:401-2305(+)
ATGGAGCTCAGGCCAGGCCTATCGGCTCTTGTCACCGGCGGTGCATCTGGAATCGGCAAG
GGCCTCTGTATAGCACTGGCGCAGAAAGGGATTTTTGTTACAGTTGTTGATTTCTCTGAA
GAGAAAGGGAAGGAAGTTGCTGCCATTGTTGAAAAAGAAAATGCCAAGTTTCATTTGAAG
TTGGAATTTCCCTCTGCCCTGTTTATAAAATGTGACATTACCAACACAGGGGAACTGAAA
GCTGCTTTCAAGAGGCACGTGGAAACATACGGAGGACTAGATATTTGTATTAACAATGCT
GGCATTGGAAATTTTAAGCCATTCCACGAGGACGTGACTGATGATTCTGGTTCGTGGAGA
CACACTATTAATGTGAACCTGATTGGGGTTATTGATTGCACCCGACTAGCAATTCAAACA
ATGCTAGCTGCACAAAAACCTGGTGTTATCATAAATATGGGGTCGGCTTCAGGACTGTAT
CCTATGTATATTGACTCTATCTACTCTGCCTCCAAAGGGGGCGTTGTTATGTTTACGCGG
TCTCTTGTTCCGTACAAGCGTCAAGGAATTCGCATCAACGTGCTTTGCCCAGAGTTTGTT
CAAACAGAATTGGCAACGAAGGTGGATTCTAAATTTATAGGTCTAATAGGAGGTTATGTA
CCTATGGACATGGTGGTGAAAGGTGCCTTTGAGCTGATTAGTGATGAGAGTAAAGCTGGT
TCATGTTTATGGATTACTAAACGAAGAGGCATGGAATACTGGCCAACTCCGATGGAAGAA
GCAAAGTATTTGGTTCATTCTTCAAAATTGAGAAGAAAAACTTCATTGATATCCCCATTG
AAGATTCAAGTTCCTGAAAGCTTTGAAAAAATAATTGTTCACACCCTCAGTCACAATTTT
CGTAGTGCCACCAGCATAGTGCGCGCACCATTGAGGTTGCCATTGAAACCAGATCATGTC
CTTTTGAAAATCATTTATGCTGGTGTTAATGCCAGTGATGTGAATTTTAGCTCTGGACGT
TATTTCGGTGGCAATAGCAAGGACCTTTCTTCCCGCCTTCCATTTGATGCTGGGTTTGAG
GCGGTAGGAATAATTGCTGCAGTGGGTGACTCTGTTAATGACTTAAAAGTAGGCACTCCA
GCTGCAATCATGACCTTTGGAAGTTATGCCGAATTCACGTCGGTGGCTGCGAAACACATC
CTTCCTGTGGCAAAACCTGATCCAGAAGTTGTTGCCATGCTTACCTCTGGACTCACAGCA
TCAATTGCTCTAGAAAAGGCAGCACAAAGGGATTCTGGAAAAGTAGTTCTTGTCACCGCT
GCTGCTGGTGGGACTGGACAATTTGCAGTTCAGCTTGCAAAGTTAGCTGGAAATAGTGTA
GTTGCAACCTGTGGAGGTAAAGATAAGGCTATGCTTTTAAGAGATTTGGGAGTTGATCGA
GTCATAGACTACAAAGCTGAAGATATCAAAACCGTTCTAAAGAAGGAGTTCCCAAAAGGC
GTTGACATCGTTTACGAGTCTGTTGGTGGAGAAATGTTCAACGTGTGCTTGAATGCTTTG
GCCATGCATGGACATCTTATTGTGATCGGAATGATTTCTCAGTATCAAGGGGAGCATGGA
TGGAAGCCATTGAATTATCCAGGACTATGTGAGAAGCTTCTCGCAAAAAGCCAAACTTTG
GCTGGTTTTTTTCTGGTACAATATGCTCACCTCTGGCAACAACACCTGGACAAGCTTGTT
CACCTTTTCTCCCGGGGAAAGCTCAAGGTAGCCATTGACCCAAAGATGTTTATGGGGCTT
CATTCTGTGGCTGATGCAGTTGAGCATCTTCATTCCGGTAAAAGTGTAGGCAAGGTTATC
GTTTGTATCGACCCAAAATTCAGTAACCAAGTCGCTAAATTATGA
>Gene.139327::PB.10022.2::g.139327::m.139327 Gene.139327::PB.10022.2::g.139327  ORF type:complete len:210 (+) PB.10022.2:83-712(+)
ATGGAGCTCAGGCCAGGCCTATCGGCTCTTGTCACCGGCGGTGCATCTGGAATCGGCAAG
GGCCTCTGTATAGCACTGGCGCAGAAAGGGATTTTTGTTACAGTTGTTGATTTCTCTGAA
GAGAAAGGGAAGGAAGTTGCTGCCATTGTTGAAAAAGAAAATGCCAAGTTTCATTTGAAG
TTGGAATTTCCCTCTGCCCTGTTTATAAAATGTGACATTACCAACACAGGGGAACTGAAA
GCTGCTTTCAAGAGGCACGTGGAAACATACGGAGGACTAGATATTTGTATTAACAATGCT
GGCATTGGAAATTTTAAGCCATTCCACGAGGACGTGACTGATGATTCTGGTTCGTGGAGA
CACACTATTAATGTGAACCTGATTGGGGTTATTGATTGCACCCGACTAGCAATTCAAACA
ATGCTAGCTGCACAAAAACCTGGTGTTATCATAAATATGGGGTCGGCTTCAGGACTGTAT
CCTATGTATATTGACTCTATCTACTCTGCCTCCAAAGGGGGCGTTGTTATGTTTACGCGG
TCTCTTGTTCCGTACAAGCGTCAAGGAATTCGCATCAACGTGCTTTGCCCAGAGGTAACC
TTTAATTCTTCAAATTTTGGATACATCTAA
>Gene.139339::PB.10022.4::g.139339::m.139339 Gene.139339::PB.10022.4::g.139339  ORF type:complete len:200 (+) PB.10022.4:79-678(+)
ATGGAGCTCAGGCCAGGCCTATCGGCTCTTGTCACCGGCGGTGCATCTGGAATCGGCAAG
GGCCTCTGTATAGCACTGGCGCAGAAAGGGATTTTTGTTACAGTTGTTGATTTCTCTGAA
GAGAAAGGGAAGGAAGTTGCTGCCATTGTTGAAAAAGAAAATGCCAAGTTTCATTTGAAG
TTGGAATTTCCCTCTGCCCTGTTTATAAAATGTGACATTACCAACACAGGGGAACTGAAA
GCTGCTTTCAAGAGGCACGTGGAAACATACGGAGGACTAGATATTTGTATTAACAATGCT
GGCATTGGAAATTTTAAGCCATTCCACGAGGACGTGACTGATGATTCTGGTTCGTGGAGA
CACACTATTAATGTGAACCTGATTGGGGTTATTGATTGCACCCGACTAGCAATTCAAACA
ATGCTAGCTGCACAAAAACCTGGTGTTATCATAAATATGGGGTCGGCTTCAGGACTGTAT
CCTATGTATATTGACTCTATCTACTCTGCCTCCAAAGGGGGCGTTGTTATGTTTACGCGG
TCTCTTGTTCCGTACAAGCGTCAAGGAATTCGCATCAACGTGCTTTGCCCAGAGGGTTAA
>Gene.139344::PB.10022.6::g.139344::m.139344 Gene.139344::PB.10022.6::g.139344  ORF type:complete len:254 (+) PB.10022.6:502-1263(+)
ATGCATCGTGAATATACCTTGTTATTCTTTTTTATATCTTTTGGGGAAAAACTCAAGAAT
TGCGTCTTACAGGCGGTAGGAATAATTGCTGCAGTGGGTGACTCTGTTAATGACTTAAAA
GTAGGCACTCCAGCTGCAATCATGACCTTTGGAAGTTATGCCGAATTCACGTCGGTGGCT
GCGAAACACATCCTTCCTGTGGCAAAACCTGATCCAGAAGTTGTTGCCATGCTTACCTCT
GGACTCACAGCATCAATTGCTCTAGAAAAGGCAGCACAAAGGGATTCTGGAAAAGTAGTT
CTTGTCACCGCTGCTGCTGGTGGGACTGGACAATTTGCAGTTCAGCTTGCAAAGTTAGCT
GGAAATAGTGTAGTTGCAACCTGTGGAGGTAAAGATAAGGCTATGCTTTTAAGAGATTTG
GGAGTTGATCGAGTCATAGACTACAAAGCTGAAGATATCAAAACCGTTCTAAAGAAGGAG
TTCCCAAAAGGCGTTGACATCGTTTACGAGTCTGTTGGTGGAGAAATGTTCAACGTGTGC
TTGAATGCTTTGGCCATGCATGGACATCTTATTGTGATCGGAATGATTTCTCAGTATCAA
GGGGAGCATGGATGGAAGCCATTGAATTATCCAGGACTATGTGAGAAGCTTCTCGCAAAA
AGCCAAACTTTGGTGCGTATCACTTTATTCATAACTCAATACCATTTTTCCAGTTTTGTA
TTGTCTCTTGTGGATACAACTGTTAGGAGATACAACTCTTAG
>Gene.139351::PB.10024.1::g.139351::m.139351 Gene.139351::PB.10024.1::g.139351  ORF type:complete len:412 (+) PB.10024.1:111-1346(+)
ATGACGACCGTCGTCCCAACTTCAGAAGAAGATCCGGCTCTCTCCGTCGTTCGATTCACC
TCCGAGCTTTCCTGGGCTGACGCCGGTCCTGAGGTGGCGGAGCCACAGGTTACAAGACTG
TGCCTTGAGGCCCAGGAATGCATGATAGCAGGCAGATGGTTGGAGTTGGCCTCCCTAATG
CTTACTTCTGCAGACTTGGTTTTCTCAAAAGCATCAGAGAAAGATCTTGAGTGCATCTTC
ACCGTCATTTGTGACCTTGTCAAGAAGCCTGAAAGTCTTGATGAATCACATGAGATGGCA
AAGCTTATATCAACAAAGATCACCCAAACACCAAATGATAAGCCTACATTGCGGTTGAAA
ATCATTTTCAATCTGTACAATCTCTTGGAGAACCCATACAGTCGGTTCTCTGTGTACATG
GATGCCCTAAATTTGGCTCTCAATGGAAAAGTTACCGAGCATATCATCCCTTCCTTTAAA
AAGATGGACAGTTTCTTAAGCGAATGGAATGTGGGGGTCCCAGAACAGAGGCAACTCTTT
CTTGCCATCTCTAATGTTTTGAAGGAAAGTAAAAGCTCAGCTAAGGATTCTTTCAAATTT
CTGACAAAGTATCTAGCTACTTTCCCAGCTGAGGACATACATAGTATTGGCGAAGCAAAG
GAAGAAGCTGTCCGTACTATTATTGAATTCGTCAAGGTGCCTGACATGTTTCAGTCCGAT
TTGCTAGATATGCCCGCTGTAGCTCAGTTGGAAAAGGACACGAAATATGCATTGGTATAT
CAACTCTTGAAGATCTTTCTTACTCAGAGGCTAGATTCTTACTTGGAATTTCATGCTGCA
AATTCTACTTTGCTTCAAAACTATGGTCTCGTCCATGAAGATTGTATAACAAAGATGAGG
TTGATGTCACTAGTGGACCTTGGTTCTACTGAATCTGGCCAAATTTCTTATGCTAAAATC
AGGGACAACCTGCAGATTAACGATGATGAGGTGGAATTATGGGTAGTTAAGGCAATTACA
GCGAAATTAATTGACTGCAAGATTGATCAGATGAATCAAGTCGTAAAAGTCAGCCGATGT
ACGGAGCGCATCTTTGGGCCACATCAATGGCAACTGCTACGGACAAAGCTGGCGACATGG
AGGGGTAACATAGCAAATGTAATCAGCACCATTCAGGCTAACAAGATAAGTGAAGATAGC
AGTACACAGGGAGCGCAGGGGCTTGTTGTGCGCTGA
>Gene.139353::PB.10025.3::g.139353::m.139353 Gene.139353::PB.10025.3::g.139353  ORF type:complete len:193 (+) PB.10025.3:245-823(+)
ATGGATCGGACCGATGTCCCATCATCTGTTTGTCAGTTTGACAAACGCAATGGACAAGAA
AAGAAGGATAAAGCAAAGATTATAGACCGAAGATCTGAGAAGATCGAAAACGGGGTTGAT
CGAACAGTAGAGAGACAGGACTGTTTAGTTGACGGTGAGGAAATTGTATATAAAGGACGC
AAGGGACTAAAACATACTTCCTCAAGACGCAAGGGACTAAAACATACTTCCTCGATTTTT
GAGGTTACAGACAATGTTAATGTTTGTAAAATGTTGGAGGTCATGCATCTATCACCACCA
GTTGCTTGCTCAAAAAGGAAACTTCTTGTTCTTGATGTGAATGGACTGCTGGCCGACATT
GTTTTTCCTCCTCCAAAAGATTGCAGGGCTGAAATAAATATCTTGAAGCGTGCAATTTTC
AAGAGACCATTTTGTGATGATTTTTGGAATTTCTGCTTTGATCGATTCGATGTTGGCATC
TGGTCTTCAAGATCCAAGAAAATTATTGATCCACTGGTTGATTATTTGTTGGGAGACATG
AAGCATAAACTGCTCTTTTGTTGGGTCTCAGTGTACTAA
>Gene.139355::PB.10025.4::g.139355::m.139355 Gene.139355::PB.10025.4::g.139355  ORF type:complete len:137 (+) PB.10025.4:551-961(+)
ATGAAGCATAAACTGCTCTTTTGTTGGGATAGGTCTCAGTGTACTAAGACAGGATTCAAC
ACACTCGAAAACAGGTTTAAGCCGGTGGTCTTTAAGGAGTTAAGCAAAATATGGGAGAAA
GGAACATATAATGAATCAAACACATTATTAGTGGATGATTCTCCCTATAAAGCCTTGATG
AATCCAATTCACACTTCGATCTTCCCATGTTCATATACATACAAGGATCATAACGATGAT
TCATTAGGTCGAGGAGGCGATCTTCGCGTTTATCTGGAGGGTTTGGCTGCTGCAGAGGAT
GTTCGAAAGTATGTAAAGGAACACCCGTTCGGACAAAGTTACATAGACGAAACGAGCTCT
ATGTGGAGCTTTTATTCCAGGGTTATGTCCTCTGTAAGAATTGGACACTAG
>Gene.139357::PB.10025.5::g.139357::m.139357 Gene.139357::PB.10025.5::g.139357  ORF type:complete len:222 (+) PB.10025.5:150-815(+)
ATGGATCGGACCGATGTCCCATCATCTGTTTGTCAGTTTGACAAACGCAATGGACAAGAA
AAGAAGGATAAAGCAAAGATTATAGACCGAAGATCTGAGAAGATCGAAAACGGGGTTGAT
CGAACAGTAGAGAGACAGGACTGTTTAGTTGACGGTGAGGAAATTGTATATAAAGGACGC
AAGGGACTAAAACATACTTCCTCAAGACGCAAGGGACTAAAACATACTTCCTCGATTTTT
GAGGTTACAGACAATGTTAATGTTTGTAAAATGTTGGAGGTCATGCATCTATCACCACCA
GTTGCTTGCTCAAAAAGGAAACTTCTTGTTCTTGATGTGAATGGACTGCTGGCCGACATT
GTTTTTCCTCCTCCAAAAGATTGCAGGGCTGAAATAAATATCTTGAAGCGTGCAATTTTC
AAGAGACCATTTTGTGATGATTTTTGGAATTTCTGCTTTGATCGATTCGATGTTGGCATC
TGGTCTTCAAGATCCAAGAAAATTATTGATCCACTGGTTGATTATTTGTTGGGAGACATG
AAGCATAAACTGCTCTTTTGTTGGGTAAGCTTTAAAAGTTGTTTCAACCAAACATTTCCA
ATCATCGATTTAGATTTTGTTGAGAAACTAAATCATAAACTCTCAACAAAATGTATTTTC
TTTTAG
>Gene.139359::PB.10026.2::g.139359::m.139359 Gene.139359::PB.10026.2::g.139359  ORF type:complete len:364 (+) PB.10026.2:474-1565(+)
ATGAGCGATGGAGGTGCGGAGAGTGCAAAACACAGCGAGCGGAGCAGTACTGGTAGGAAA
CCTAGAAATGATGATTTTGCTCACGAGATTGCGAGAATTGCTGTAGCTCAGGTTTGCGAG
GGCGCAGGGTTTCAGAGTTTTCAACATTCGGCACTCGATACACTTTCTGATGTCGCGGTC
CGATATATTCGGGAAATTGGGAAGACTTCAAACTATTATGCAAATTTAGCTGGTAGGACA
GAGTCTAACGTGTTTGATATAATTCAAGGATTAGAAGATTTTGGATCGGGACAGGGATTT
TCTGCTGCTTCAGACGTTGATCATTGTCTTGCAGGGTCTGGCACGGTTGTGGAGATTTCT
CAGTATGTTGAACAAGCAGAGGAAATCCCATTCGCATATTCGCTCCCACAGTTTCCAGTT
ATTAAAGAAAGGAAGCTGAATCCAAGTTTTGAGCAATTGGGAGGAACACCGCCCAGCGAA
CATATTCCTCCTTGGCTTCCTGTATTTCCTGATCCTGATACTTATGCAAGCATGCCGTCT
GGAAATGAGACAGAAAATATTCAGATGGATAAAGTTGATCAGACTGAAGAGAATAAAAAG
GTTGAAGGATTCATATTGAGTTCTGAACAACGGTTGGCACAGGTTGCTGTCGACGCTGCA
GAGATTGCCAAGGCAAAACGAGCAGTAGACAGTAACCCGTTTCTTTCAAAACCGGTGCAA
TTTGGGGAGAAGGAAGTGTCTACACTTGTTCCTCCAGCCAAACTGCTGGATGAAGAAATG
GCAAATAACCCATCCGTGGAAAATCATGCATCAATAATGGAAACATTTGCTCCGGCCATT
GAAGCAGTTAAGAGTAGGCCGGGTGAATTGGAAGAGGGTAGGAAAAAGCTTCTTATGGAG
AGAAGACCCACTGTGCAATTTAAGTTGGGGATTCGCCAGAAGTCCTCAACTCATAAGAGT
CTTCAGAATGAGGATACAGGAAAAACTGCTTCTTGGTTTGGGAATGATAGTGGGAAGGAT
GAGAGGAAAAGGAGGGCAGAGCAGATTTTGAGGGAATCTATGGATAACACGCGGGAATTT
TCTCAGTTGTAA
>Gene.139363::PB.10027.1::g.139363::m.139363 Gene.139363::PB.10027.1::g.139363  ORF type:complete len:343 (+) PB.10027.1:241-1269(+)
ATGATTAAAGATTCAAGAGACCATGAAGCAAATTTTGCAGCAAAACAAGATGGAAAAGCA
ACCAATATCAAGAACCAGTGGCCTTCGTCAAGCTCATCTTCTTCATGGTCAAGGCTGAAA
GATCCACGGATCGTGAGGGTTTCTCGAGCTTTTGGAGGCAAAGACAGGCACAGCAAGGTC
TGCACCGTGAAGGGGCTTAGAGACAGGAGAGTGAGGCTCTCTGTGCCCACTGCAATCCAA
TTGTATGACCTTCAAGACAGGTTAGGGTTCAGCCAACCTAGTAAAGTTGTTGACTGGTTG
CTCAATGCGGCTAAGAATGAAATCGATGAACTCCCTCCTCTCCAAATGCCTCCAGGAAAC
TTCGGCCTAATAAATCATCTGGTGAATAATTCTCATGGAGTTGGAGCTTTGGAATCAGAC
AAGGAAGGGCTTAAGATCAATAGCGGTATAAATTGGGATAATTTTTGGAGTTCGGACGAA
GCTTTGAGGGGCAAGTCTAAGGATGTCGAGAGAGAAACAACCTATGAGAAAGAGAATTGG
ACAAAAGGGGATGAAGAAGAAGGTGCATATGTTTCTTCCCATAATATCTCTCTAAGACCT
AATCACAATCATTCTTCACCGCCGGGTAATTTGCTTAATATGGCAATGCCATATAACTCT
TTCTTCCGTTTGGATCCTTCGAATTTATCTTTGTCCCAATCCGGGAGCCAAGAGGTTAAT
ATTACACCCCACGCCGAGGATTTTCACAACTTCAATGTTGTACAATTACCTTCGGCCTTG
TCTATTCCACCCGGAGCCGCACAATCTTATTTTCCTTCTCATTTCACTTCAGGGATGGAG
TTCGATCCGAAACAAATAAATTTTCAGATGTTGAACCCAAATTTGCAAAACCCCTTGTCG
AATTCAATGACTCCGCCGCTTTTTCCTACGGGCCAATTCGTGAGGCCATTCCATTTGAGC
ATGGCCTCTAAGCTTCCCCATCCTGAAAATAGCCCTAGGAAAGAAGATGATCATTTTGGT
TCCAAATAA
>Gene.139371::PB.10029.1::g.139371::m.139371 Gene.139371::PB.10029.1::g.139371  ORF type:complete len:349 (+) PB.10029.1:57-1103(+)
ATGGAGGGAGAAAAGCCTCTGGTAAAGATCCCCAGAGTCAAGCTCGGAGCTCAAGGGCTT
GAGGTTTCTAAATTAGGGTTTGGATGTGGAGGACTTTCTGGAGTTTATAACGCTCCGCTC
TCCCACGAAGCGGGATGTTCAGTCATAAAGGAAGCATTCAACATGGGCATAACCCTCTTC
GATACTTCAGACGTGTATGGAGAAAATCATGATAATGAGATCATGATCAGCAAGGCTCTG
AAGCAGCTTCCTCGAGAAAAAATTCAATTAGCCTCTAAATTTGGGCTTTCATTTGAAAAT
GGGCAGCTTGCAGTGAAGGGTAACCCTGAATATGTGAGGAAATGCTGTGAAGCTAGTCTT
AAACGGCTTGAAGTGGACTATCTCGATCTTTACTATCAACACCGTGTCGATATTACAGTG
CCAATAGAGGACACCGTGGGGGAGCTCAAGAAACTCGTGGAGGAAGGGAAGATAAAATAC
ATTGGATTGTCGGAGGCAAGTCCGGATACAATAAGGAGGGCCCATGCCGTTTATCCAATC
ACCGCTGTACAAATGGAGTATTCATTATGGACCCGTGATATCGAAGATGAAATAATTCCA
TTATGCAGAGAGCTTGGTATAGGGATAGTGGCATATAGCCCTCTTGGCCGTGGATTCTTT
GGAGGGAAAGCGGTTGTGGAGAGTCTTCCCTCCGAAAGTATATTGCAGGATCAATATCCG
AGGTTCTCGGTGGACAACATAGAAAAGAACAAAATTCTATATGATCGTCTATCTACTTTG
GCCGCTAAGCATGATTGTACCACTCCTCAACTAGCTCTAGCTTGGCTGCTTCACCAAGGA
GATGATGTAGTCCCAATCCCTGGGACAACCAAGATTAAAAACCTTTGTAATAATGTCGGA
TCCTTGGCAGTAAAGCTTAGTAAAGAGGATTTGAAAGAAATATCTGATGCAGTACCCCCT
GAGGAAGTTGAAGGTGAAAGAGAATTTGATGGTTTTAAGAAGTACTCTTGGAAGTCGGCA
AACACCCCACCAAAAGTAATATCGTAA
>Gene.15849::PB.1003.2::g.15849::m.15849 Gene.15849::PB.1003.2::g.15849  ORF type:complete len:607 (+) PB.1003.2:1152-2972(+)
ATGTATTGTGGACAGTTTGATGAAGTCCTTGGAAAAGGGGCTATGAAAACGGTGTATAAG
GCATTAGATGAGACACTTGGGATGGAGGTGGCGTGGAGTCAGGTGAAGCTGACTGACTTC
CTCCATTCGCCGGAGGATTTAGAGCGGTTGTACTCCGAGGTACACCTCCTCAGAACATTG
AATCACGAGTCCATCATCCGATTCTACACCTCTTGGATCAATGTTGATCAACGGACATTC
AATTTCATCACAGAAATGTTTACTTCCGGCACCCTCAGAGAATACAGGAAGAAATATAAG
CAAGTCGATATTAGAGCAGTTAAGATTTGGGGTCGCCAAATCCTGGCAGGTCTTGTTTAT
CTGCATGGCCATGATCCACCGGTTATACATAGAGACCTCAAGTGCGATAACATCTTTGTC
AATGGCCATCTCGGACAAGTTAAACTTGGTGATCTAGGATTGGCCACGATTCTCCGTGGT
TCCCACAGAGCTCACAGTGTCATAGGTACGCCCGAGTTCATGGCTCCAGAACTCTACGAA
GAGAATTACAATGAACTTGTCGATGTCTACTCATTTGGCATGTGTATTCTTGAGGTGCTT
ACTGGTGAATATCCATACAGTGAATGTGCCAATCCAGCTCAAATATACAAGAAAGTTACT
TTGGGTAAGAAGCCGAGGGCGTTCTACAAGGTACAAGACTTGGAAGCTCAAAGATTCATT
GGAAAATGCCTAGAGACTGCTTCTAAGAGATTATCAGCTAAAGATCTTTTGCTCGATCCC
TTTTTAGCGTTCGATGAAGATGATCCATTGCTTGACTTGAAGATCGGTCATCCAAAGCCC
TTTTTAAACATCGATATTGGAGTTGAGGAGCTGAGATTGAACGAGTACAGACCGAAAACC
AACATGACTATCACGGGGAAGTTGAATCCTGAAGATGATACCATCTTCCTTAAAGTGCAG
ATTGCTGATGAAGAAGGTACGGTTAGAAATGTATATTTTCCATTTGACATCTTAAGTGAT
AATCCTCTAGATGTCGCCACTGAAATGGTGAAGGAGTTAGAGATAACTGACTGGGAACCA
ACCGAAATTGCAAACATGATCGAGGCAGAGATATCGGGTTTGGTTCCAAATTGGAGGAAA
TTAGATCATTCTCAATCGACCCACAACCATATAATGAGTCACGTAGAAGACGACGACGAC
GATATTGATCACATTCACCACCACCACCTTCACTCTCCCTCCACTTCTTCATCATCCCAA
GTCTCGTTCTCGGGTTTAATAGCTTCCCATGAAACAGATGACAGGACCCAAATCCGCGAT
TGGCACCAAGAGGACTTGTTTGATGATAGCAGCTCTCATGGCTCGTCGCATTCTGGAAAT
TATTCGAACATGTATTACCATTACAGAGACGAACATGAACAGATCACAAGTCCCAGGATA
CGAAATCACCACCACCACAACTGTACGAGGTTTTGCCCAGGAGAAAATTCAAGAACAACA
GGGCATTTAATTGCAAGAAATTGCTATAATCAGTGCAAGGCATTGGTGCTCGAGTCGCAA
GGTGAGAAATTGTTGAAGGACAGGCGGGTATTAACAAGGAATAGATCATTGGTTGATATG
AGAAGCCAATTGCTCCACTGGTCACTGGTGGAGGAGATAAGTAAGAGGCGGTTGTTCAAG
ACTGTTGGGGCGGTGGAGAATATTGGGTTTCAGGCACCTTGTGAGGTTTCCGACTCTCAT
CAGCCGGTAGGTGGTGGTGTTTATTCAATGAGGAGCAACAGAGATGGGAAGAAACAAGGG
CATAAAGGAAGAAGAGTTTGA
>Gene.15855::PB.1003.3::g.15855::m.15855 Gene.15855::PB.1003.3::g.15855  ORF type:complete len:362 (+) PB.1003.3:58-1143(+)
atgtttaagggACGATCGCTAAAAGGGTACAGTGATGAATTAGAGGATTATCATGGGTAT
GTGGAAACCGATCCGACTGGTCGATATGGTCGGTTTGATGAAGTCCTTGGAAAAGGGGCT
ATGAAAACGGTGTATAAGGCATTAGATGAGACACTTGGGATGGAGGTGGCGTGGAGTCAG
GTGAAGCTGACTGACTTCCTCCATTCGCCGGAGGATTTAGAGCGGTTGTACTCCGAGGTA
CACCTCCTCAGAACATTGAATCACGAGTCCATCATCCGATTCTACACCTCTTGGATCAAT
GTTGATCAACGGACATTCAATTTCATCACAGAAATGTTTACTTCCGGCACCCTCAGAGAA
TACAGGAAGAAATATAAGCAAGTCGATATTAGAGCAGTTAAGATTTGGGGTCGCCAAATC
CTGGCAGGTCTTGTTTATCTGCATGGCCATGATCCACCGGTTATACATAGAGACCTCAAG
TGCGATAACATCTTTGTCAATGGCCATCTCGGACAAGTTAAACTTGGTGATCTAGGATTG
GCCACGATTCTCCGTGGTTCCCACAGAGCTCACAGTGTCATAGGTACGCCCGAGTTCATG
GCTCCAGAACTCTACGAAGAGAATTACAATGAACTTGTCGATGTCTACTCATTTGGCATG
TGTATTCTTGAGGTGCTTACTGGTGAATATCCATACAGTGAATGTGCCAATCCAGCTCAA
ATATACAAGAAAGTTACTTTGGGTAAGAAGCCGAGGGCGTTCTACAAGGTACAAGACTTG
GAAGCTCAAAGATTCATTGGAAAATGCCTAGAGACTGCTTCTAAGAGATTATCAGCTAAA
GATCTTTTGCTCGATCCCTTTTTAGCGTTCGATGAAGATGATCCATTGCTTGACTTGAAG
ATCGGTCATCCAAAGCCCTTTTTAAACATCGATATTGGAGTTGAGGAGCTGAGATTGAAC
GAGTACAGACCGAAAACCAACATGACTATCACGGGGAAGTTGAATCCTGAAGATGATACC
ATCTTCCTTAAAGTGCAGATTGCTGATGAAGAAGGTATTTTGGGTTTATATAATCCAAAA
GATTAA
>Gene.15863::PB.1003.4::g.15863::m.15863 Gene.15863::PB.1003.4::g.15863  ORF type:complete len:163 (+) PB.1003.4:905-1393(+)
ATGGCTCCAGAACTCTACGAAGAGAATTACAATGAACTTGTCGATGTCTACTCATTTGGC
ATGTGTATTCTTGAGGTGCTTACTGGTGAATATCCATACAGTGAATGTGCCAATCCAGCT
CAAATATACAAGAAAGTTACTTTGGGTAAGAAGCCGAGGGCGTTCTACAAGGTACAAGAC
TTGGAAGCTCAAAGATTCATTGGAAAATGCCTAGAGACTGCTTCTAAGAGATTATCAGCT
AAAGATCTTTTGCTCGATCCCTTTTTAGCGTTCGATGAAGATGATCCATTGCTTGACTTG
AAGATCGGTCATCCAAAGCCCTTTTTAAACATCGATATTGGAGTTGAGGAGCTGAGATTG
AACGAGTACAGACCGAAAACCAACATGACTATCACGGGGAAGTTGAATCCTGAAGATGAT
ACCATCTTCCTTAAAGTGCAGATTGCTGATGAAGAAGGTATTTTGGGTTTATATAATCCA
AAAGATTAA
>Gene.139372::PB.10031.1::g.139372::m.139372 Gene.139372::PB.10031.1::g.139372  ORF type:complete len:297 (+) PB.10031.1:339-1229(+)
ATGTTGGATATTAGTAAGATGAGTGTTGATGAAATTACTATTCTGGGCTCTGCATTTTGT
GTGATGGCGACATTGCACTTCACGGTGCAGCTCTTGTCGCAGCATCTCTTTTACTGGAAG
AATCCAAAGGAACAGAAGGCCATCATAATTATCATCCTCATGGCTCCTATTTATGCCGCT
AATTCTTTTGTTGGCTTGTTGGATTCTCGTGGGAGCAAAGCGTTCTTCATGTTCTTGGAT
TCCATCAAGGAATGCTATGAGGCTCTAGCTATTGCCAAGTTCATGGCCTTGATGTATAGT
TACTTGAACATATCGATTAGCAAGAACATTGTGCCGGATGAAATCAAAGGACGGGAAATA
CACCATTCTTTCCCCATGACTCTTTTTCAGCCTCATACCGCTCACTTGAACCACCGTACC
CTACGACTTCTCAAATACTGGACATGGCAATTCGTCGTTATCCGCCCCATGTGCTCCATC
TTGATGATAACACTGCAAATTCTAGGGTTTTATCCAAGTTGGGTGAGTTGGACATTCACA
ATCATTCTCAATGTCTCATTTTCCTTGGCCATGTATTCCTTGGTGACCTTTTACCATGTC
TTTGGGAAAGAATTGGCTCCACACAAACCGCTCGCAAAGTTCGTTTGCATCAAAGGAATC
GTTTTCTTCTGCTTCTGGCAGGGGGTGGTGCTAGACATCTTGGTTTCAATGGGGATGATA
AAATCCCACCATTTTTGGTTGGATGTGGAGCACATTGAAGAAGCTATCCAGAATGTGTTG
GTGTGTTTGGAGATGGTTGTCTTCTCTGTTCTACAGCAGTATGCATATCATGTTGCTCCT
TATAGTGGTGATGTTGAGGCCAAATTCAAATTTCAGAAAAAGAATGACTAA
>Gene.139375::PB.10031.3::g.139375::m.139375 Gene.139375::PB.10031.3::g.139375  ORF type:complete len:297 (+) PB.10031.3:129-1019(+)
ATGTTGGATATTAGTAAGATGAGTGTTGATGAAATTACTATTCTGGGCTCTGCATTTTGT
GTGATGGCGACATTGCACTTCACGGTGCAGCTCTTGTCGCAGCATCTCTTTTACTGGAAG
AATCCAAAGGAACAGAAGGCCATCATAATTATCATCCTCATGGCTCCTATTTATGCCGCT
AATTCTTTTGTTGGCTTGTTGGATTCTCGTGGGAGCAAAGCGTTCTTCATGTTCTTGGAT
TCCATCAAGGAATGCTATGAGGCTCTAGCTATTGCCAAGTTCATGGCCTTGATGTATAGT
TACTTGAACATATCGATTAGCAAGAACATTGTGCCGGATGAAATCAAAGGACGGGAAATA
CACCATTCTTTCCCCATGACTCTTTTTCAGCCTCATACCGCTCACTTGAACCACCGTACC
CTACGACTTCTCAAATACTGGACATGGCAATTCGTCGTTATCCGCCCCATGTGCTCCATC
TTGATGATAACACTGCAAATTCTAGGGTTTTATCCAAGTTGGGTGAGTTGGACATTCACA
ATCATTCTCAATGTCTCATTTTCCTTGGCCATGTATTCCTTGGTGACCTTTTACCATGTC
TTTGGGAAAGAATTGGCTCCACACAAACCGCTCGCAAAGTTCGTTTGCATCAAAGGAATC
GTTTTCTTCTGCTTCTGGCAGGGGGTGGTGCTAGACATCTTGGTTTCAATGGGGATGATA
AAATCCCACCATTTTTGGTTGGATGTGGAGCACATTGAAGAAGCTATCCAGAATGTGTTG
GTGTGTTTGGAGATGGTTGTCTTCTCTGTTCTACAGCAGTATGCATATCATGTTGCTCCT
TATAGTGGTGATGTTGAGGCCAAATTCAAATTTCAGAAAAAGAATGACTAA
>Gene.139378::PB.10032.1::g.139378::m.139378 Gene.139378::PB.10032.1::g.139378  ORF type:complete len:238 (+) PB.10032.1:314-1027(+)
ATGCTTCGGTGTTCATCCCTGGTATGTACCCGAAAAATCCCCCATTGGTTTGAAAATTTG
AAAGAATTTTTCCATTCCACTCCCTCGGCTGCCATTGGAGAGATTGGTTTGGATAAAGGA
AGCAAGGGAAAAGAAATCGATTTCAACGATCAGGTGGAAACGTTCAAGAAACAGCTCGAA
TTAGCCAAACAGTTGAAAAAGCCAGCCACGATTCACTGCGTTTCTGCCTATGGGGATCTC
CTCGAGATAATGAAATCGTTGGGGCCATTCCCAAATGGGTTGATTCTCCATTCTTATTTG
GGTTCTGCTGAAATGGTTCGTGAATTTGCTTCCCTTGGGGCTTACTTTTCTTTCTCTGGA
CACCATATGGAATGGAAAGAAAACAAGGCCAGGAAAACGGTGAAATCTGTTCCTCCAGAG
AGGATTTTGTTGGAAACAGATGCTCCTGATGCATTTCCAAGATCAACCCGTTTGGATTCT
TTGTTTTTTGTTGAAGAAGGTGATGGTTCTGTTTCTGAAAAAAGTGTTTCTGAGAATTCG
GTGATGTCCAAACAGGCCCTTAATCATCCTGCTAATATACATAATGTACTCATCTATGTT
GCCTCTTTGCTTGAGATGGATAAAGAAGAGCTTGCTGATCTGAGTTATCGAAATGCAGTA
AGAGTGTTTCTTATGAAGGTTCGAAAGTGCTCCAAGAAGGTTGGTGAATCATAG
>Gene.139380::PB.10032.2::g.139380::m.139380 Gene.139380::PB.10032.2::g.139380  ORF type:complete len:296 (+) PB.10032.2:160-1047(+)
ATGGTGAAACTATTCGATGCTCATTGTCATCTCCAGGACCTGAGAATCTTGAATACGACC
CCAAAACTCATAAAAACTGCCATTGACTCTGGCGTGTTTGGCTTTGCGGTCAATGGAGTC
TCTGAAAAAGATTGGCATTTGGTCAAACAAATGGCCATTCAACACTCATCTGTAATACCA
TGCTTCGGTGTTCATCCCTGGTATGTACCCGAAAAATCCCCCCATTGGTTTGAAAATTTG
AAAGAATTTTTCCATTCCACTCCCTCGGCTGCCATTGGAGAGATTGGTTTGGATAAAGGA
AGCAAGGGAAAAGAAATCGATTTCAACGATCAGGTGGAAACGTTCAAGAAACAGCTCGAA
TTAGCCAAACAGTTGAAAAAGCCAGCCACGATTCACTGCGTTTCTGCCTATGGGGATCTC
CTCGAGATAATGAAATCGTTGGGGCCATTCCCAAATGGGTTGATTCTCCATTCTTATTTG
GGTTCTGCTGAAATGGTTCGTGAATTTGCTTCCCTTGGGGCTTACTTTTCTTTCTCTGGA
CACCATATGGAATGGAAAGAAAACAAGGCCAGGAAAACGGTGAAATCTGTTCCTCCAGAG
AGGATTTTGTTGGAAACAGATGCTCCTGATGCATTTCCAAGATCAACCCGTTTGGATTCT
TTGTTTTTTGTTGAAGAAGGTGATGGTTCTGTTTCTGAAAAAAGTGTTTCTGAGAATTCG
GTGATGTCCAAACAGGCCCTTAATCATCCTGCTAATATACATAATGTACTCATCTATGTT
GCCTCTTTGCTTGAGATGGATAAAGAAGAGCTTGCTGATCTGAGTTATCGAAATGCAGTA
AGAGTGTTTTCTTATGAAGGTTCGAAAGTGCTCCAAGAAGGTTGGTGA
>Gene.139382::PB.10033.2::g.139382::m.139382 Gene.139382::PB.10033.2::g.139382  ORF type:complete len:98 (+) PB.10033.2:2670-2963(+)
ATGTCAAGGGAAACAAATCAACAACACGAACAAGAACAATACTTGATCAGATCTGGCCAG
AATACTCTAAATCAGGAGTTATTTGAGAAGGATCATCTGCTGGTTACAGGACAAAGTGGG
AGTGGTAAAACTTCACTGTTAAGAGCTCTTTCTAGTCTTTGGAGCACTGGGAAGAGTACA
ATCACATGCTATGAGAAAGATTCAGTGGATTCATCCTTTTCTGCCAACGCATCTTATCAT
GCCATGACTTGCGAACAGGACCCAGAAGGCCGGCGGGCAAACAGAAGGTTGTGA
>Gene.139386::PB.10033.3::g.139386::m.139386 Gene.139386::PB.10033.3::g.139386  ORF type:complete len:58 (+) PB.10033.3:1642-1815(+)
ATGAGCACCGACGATGTTGATTATGACAATGACCACCTCGGCCACCCCGAAATTCAGTAC
TACAACTTCCTCGGTCACCTCGTTTCCCTTGATCGGGAAGAACTTGTACAACTTTGGACC
ATTGTAAATGATTGGTCTCATTCAACTTGCGGGTTGTTAACGATTGGGGGGTAG
>Gene.139387::PB.10034.1::g.139387::m.139387 Gene.139387::PB.10034.1::g.139387  ORF type:complete len:630 (+) PB.10034.1:252-2141(+)
ATGCGGACGAGGTATATGGAGAGATCGAACAGTATGGCGAGGGAGAAACGCGGTTTGGAT
TCGAGCGGTAGCGAAGAAGATCAGCAGCCAAACAGGAAACGTCCTGCTCTTGGAAGTGTT
ATTGTTGAAGCCCTCAAGTTGGATAGTCTGCAGAAACTTTGCTCATCACTGGAGCCTATT
CTTCGGAGAGTTGTTAGTGAGGAAGTTGAACGTGCTTTGGCGAAATTGGGCACTGCCCAG
CTCAATGGAAGGGCATCTCCAAAGAGAATAGAAGGGCCAGATGGACGAAACTTGCAGCTG
CGTTTTAGGTCAAACTTAGCTCTCCCTCTCTTCACGGGAGGGAAAGTGGAAGGAGAGCAG
GGTTCCGCAATTCATGTTGTTTTGCTCGATGCAAACACTGGTTTTGTTGTAACAACAGGT
CCTGAGTCCTCGGTTAAACTAGACATTGTTGTGCTTGAAGGTGACTTCAACAATGAGGAC
GACGAGGGATGGACACAAGAGGATTTTGAGTCTCATGTTGTGAAAGAACGTGAAGGGAAA
AGGCCACTTCTGCATGGGGATTTGCAAGTGACGCTAAAGGAAGGCGTGGGGACATTAGGG
GAACTGACGTTTACTGATAATTCGAGCTGGATTAGGAGCAGAAAATTCAGATTGGGACTG
AAGGTTGCTTCGGGTTTTTGTGAGGGCATCAGGATTCGTGAAGCCAAAACGGATGCTTTT
AATGTTAAGGATCACAGAGGAGAATTGTACAAGAAGCACTATCCCCCAGCGCTAAACGAT
GACGTTTGGAGACTCGAGAAAATTGGCAAAGATGGATCATTTCATAAGAGGCTCAACAAA
GCTGGAATACACACGGTTGAGGACTTCCTAAGAGTGGTAGTGAGAGACTCACAGAGGCTG
CGAAGTATACTCGGAAGTGGCATGTCGAACAAGATGTGGGATGTTCTAATTGAGCATGCA
AAGACTTGTGTACTAAGCGGGAAGCTCTATGTCTACTACCCTGATGACGTGAGGAATGTT
GGTGTTGTTTTCGACAACATCTATGAATTAAGTGGCTTAATCGCCGGTGGCCAGTTCTAT
TCTTCTGATTCTCTTTCCGACAGCCAAAAGGTCTATGTTGACAGCTTGGTAAAGAAAGCT
TATGAAAACTGGATTCAAGTCGTCGAATATGATGGCAAATCTCTTCTTAGCTTCGACGAG
AATAATAGAGGGTCAGACAACTCCAGGAGTACAATGGGCTCGCACACTTTTTCTGCCTCC
TTTGACCATCAATTCAGCGGCCCACCTATTCCTTCCGACCACCCTTCTACGAATTCAGGC
CATATTGTCGGAGAATATGACGATAACATTGCAACAAGATATCCACTTCAACTCCAGAAT
CCAAACCTCAACTCTCCAAACCAATTACTCAACGCCAATCCATTCTCTGTACACAACCAA
TCAACCAACAACAACAACAACGTTCTTGCTCTTGCTCCTCCGTCCCACCACCCTTCCTCC
TCCTCCTCCTCGACCCCGACGCCTTACAGAGGAGGATTCGATGATGTTTTCAATGAGGAA
GATATACGAATGAGGAGTCACGAAATGCTAGAGAATGATGATATGCAACATCTTCTTCGT
ATATTCAACATGAATGGTAATGGTAACGGTAATGGCAATGGCCACTTTGCCATTGGTGAC
GGTTTTTCTTCTTACTCTTCACCCAATTTCATGCCAAATCAATCGACGAATTATCATTTT
AATCATTATAGTGAAGATAGGACACGTTCTTCTTCCGGGAAAGCGGTGGTGGGGTGGCTA
AAACTCAAGGCGGCCTTGAGATGGGGTATCTTTATAAGGAAGAAAGCGGCTGAGAGAAGG
GCACAGCTTGTTGAATTGGACGATCCCTAA
>Gene.139436::PB.10034.10::g.139436::m.139436 Gene.139436::PB.10034.10::g.139436  ORF type:complete len:323 (+) PB.10034.10:1141-2109(+)
ATGTCGAACAAGATGTGGGATGTTCTAATTGAGCATGCAAAGACTTGTGTACTAAGCGGG
AAGCTCTATGTCTACTACCCTGATGACGTGAGGAATGTTGGTGTTGTTTTCGACAACATC
TATGAATTAAGTGGCTTAATCGCCGGTGGCCAGTTCTATTCTTCTGATTCTCTCTCCGAC
AGCCAAAAGGTCTATGTTGACAGCTTGGTAAAGAAAGCTTATGAAAACTGGATTCAAGTC
GTCGAATATGATGGCAAATCTCTTCTTAGCTTCGACGAGAATAATAGAGGGTCAGACAAC
TCCAGGAGTACAATGGGCTCGCACACTTTTTCTGCCTCCTTTGACCATCAATTCAGCGGC
CCACCTATTCCTTCCGACCACCCTTCTACGAATTCAGGCCATATTGTCGGAGAATATGAC
GATAACATTGCAACAAGATATCCACTTCAACTCCAGAATCCAAACCTCAACTCTCCAAAC
CAATTACTCAACGCCAATCCATTCTCTGTACACAACCAATCAACCAACAACAACAACAAC
GTTCTTGCTCTTGCTCCTCCGTCCCACCACCCTTCCTCCTCCTCCTCCTCGACCCCGACG
CCTTACAGAGGAGGATTCGATGATGTTTTCAATGAGGAAGATATACGAATGAGGAGTCAC
GAAATGCTAGAGAATGATGATATGCAACATCTTCTTCGTATATTCAACATGAATGGTAAT
GGTAACGGTAATGGCAATGGCCACTTTGCCATTGGTGACGGTTTTTCTTCTTACTCTTCA
CCCAATTTCATGCCAAATCAATCGACGAATTATCATTTTAATCATTATAGTGAAGATAGG
ACACGTTCTTCTTCCGGGAAAGCGGTGGTGGGGTGGCTAAAACTCAAGGCGGCCTTGAGA
TGGGGTATCTTTATAAGGAAGAAAGCGGCTGAGAGAAGGGCACAGCTTGTTGAATTGGAC
GATCCCTAA
>Gene.139445::PB.10034.12::g.139445::m.139445 Gene.139445::PB.10034.12::g.139445  ORF type:complete len:63 (+) PB.10034.12:1569-1757(+)
ATGCAAGCTACAAAGATGGAGTGGACATTGATGCAGAAACTTGAAACAAGACTAGATGAT
TTTCATGTTATGCAATGCAGAGAGTGGTTGTTTCCTGCTAAGAATGAACACCTGATAAAG
CCATGGCCTTCATGCGGGATTATCATAACCAATCATACGTGCTTACACCATCTCAATCAT
GATCTCTGA
>Gene.139390::PB.10034.2::g.139390::m.139390 Gene.139390::PB.10034.2::g.139390  ORF type:complete len:383 (+) PB.10034.2:211-1359(+)
ATGCGGACGAGGTATATGGAGAGATCGAACAGTATGGCGAGGGAGAAACGCGGTTTGGAT
TCGAGCGGTAGCGAAGAAGATCAGCAGCCAAACAGGAAACGTCCTGCTCTTGGAAGTGTT
ATTGTTGAAGCCCTCAAGTTGGATAGTCTGCAGAAACTTTGCTCATCACTGGAGCCTATT
CTTCGGAGAGTTGTTAGTGAGGAAGTTGAACGTGCTTTGGCGAAATTGGGCACTGCCCAG
CTCAATGGAAGGGCATCTCCAAAGAGAATAGAAGGGCCAGATGGACGAAACTTGCAGCTG
CGTTTTAGGTCAAACTTAGCTCTCCCTCTCTTCACGGGAGGGAAAGTGGAAGGAGAGCAG
GGTTCCGCAATTCATGTTGTTTTGCTCGATGCAAACACTGGTTTTGTTGTAACAACAGGT
CCTGAGTCCTCGGTTAAACTAGACATTGTTGTGCTTGAAGGTGACTTCAACAATGAGGAC
GACGAGGGATGGACACAAGAGGATTTTGAGTCTCATGTTGTGAAAGAACGTGAAGGGAAA
AGGCCACTTCTGCATGGGGATTTGCAAGTGACGCTAAAGGAAGGCGTGGGGACATTAGGG
GAACTGACGTTTACTGATAATTCGAGCTGGATTAGGAGCAGAAAATTCAGATTGGGACTG
AAGGTTGCTTCGGGTTTTTGTGAGGGCATCAGGATTCGTGAAGCCAAAACGGATGCTTTT
AATGTTAAGGATCACAGAGGAGAATTGTACAAGAAGCACTATCCCCCAGCGCTAAACGAT
GACGTTTGGAGACTCGAGAAAATTGGCAAAGATGGATCATTTCATAAGAGGCTCAACAAA
GCTGGAATACACACGGTTGAGGACTTCCTAAGAGTGGTAGTGAGAGACTCACAGAGGCTG
CGAAGTATACTCGGAAGTGGCATGTCGAACAAGATGTGGGATGTTCTAATTGAGCATGCA
AAGACTTGTGTACTAAGCGGGAAGCTCTATGTCTACTACCCTGATGACGTGAGGAATGTT
GGTGTTGTTTTCGACAACATCTATGAATTAAGTGGCTTAATCGCCGGTGGCCAGTTCTAT
TCTTCTGATTCTCTTTCCGACAGCCAAAAGGTTGGTAATAAAGTTTTTTTGAAGAGCATG
GTTTGGTAG
>Gene.139396::PB.10034.3::g.139396::m.139396 Gene.139396::PB.10034.3::g.139396  ORF type:complete len:322 (+) PB.10034.3:1279-2244(+)
ATGTCGAACAAGATGTGGGATGTTCTAATTGAGCATGCAAAGACTTGTGTACTAAGCGGG
AAGCTCTATGTCTACTACCCTGATGACGTGAGGAATGTTGGTGTTGTTTTCGACAACATC
TATGAATTAAGTGGCTTAATCGCCGGTGGCCAGTTCTATTCTTCTGATTCTCTTTCCGAC
AGCCAAAAGGTCTATGTTGACAGCTTGGTAAAGAAAGCTTATGAAAACTGGATTCAAGTC
GTCGAATATGATGGCAAATCTCTTCTTAGCTTCGACGAGAATAATAGAGGGTCAGACAAC
TCCAGGAGTACAATGGGCTCGCACACTTTTTCTGCCTCCTTTGACCATCAATTCAGCGGC
CCACCTATTCCTTCCGACCACCCTTCTACGAATTCAGGCCATATTGTCGGAGAATATGAC
GATAACATCGCAACAAGATATCCACTTCAACTCCAGAATCCAAACCTCAACTCTCCAAAC
CAATTACTCAACGCCAATCCATTCTCTGTACACAACCAATCAACCAACAACAACAACGTT
CTTGCTCTTGCTCCTCCGTCCCACCACCCTTCCTCCTCCTCCTCCTCGACCCCGACCCCT
TACAGAGGAGGATTCGATGATGTTTTCAATGAGGAAGATATACGAATGAGGAGTCACGAA
ATGCTAGAGAATGATGATATGCAACATCTTCTTCGTATATTCAACATGAATGGTAATGGT
AACGGTAATGGCAATGGCCACTTTGCCATTGGTGACGGTTTTTCTTCTTACTCTTCACCC
AATTTCATGCCAAATCAATCGACGAATTATCATTTTAATCATTATAGTGAAGATAGGACA
CGTTCTTCTTCCGGGAAAGCGGTGGTGGGGTGGCTAAAACTCAAGGCGGCCTTGAGATGG
GGTATCTTTATAAGGAAGAAAGCGGCTGAGAGAAGGGCACAGCTTGTTGAATTGGACGAT
CCCTAA
>Gene.139400::PB.10034.4::g.139400::m.139400 Gene.139400::PB.10034.4::g.139400  ORF type:complete len:453 (+) PB.10034.4:64-1422(+)
ATGCGGACGAGGTATATGGAGAGATCGAACAGTATGGCGAGGGAGAAACGCGGTTTGGAT
TCGAGCGGTAGCGAAGAAGATCAGCAGCCAAACAGGAAACGTCCTGCTCTTGGAAGTGTT
ATTGTTGAAGCCCTCAAGTTGGATAGTCTGCAGAAACTTTGCTCATCACTGGAGCCTATT
CTTCGGAGAGTTGTTAGTGAGGAAGTTGAACGTGCTTTGGCGAAATTGGGCACTGCCCAG
CTCAATGGAAGGGCATCTCCAAAGAGAATAGAAGGGCCAGATGGACGAAACTTGCAGCTG
CGTTTTAGGTCAAACTTAGCTCTCCCTCTCTTCACGGGAGGGAAAGTGGAAGGAGAGCAG
GGTTCCGCAATTCATGTTGTTTTGCTCGATGCAAACACTGGTTTTGTTGTAACAACAGGT
CCTGAGTCCTCGGTTAAACTAGACATTGTTGTGCTTGAAGGTGACTTCAACAATGAGGAC
GACGAGGGATGGACACAAGAGGATTTTGAGTCTCATGTTGTGAAAGAACGTGAAGGGAAA
AGGCCACTTCTGCATGGGGATTTGCAAGTGACGCTAAAGGAAGGCGTGGGGACATTAGGG
GAACTGACGTTTACTGATAATTCGAGCTGGATTAGGAGCAGAAAATTCAGATTGGGACTG
AAGGTTGCTTCGGGTTTTTGTGAGGGCATCAGGATTCGTGAAGCCAAAACGGATGCTTTT
AATGTTAAGGATCACAGAGGAGAATTGTACAAGAAGCACTATCCCCCAGCGCTAAACGAT
GACGTTTGGAGACTCGAGAAAATTGGCAAAGATGGATCATTTCATAAGAGGCTCAACAAA
GCTGGAATACACACGGTTGAGGACTTCCTAAGAGTGGTAGTGAGAGACTCACAGAGGCTG
CGAAGTATACTCGGAAGTGGCATGTCGAACAAGATGTGGGATGTTCTAATTGAGCATGCA
AAGACTTGTGTACTAAGCGGGAAGCTCTATGTCTACTACCCTGATGACGTGAGGAATGTT
GGTGTTGTTTTCGACAACATCTATGAATTAAGTGGCTTAATCGCCGGTGGCCAGTTCTAT
TCTTCTGATTCTCTTTCCGACAGCCAAAAGGTCTATGTTGACAGCTTGGTAAAGAAAGCT
TATGAAAACTGGATTCAAGTCGTCGAATATGATGGCAAATCTCTTCTTAGCTTCGACGAG
AATAATAGAGGGTCAGACAACTCCAGGAGTACAATGGGCTCGCACACTTTTTCTGCCTCC
TTTGACCATCAATTCAGCGGCCCACCTATTCCTTCCGACCACCCTTCTACGAATTCAGGC
CATATTGTCGGAGGTAAACACGAATTATTTCTAGGCTAA
>Gene.139407::PB.10034.5::g.139407::m.139407 Gene.139407::PB.10034.5::g.139407  ORF type:complete len:322 (+) PB.10034.5:2147-3112(+)
ATGTCGAACAAGATGTGGGATGTTCTAATTGAGCATGCAAAGACTTGTGTACTAAGCGGG
AAGCTCTATGTCTACTACCCTGATGACGTGAGGAATGTTGGTGTTGTTTTCGACAACATC
TATGAATTAAGTGGCTTAATCGCCGGTGGCCAGTTCTATTCTTCTGATTCTCTTTCCGAC
AGCCAAAAGGTCTATGTTGACAGCTTGGTAAAGAAAGCTTATGAAAACTGGATTCAAGTC
GTCGAATATGATGGCAAATCTCTTCTTAGCTTCGACGAGAATAATAGAGGGTCAGACAAC
TCCAGGAGTACAATGGGCTCGCACACTTTTTCTGCCTCCTTTGACCATCAATTCAGCGGC
CCACCTATTCCTTCCGACCACCCTTCTACGAATTCAGGCCATATTGTCGGAGAATATGAC
GATAACATCGCAACAAGATATCCACTTCAACTCCAGAATCCAAACCTCAACTCTCCAAAC
CAATTACTCAACGCCAATCCATTCTCTGTACACAACCAATCAACCAACAACAACAACGTT
CTTGCTCTTGCTCCTCCGTCCCACCACCCTTCCTCCTCCTCCTCCTCGACCCCGACCCCT
TACAGAGGAGGATTCGATGATGTTTTCAATGAGGAAGATATACGAATGAGGAGTCACGAA
ATGCTAGAGAATGATGATATGCAACATCTTCTTCGTATATTCAACATGAATGGTAATGGT
AACGGTAATGGCAATGGCCACTTTGCCATTGGTGACGGTTTTTCTTCTTACTCTTCACCC
AATTTCATGCCAAATCAATCGACGAATTATCATTTTAATCATTATAGTGAAGATAGGACA
CGTTCTTCTTCCGGGAAAGCGGTGGTGGGGTGGCTAAAACTCAAGGCGGCCTTGAGATGG
GGTATCTTTATAAGGAAGAAAGCGGCTGAGAGAAGGGCACAGCTTGTTGAATTGGACGAT
CCCTAA
>Gene.139413::PB.10034.6::g.139413::m.139413 Gene.139413::PB.10034.6::g.139413  ORF type:complete len:222 (+) PB.10034.6:259-924(+)
ATGCCCATAGTGCAATTTCATAACATTTATGATTGGAAGAAGTCATCCAAGTTGATTGAT
CAACCAATCATGCATTCTGATATGGTTAGTGAGGAAGTTGAACGTGCTTTGGCGAAATTG
GGCACTGCCCAGCTCAATGGAAGGGCATCTCCAAAGAGAATAGAAGGGCCAGATGGACGA
AACTTGCAGCTGCGTTTTAGGTCAAACTTAGCTCTCCCTCTCTTCACGGGAGGGAAAGTG
GAAGGAGAGCAGGGTTCCGCAATTCATGTTGTTTTGCTCGATGCAAACACTGGTTTTGTT
GTAACAACAGGTCCTGAGTCCTCGGTTAAACTAGACATTGTTGTGCTTGAAGGTGACTTC
AACAATGAGGACGACGAGGGATGGACACAAGAGGATTTTGAGTCTCATGTTGTGAAAGAA
CGTGAAGGGAAAAGGCCACTTCTGCATGGGGATTGGCAAGTGACGCTAAAGGAAGGCGTG
GGGACATTAGGGGAACTGACGTTTACTGATAATTCGAGCTGGATTAGGAGCAGAAAATTC
AGATTGGGACTGAAGGTTGCTTCGGGTTTTTGTGAGGGCATCAGGATTCGTGAAGCCAAA
ACGGATGCTTTAATGTTAAGGATCACAGAGGAGAATTGTACAAGAAGCACTATCCCCCAG
CGCTAA
>Gene.139420::PB.10034.7::g.139420::m.139420 Gene.139420::PB.10034.7::g.139420  ORF type:complete len:617 (+) PB.10034.7:2033-3883(+)
ATGAGTTTTTTCAATTGTTGGCACATATTTCATATTTATGCATATCAGATTTTGATTGTA
ATAAACATCTTACGCAGTGTTATTGTTGAAGCCCTCAAGTTGGATAGTCTGCAGAAACTT
TGCTCATCACTGGAGCCTATTCTTCGGAGAGTTGTTAGTGAGGAAGTTGAACGTGCTTTG
GCGAAATTGGGCACTGCCCAGCTCAATGGAAGGGCATCTCCAAAGAGAATAGAAGGGCCA
GATGGACGAAACTTGCAGCTGCGTTTTAGGTCAAACTTAGCTCTCCCTCTCTTCACGGGA
GGGAAAGTGGAAGGAGAGCAGGGTTCCGCAATTCATGTTGTTTTGCTCGATGCAAACACT
GGTTTTGTTGTAACAACAGGTCCTGAGTCCTCGGTTAAACTAGACATTGTTGTGCTTGAA
GGTGACTTCAACAATGAGGACGACGAGGGATGGACACAAGAGGATTTTGAGTCTCATGTT
GTGAAAGAACGTGAAGGGAAAAGGCCACTTCTGCATGGGGATTTGCAAGTGACGCTAAAG
GAAGGCGTGGGGACATTAGGGGAACTGACGTTTACTGATAATTCGAGCTGGATTAGGAGC
AGAAAATTCAGATTGGGACTGAAGGTTGCTTCGGGTTTTTGTGAGGGCATCAGGATTCGT
GAAGCCAAAACGGATGCTTTTAATGTTAAGGATCACAGAGGAGAATTGTACAAGAAGCAC
TATCCCCCAGCGCTAAACGATGACGTTTGGAGACTCGAGAAAATTGGCAAAGATGGATCA
TTTCATAAGAGGCTCAACAAAGCTGGAATACACACGGTTGAGGACTTCCTAAGAGTGGTA
GTGAGAGACTCACAGAGGCTGCGAAGTATACTCGGAAGTGGCATGTCGAACAAGATGTGG
GATGTTCTAATTGAGCATGCAAAGACTTGTGTACTAAGCGGGAAGCTCTATGTCTACTAC
CCTGATGACGTGAGGAATGTTGGTGTTGTTTTCGACAACATCTATGAATTAAGTGGCTTA
ATCGCCGGTGGCCAGTTCTATTCTTCTGATTCTCTTTCCGACAGCCAAAAGGTCTATGTT
GACAGCTTGGTAAAGAAAGCTTATGAAAACTGGATTCAAGTCGTCGAATATGATGGCAAA
TCTCTTCTTAGCTTCGACGAGAATAATAGAGGGTCAGACAACTCCAGGAGTACAATGGGC
TCGCACACTTTTTCTGCCTCCTTTGACCATCAATTCAGCGGCCCACCTATTCCTTCCGAC
CACCCTTCTACGAATTCAGGCCATATTGTCGGAGAATATGACGATAACATTGCAACAAGA
TATCCACTTCAACTCCAGAATCCAAACCTCAACTCTCCAAACCAATTACTCAACGCCAAT
CCATTCTCTGTACACAACCAATCAACCAACAACAACAACAACGTTCTTGCTCTTGCTCCT
CCGTCCCACCACCCTTCCTCCTCCTCCTCCTCGACCCCGACGCCTTACAGAGGAGGATTC
GATGATGTTTTCAATGAGGAAGATATACGAATGAGGAGTCACGAAATGCTAGAGAATGAT
GATATGCAACATCTTCTTCGTATATTCAACATGAATGGTAATGGTAACGGTAATGGCAAT
GGCCACTTTGCCATTGGTGACGGTTTTTCTTCTTACTCTTCACCCAATTTCATGCCAAAT
CAATCGACGAATTATCATTTTAATCATTATAGTGAAGATAGGACACGTTCTTCTTCCGGG
AAAGCGGTGGTGGGGTGGCTAAAACTCAAGGCGGCCTTGAGATGGGGTATCTTTATAAGG
AAGAAAGCGGCTGAGAGAAGGGCACAGCTTGTTGAATTGGACGATCCCTAA
>Gene.139426::PB.10034.8::g.139426::m.139426 Gene.139426::PB.10034.8::g.139426  ORF type:complete len:465 (+) PB.10034.8:56-1450(+)
ATGCGGACGAGGTATATGGAGAGATCGAACAGTATGGCGAGGGAGAAACGCGGTTTGGAT
TCGAGCGGTAGCGAAGAAGATCAGCAGCCAAACAGGAAACGTCCTGCTCTTGGAAGTGTT
ATTGTTGAAGCCCTCAAGTTGGATAGTCTGCAGAAACTTTGCTCATCACTGGAGCCTATT
CTTCGGAGAGTTGTTAGTGAGGAAGTTGAACGTGCTTTGGCGAAATTGGGCACTGCCCAG
CTCAATGGAAGGGCATCTCCAAAGAGAATAGAAGGGCCAGATGGACGAAACTTGCAGCTG
CGTTTTAGGTCAAACTTAGCTCTCCCTCTCTTCACGGGAGGGAAAGTGGAAGGAGAGCAG
GGTTCCGCAATTCATGTTGTTTTGCTCGATGCAAACACTGGTTTTGTTGTAACAACAGGT
CCTGAGTCCTCGGTTAAACTAGACATTGTTGTGCTTGAAGGTGACTTCAACAATGAGGAC
GACGAGGGATGGACACAAGAGGATTTTGAGTCTCATGTTGTGAAAGAACGTGAAGGGAAA
AGGCCACTTCTGCATGGGGATTTGCAAGTGACGCTAAAGGAAGGCGTGGGGACATTAGGG
GAACTGACGTTTACTGATAATTCGAGCTGGATTAGGAGCAGAAAATTCAGATTGGGACTG
AAGGTTGCTTCGGGTTTTTGTGAGGGCATCAGGATTCGTGAAGCCAAAACGGATGCTTTT
AATGTTAAGGATCACAGAGGAGAATTGTACAAGAAGCACTATCCCCCAGCGCTAAACGAT
GACGTTTGGAGACTCGAGAAAATTGGCAAAGATGGATCATTTCATAAGAGGCTCAACAAA
GCTGGAATACACACGGTTGAGGACTTCCTAAGAGTGGTAGTGAGAGACTCACAGAGGCTG
CGAAGTATACTCGGAAGTGGCATGTCGAACAAGATGTGGGATGTTCTAATTGAGCATGCA
AAGACTTGTGTACTAAGCGGGAAGCTCTATGTCTACTACCCTGATGACGTGAGGAATGTT
GGTGTTGTTTTCGACAACATCTATGAATTAAGTGGCTTAATCGCCGGTGGCCAGTTCTAT
TCTTCTGATTCTCTTTCCGACAGCCAAAAGGTCTATGTTGACAGCTTGGTAAAGAAAGCT
TATGAAAACTGGATTCAAGTCGTCGAATATGATGGCAAATCTCTTCTTAGCTTCGACGAG
AATAATAGAGGGTCAGACAACTCCAGGAGTACAATGGGCTCGCACACTTTTTCTGCCTCC
TTTGACCATCAATTCAGCGGCCCACCTATTCCTTCCGACCACCCTTCTACGAATTCAGGC
CATATTGTCGGAGAATATGACGATAACATCGCAACAAGATATACGAATGAGGAGTCACGA
AATGCTAGAGAATGA
>Gene.139430::PB.10034.9::g.139430::m.139430 Gene.139430::PB.10034.9::g.139430  ORF type:complete len:323 (+) PB.10034.9:1129-2097(+)
ATGTCGAACAAGATGTGGGATGTTCTAATTGAGCATGCAAAGACTTGTGTACTAAGCGGG
AAGCTCTATGTCTACTACCCTGATGACGTGAGGAATGTTGGTGTTGTTTTCGACAACATC
TATGAATTAAGTGGCTTAATCGCCGGTGGCCAGTTCTATTCTTCTGATTCTCTTTCCGAC
AGCCAAAAGGTCTATGTTGACAGCTTGGTAAAGAAAGCTTATGAAAACTGGATTCAAGTC
GTCGAATATGATGGCAAATCTCTTCTTAGCTTCGACGAGAATAATAGAGGGTCAGACAAC
TCCAGGAGTACAATGGGCTCGCACACTTTTTCTGCCTCCTTTGACCATCAATTCAGCGGC
CCACCTATTCCTTCCGACCACCCTTCTACGAATTCAGGCCATATTGTCGGAGAATATGAC
GATAACATTGCAACAAGATATCCACTTCAACTCCAGAATCCAAACCTCAACTCTCCAAAC
CAATTACTCAACGCCAATCCATTCTCTGTACACAACCAATCAACCAACAACAACAACAAC
GTTCTTGCTCTTGCTCCTCCGTCCCACCACCCTTCCTCCTCCTCCTCCTCGACCCCGACG
CCTTACAGAGGAGGATTCGATGATGTTTTCAATGAGGAAGATATACGAATGAGGAGTCAC
GAAATGCTAGAGAATGATGATATGCAACATCTTCTTCGTATATTCAACATGAATGGTAAT
GGTAACGGTAATGGCAATGGCCACTTTGCCATTGGTGACGGTTTTTCTTCTTACTCTTCA
CCCAATTTCATGCCAAATCAATCGACGAATTATCATTTTAATCATTATAGTGAAGATAGG
ACACGTTCTTCTTCCGGGAAAGCGGTGGTGGGGTGGCTAAAACTCAAGGCGGCCTTGAGA
TGGGGTATCTTTATAAGGAAGAAAGCGGCTGAGAGAAGGGCACAGCTTGTTGAATTGGAC
GATCCCTAA
>Gene.139449::PB.10035.1::g.139449::m.139449 Gene.139449::PB.10035.1::g.139449  ORF type:complete len:784 (+) PB.10035.1:190-2541(+)
ATGATGGAAATTGACGAAGCTCGACGGGCGCTTCCATTTCAGCTTCAATTCGATAAACCA
GTGGCCTCCCAGGTTAAAATAGCTGAATGGAACCCAGAAAAAGATTTGCTAGCTATGGTC
ACGGAAGAATCGAAAATCCTTTTGCACCGCTTCAATTGGCAGAGGCTATGGACCATCTCC
CCTGGGAAGTGCATAACATCCTTATGTTGGCGTCCTGATGGCAAAGCAATAGCTGTTGGG
CTAGAGGATGGAACAATTTCTTTACATGATGTTGAAAATGGAAAAATTTTCCGAACCATA
AAGTCCCATTCAGCTGCTGTCGTCTGTCTCAACTGGGAGGATGATAGACAACATACTCCA
GATGGTTGTGGTAGACTCTCAACTTTTGAAGACCGTACTTCTCGTTTCTTTCCTCCTCCT
CCAAGACCTCCCCGGATGCCCGGGTTGGTTCCTGGGGATACTGGCTTCATGGATGATAGT
GATGATGCATCTCAGGAGCTTTCAAATTCTTCACATCAACGATTTAACATTCTGTGCAGT
GGAGACAAAGATGGAAGCATCTGCGTTAGTATATTTGGCGTGTTCTTGATAGGAAAAATA
AATATTCACAACTTATCTGTTTGTCATCCGCCTACTCGCAGCCTTGTTAGTTACAGACTC
ATCAATGCTTCCATTTGTAAGGTGGCTTTGTCGGAAGATCTTTGTCATATGATTGTCTTG
TGCAACGGGGAACTTTCTGAAAATGGGTTTGAACCAAGCAAGAGACAAATTTCTGGACAT
AATTTACTTGGTTTACATTGCTTGGTGCTTGACACTTCAATATTCTGGAAGAGGAAAACT
GAGCTTCACCAAGTGGCTCTACAAGCTTCAAAGATTGAAGATTTAATTGATGTCATTCGG
ACATCAATGTCAGTCATGTTTAAGCAGTGGTCAGATGCTATGCATGCATTTCGGGAGAAG
TTCGATTCACTATCTACTCTGATTATTGACCATGGACTCGACTCCACTCCTCAAGACGAA
TTTTTAAGCCTTTTAGGTGGTGCACGTATAAGTCCCCCTGTTCATCAATTTCTTGTTAAT
TCTCTTGGTGAAGCGGGTCTGAAGCGAGTGGCAAAAGCAGTTTGTGGCACTGGAAAAGAG
CTACAGGATGTTGTTCTTCATCATATGCAGCCTGCTGCAGAAATAATTGGATTTAGAATG
GGAGAACTGAGAGGCCTTTCAAAATGGCGTGCACGTTATCTAGATATCGGATTGGATGAG
AAATTGATAGATGATGCCACAGAAAAGGCTGGCATGTTGCTTGTACAAATCCAGCGGTTC
ATGAAGGTTCTATCGTCTGTGGTCCAGCAGTTCTCAAATTTCTTCAGCTGGCTTACAAAA
TCTGTGAAGGTTCTGATGTCAGAACCAATCGATCAGCTTCTGCCCTTTAGTAGTGAACTT
GTCGTCGTATTCTTGAAGTTTTTATATGATCAAGATCCCGTTCAACAGTTACTGGAACTC
TCGGCAGTTGATCAAAATATTGAAGTTGATCTGGACACAATGCAAAGAGTTAGAGAATTA
ACTCAATTTGGGGGATTTTTAGATTCTGAATACTTGCACAGAACATTGGCAAAAGAATTT
CAAGAAATGGAAGCTCGTTTCAAGGAGGCTTTTCAGATGCCTTCCACAACAATTTCCAAA
AAAATAGTTTGTAAAGATTTGTTGCCGCTGTTTCCTATTGATTCTCTGCCAAAATCCTCT
TATTCTGACGTTCCAACATCAGTATCGTACTACAAGGAAGCTTGTGATACTACTACTACC
ACCACCACTCATCAAAGAGACGAAGAACGGCTTATTGATTACATCTCTTTCAGAGTACCT
GATGAAATTTTCTCAAACGTCGGAAATTGCATTGTGATAGCTAGAGGTTTTCTGCATGAC
TCGGACAATAACAGGGACGGGAACGGGAACACTTCATTGGAAGCTGTCGTGTTATGTGTT
CCCGATGGCTATTACTGTGTTGATCTTTCTCTATATAAAGAAGAACAGATTGTTCTGTTG
TTAAATGAAGCTGCTGCTACTTCTGAAAGCTCTGGAAATGCCTGTATGATGATCGTTCAA
GCAAACGAACTTCCATTTGTACGTGTTGAACGATCAGCTGCTAGTCTGAGCCATTGGAAT
TTGCTTGAACTGAAGGACTCAATTGCATGCCTGCAAATGGACAACGAGAAGGCGCGAGGC
ATTCCCCATTCCGTTCTTCCTCCTTTAGCAGTTAGTGCATCAAGAGGTTTGGCTTGTGTT
TTCGCGTCAAGAAAACGTGCCCTTGTCTATATTCTTGAGGAGGATGAAGATGAAGCCCTA
GAAGACGAATAA
>Gene.139454::PB.10035.3::g.139454::m.139454 Gene.139454::PB.10035.3::g.139454  ORF type:complete len:482 (+) PB.10035.3:1192-2637(+)
ATGTCAGTCATGTTTAAGCAGTGGTCAGATGCTATGCATGCATTTCGGGAGAAGTTCGAT
TCACTATCTACTCTGATTATTGACCATGGACTCGACTCCACTCCTCAAGACGAATTTTTA
AGCCTTTTAGGTGGTGCACGTATAAGTCCCCCTGTTCATCAATTTCTTGTTAATTCTCTT
GGTGAAGCGGGTCTGAAGCGAGTGGCAAAAGCGGTTTGTGGCACTGGAAAAGAGCTACAG
GATGTTGTTCTTCATCATATGCAGCCTGCTGCAGAAATAATTGGATTTAGAATGGGAGAA
CTGAGAGGCCTTTCAAAATGGCGTGCACGTTATCTAGATATCGGATTGGATGAGAAATTG
ATAGATGATGCCACAGAAAAGGCTGGCATGTTGCTTGTACAAATCCAGCGGTTCATGAAG
GTTCTATCGTCTGTGGTCCAGCAGTTCTCAAATTTCTTCAGCTGGCTTACAAAATCTGTG
AAGGTTCTGATGTCAGAACCAATCGATCAGCTTCTGCCCTTTAGTAGTGAACTTGTCGTC
GTATTCTTGAAGTTTTTATATGATCAAGATCCCGTTCAACAGTTACTGGAACTCTCGGCA
GTTGATCAAAATATTGAAGTTGATCTGGACACAATGCAAAGAGTTAGAGAATTAACTCAA
TTTGGGGGATTTTTAGATTCTGAATACTTGCACAGAACATTGGCAAAAGAATTTCAAGAA
ATGGAAGCTCGTTTCAAGGAGGCTTTTCAGATGCCTTCCACAACAATTTCCAAAAAAATA
GTTTGTAAAGATTTGTTGCCGCTGTTTCCTATTGATTCTCTGCCAAAATCCTCTTATTCT
GACGTTCCAACATCAGTATCGTACTACAAGGAAGCTTGTGATACTACTACTACCACCACC
ACTCATCAAAGAGACGAAGAACGGCTTATTGATTACATCTCTTTCAGAGTACCTGATGAA
ATTTTCTCAAACGTCGGAAATTGCATTGTGATAGCTAGAGGTTTTCTGCATGACTCGGAC
AATAACAGGGACGGGAACGGGAACACTTCATTGGAAGCTGTCGTGTTATGTGTTCCCGAT
GGCTATTACTGTGTTGATCTTTCTCTATATAAAGAAGAACAGATTGTTCTGTTGTTAAAT
GAAGCTGCTGCTACTTCTGAAAGCTCTGGAAATGCCTGTATGATGATCGTTCAAGCAAAC
GAACTTCCATTTGTACGTGTTGAACGATCAGCTGCTAGTCTGAGCCATTGGAATTTGCTT
GAACTGAAGGACTCAATTGCATGCCTGCAAATGGACAACGAGAAGGCACGAGGCATTCCC
CATTCCGTTCTTCCTCCTTTAGCAGTTAGCGCATCAAGAGGTTTGGCTTGTGTTTTCGCG
TCAAGAAAACGTGCCCTTGTCTATATTCTTGAGGAGGATGAAGATGAAGCCCTAGAAGAC
GAATAA
>Gene.139458::PB.10036.1::g.139458::m.139458 Gene.139458::PB.10036.1::g.139458  ORF type:complete len:231 (+) PB.10036.1:350-1042(+)
ATGGAGGATTGGGAGGAAGAGACGATTCCTGATCTTTTGAAAAAGGAACCAATAAATAAA
TGGGATGATGAAGATGTGGATGAAAATGATGTGAAGGAATCTTGGGAGGATGAAGATGAA
CCTGCTCCGCAGGCACCTGTGGTAGAGCCTCCTGCTGGGAAGGTAGAGCCTCCTGCTGAG
AAGGTCCCCAAGAAGCCTGCTGCAAAAACCAGTGAAAAGAAAGGGAAAAATGTTGAACCA
GCAAAAGTAGAGCAGCTAGATCCTGTGGCAGAAAAACTTCGCCAACAAAGGCTTGTAGAA
GAAGCTGATTACAAGTCAACTGCAGAGCTATTTTCGAAAAAAGGTGGAGATGGAAATACC
CTTGATAATTTCATTCCCAAATCAGATAGCGACTTCTTAGAATATGCGGAGCTCATTTCT
CATAAAATTCGTCCATACGAGAAGAGTTTCCATTATATTGCACTTCTCAAGGCTGTAATG
AGAATATCCATGACTGATTTGAAAGCAGCAGATGCAAAAGAAGTCGCGTCTTCTGTCACA
GCAATTGCAAACGAAAAGCTTAAAGCAGAGAAAGAAGCGAATGCTGGTAAAAAGAAGGGA
GGTTCAAAGAAGAAACAGCTTAATGTTAAGGCGGATGATGATGTGGCTGTTGCAACTTAC
GATGATGTTTATGACGACTATGATTTCATGTGA
>Gene.139460::PB.10036.2::g.139460::m.139460 Gene.139460::PB.10036.2::g.139460  ORF type:complete len:72 (+) PB.10036.2:740-955(+)
ATGAGAATATCCATGACTGATTTGAAAGCAGCAGATGCAAAAGAAGTCGCGTCTTCTGTC
ACAGCAATTGCAAACGAAAAGCTTAAAGCAGAGAAAGAAGCGAATGCTGGTAAAAAGAAG
GGAGGTTCAAAGAAGAAACAGCTTAATGTTAAGGCGGATGATGATGTGGCTGTTGCAACT
TATGATGATGTTTATGACGACTATGATTTCATGTGA
>Gene.139463::PB.10037.1::g.139463::m.139463 Gene.139463::PB.10037.1::g.139463  ORF type:complete len:335 (+) PB.10037.1:63-1067(+)
atggcCGTCGCCGGCGACATGAGAAACTTGTTCAGTAGAGACGCTGATGACCAGAAACGC
TCAAGATTGGATTCCAAATCGAAAAACGAAGCCGGCATAGATCGACTCAGCCCGTTGCCT
GATTCTGTTCTGCTCCACATCTTCTCGTTCTTGCCAATGGAAGAAGTGGTGCGTACCTGT
ATACTGTCGAAGCAGTGGAAAGCGATCTGGACCTCGGCATCGACTCTAAGATTCCGTCAC
CAGCTCCGGTCGGACGACGATTTCCATCTACGCAAGTTCGTTTCATTCGTCGACAAGACG
CTCATCCTGATCGATGGCTCCAAAATCAAGAAATTCGAGCTCGATTTTGAATACCGACGC
TGTTTGTACAGCGACGTTAGCACTTGGATAAAGTTCGCCGCGAACAGCGGTGCGGAGGAG
ATGGAGTTGAATTTCCGCAAAAATAGTCGAGATCGATTCGTGCTGCCTCGATCCATGTAC
GACAACAAAGATCTCACGAAACTAAGCATGTCCATGTGCAGTCACCTGCCGAATGAGGGA
ATCAACTGGAAATCGCTTAAGATTTTGAAGATTGAGAGGACGTGCTTGACCGGTTGTAAC
ATTCAAACCCTAATTTCAGGTAGTCCTCTTCTCGAATTCCTGGAATTGCGCAAGTGTTAT
GGTTTCGATAAATTGGTTATCAGTAACAGTAATTTGAGGCGATTGGTGATTGATGAAATT
CAAGGGCAAACGAATCTGAATTCGGTTTTAGAAATTACTGCTCCGTCTGTGTTGTCTTTG
GAAATTTTAGGGGATTGGGGTCACAAGAAAATTCATCTTCTGGATATACGTTCTTGTGTT
AATGCTAAGCTTGATTTCCAGTTATCAACAGTATATGATAAAGAACAACTTCATACTCAT
ATTCTCACCGGCCTTCGCCATGTCCAAGAACTTAGCTTGGGAGCTTGGTGCATTGAGGTT
TGTGACTCTTCTCCATTGTTAATTTTTCTTGTTCTTTATTCGTGA
>Gene.139465::PB.10038.1::g.139465::m.139465 Gene.139465::PB.10038.1::g.139465  ORF type:complete len:198 (+) PB.10038.1:1822-2415(+)
ATGGGAGTTGTTGCTGTACCATCGATCCCCAAACAATCCCATCTTTTCACCTCAGCGGAC
GAGGTGATCAATTCCCTTCTTGATTTGAGACCTGAGAAGTGGGGTCTTCCTCCATTTCAA
GACTGGATAGAGAATACTTTACCTATAGAACCTTGGTTCATTGGTGGCCCTGTTATTAAA
GGCTATGGCCGCGGCTCAAAGGTGCTCGGTATCCCTACAGCTAATTTATCCACGGAAGGC
TATTCGACCCTTCTTTCAGAACACCCCTCGGGTGTATACTTTGGTTGGGCTGGATTATCT
ACACGCGGTGTATATAAGATGGTGATGAGTATCGGTTGGAACCCGTATTTCAACAATACT
GAGAAGACGATAGAACCATGGCTTCTACACGACTTCAACGAGGATTTCTATGGTGAAGAA
CTACGTCTCATCATCGTTGGCTACATACGAGCTGAGGCAAATTTCGAATCACTTGAAAGC
CTGATAGCAAAGATTTACGAGGATGGAAGAATTGCAGAGCGAGCGCTTGAACTTCCTCAG
TACTCGAAGTACAAAGATAATCCGTATTTCAAAACCGATGTCACCCAGTTATGA
>Gene.139482::PB.10041.1::g.139482::m.139482 Gene.139482::PB.10041.1::g.139482  ORF type:complete len:582 (+) PB.10041.1:325-2070(+)
ATGGTGGACACTCCTTTAGACCAGCAACACGTTTGTCGTGTTGGTCTCTCGAGAGGAGAT
GATGCTGTAAGCAACCTTGGGGAGACAGAGCATAGCTTTGGGTTTGGGGGCACTGGCAAA
TTTTCTCATGCAGGAAAGTTCCCTGATTATGGTGAAAAATATGGGGTTGGTGATGTAGTA
GTTTGTGCTGTTGATCTAGAAAACAAACCGATGGCTTCCATTGGTTTCTCTAAGAACGGA
AAATGGTTGGGCACAGCCAAGTATTTTAATGCAGGCCAAAGTGGTCTTGGTGTGGTGGAT
TCTCAGGTTAGTAAACGGGAGTGGGAATCAGCATTATTTCCTCATTTTCTGTTGAAGAAT
GTTGTAGTTCACTTGCAATTCAGCGTTGAGGATGGATTAGTTCCTGAAGAAGGATACGAA
CCTTGGGCTTCAGCTTGTAAGGAGGGGAATGCAGTAATGGGGCCCACTTTTTCGGAATTA
AAGGATTGTGAAGTGATGATGATGGTCGGATTACCTGCTTCGGGCAAGAGTACTTGGGCT
GAGAAATGGGTGAAAGAGCATCCTGAAAAGCAGTACGTTCTTCTCGGGACAAACCAGGCT
TTAGATCAAATGAAGGTACCTGGCCTGCTACGTAAGCATAACTATGGTGAACGCTTTGAC
CGCTTGATGGACCGGGCAACCGGGATTTTTAATACTCTGTTATCCAGGGCCTCCAAAACA
CCGCGTAATTTCATAATTGATCAAACAAATGTATATGAAAGTGCTCGTAAACGTAAATTG
AAGCCTTTTGCATATTATCGGAAGATTGCTGTAGTAGTCTTCCCAAGACCAGAAGAACTC
AAGGTCCGTGCTGAGAAGAGATTCAAAGAAATGGGAAAAGAGGTTCCAGTCGAAGCGGTT
AATGAAATGTTAGCGAATTATGTTCTACCTTCGAGCAAGGACATGCCAAGGGCAGATGAA
TTCTTCGATGAGGTTATTTTTGCAGAACTAGGGAGAGCAGAGGCGCAGAGATGTTTAGAT
AAGATGAAAGCAGATCTAATCTCAAAGAGAACTCCTTCACCGTATTCTTGCGAACCTTCT
ATTAGTTCCTATAATAGCCCTCCCATGGAATACTCTCGTGAAAGCTCTCTTCGCTCGTAC
TATACCCCTCCTTCACATAATCAAGGAAGTTTACCAGCCGTTGATAGACACTGGCAAAGC
TCATATCCACCTCAGCCATCACCACCCACTGCCTTCTCCACTGGACATCTACATAGGGCT
GATTTTGAGCACCATGGTTATGGTGGGCATAATGAATACAGAAGAAATGATGGAATTACC
CCTGTTGGGGGTATTTCTGACCCTTATCGAACCTATGGAGTTAGTGATTCATACAATCGA
CCCAATTTCATGGGCGGGGGTTCCTCAGCCTTGGGTGGTGCAGCTGACCCTTATCGGAGT
GGAGGGGTGGAACCCTATGAGAGAAGAGCTTCGTTCGACTACAACTCACCCGGTGGATAT
AGGGGCTCACCCGTTGGATATAGGGGCTCTCCCGTTGGATATGGGGGCTCACCCGGTGGA
TATGGGGGCATTCCTGTAGGTTTTCGAGCTGATGTTTCTTCTAACAGAGAATCCATGAAT
TTGCCTCATCCACAATACGATTCTCCTTATGGTTATAGAGCCCCAATCCAAAGGCCACCC
TATGGGAATTTTCCTACCGGCATGCAGCATCCTGGAGCTCACATACCGCGTCGAGATTTC
TATTGA
>Gene.139500::PB.10045.2::g.139500::m.139500 Gene.139500::PB.10045.2::g.139500  ORF type:complete len:391 (+) PB.10045.2:511-1683(+)
ATGCAAGCGGTTGGATCTGTGATGACCAACAAGTACAGCGAAGGGTATCCTGGTGCTAGA
TATTACGGCGGAAATGAGTACATTGACATGGCAGAAACTTTATGTCAGAAGCGTGCTCTT
GAAGCTTTTCGTTTGGATCCTGCAAAATGGGGAGTCAACGTGCAGTCACTATCTGGATCC
CCTTCTAACTTCCAAGTTTACACTGCCCTCTTGAGACCTCATGAGCGAATCATGGCGCTT
GATCTTCCTCACGGGGGACATCTTTCACATGGTTATCAGACTGACACCAAGAAGATATCT
GCAGTCTCAATATTTTTCGAGACAATGCCATACAGATTGGATGAGAGCACTGGCTATATT
GACTACAACCAGCTTGAGAAAAGTGCAGCACTCTTCAGGCTGAAGTTAATTGTTGCTCGT
GCAAGTGCTTATGCACGCCTATATGACTATGCACGTATCCGCAAGGTCTGTGACAAGCAG
AAAGCTGTATTGTTGGCTGACATGGCACACATTAGTGGGTTTGTGGCTGCTGGTGTTATC
CCATCTCCTTTTGAATATGCGGATGTTGTTACAACCACGACACACAAGTCACTTCGGGGT
CCACGTGGGGCGATGATCTTCTTTAGGAAGGGGATAAAGGAGATCAACAAACAAGGGCAA
GAAGTGCTGTATGACTATGAAGACAAAATCAATCAAGCCGTCTTTCCTGGACTTCAAGGC
GGTCCACACAATCACACTATTACAGCCTTAGCAGTTGCACTGAAGCAGGCCATGACACCG
GAGTACAAGAAATATCAAGAGCAAGTTCTCAGTAACTCTTTGAGGTTTGCTCAGACCTTA
CTAGAGATGGGCTATGAACTTGTATCAGGTGGAACTGAGAACCATCTGGTCTTGGTAAAC
TTGAGAAACAAGGGTATTGATGGATCTAGGGTTGAGAAGGTAATGGAATTGGTGCACATT
GCAGCCAACAAAAACACTGTCCCTGGTGACGTATCTGCAATGGTTCCTGGCGGCATTCGT
ATGGGAACAAAGTTGAAGGACTTTGTGGAAACTTTGAAGTCTGATGCCCACACTCAATCA
GAGATTGCAAAGCTCCGCCATGAGGTTGAAGAGTACACAAAGGAGTTCCCCACTGTTGGT
TTTGAGAAAGAAACAATGAAATACAAGGACTGA
>Gene.139517::PB.10045.5::g.139517::m.139517 Gene.139517::PB.10045.5::g.139517  ORF type:complete len:224 (+) PB.10045.5:1208-1879(+)
ATGATCTTCTTTAGGAAGGGGATAAAGGAGATCAACAAACAAGGGCAAGAAGTGCTGTAT
GACTATGAAGACAAAATCAATCAAGCCGTCTTTCCTGGACTTCAAGGCGGTCCACACAAT
CACACTATTACAGCCTTAGCAGTTGCACTGAAGCAGGCCATGACACCGGAGTACAAGAAA
TATCAAGAGCAAGTTCTCACTAACTCTTCGAGGTTTGCTCAGACCTTACTAGAGATGGGC
TATGAACTTGTATCAGGTGGAACTGAGAACCATCTGGTCTTGGTAAACTTGAGAAACAAG
GGTATTGATGGATCTAGGGTTGAGAAGGTAATGGAATTGGTGCACATTGCAGCCAACAAA
AACACTGTCCCTGGTGACGTATCAGCAATGGTTCCTGGCGGCATTCGTATGGGAACACCG
GCTCTCACATCTAGGGGATTTGTGGAGGATGACTTTGTTAAGGTAGCCGAGTTCTTTGAT
GCTGCAGTTAAGTTGGCCCTGAAGATCAAGGCAGATACAAAAGGAACAAAGTTGAAGGAC
TTTGTGGAAACTTTGAAGTCTGATGCCCACACTCAATCAGAGATTGCAAAGCTCCGCCAT
GAGGTTGAAGAGTACGCAAAGGAGTTCCCCACTGTCGGTTTTGAGAAAGAAACAATGAAA
TACAAGGACTGA
>Gene.139526::PB.10045.7::g.139526::m.139526 Gene.139526::PB.10045.7::g.139526  ORF type:complete len:547 (+) PB.10045.7:304-1944(+)
ATGGCGATGGCACTCCGTAGACTTGCCTATTTTTCTAAGCCCCTTCACCGCCACTCCAAT
GGCCATTCCCTCTATTACATGGTCTGTTATGCACATATGAACTTACATGTCACGGGTTCA
TACAAGAAAAGTTGCTGCATTCAGTATCTAATCCTTATTTGTTCTGTTGACTCTCAAAAC
AGTCTTCTTTGCCCAATCAAGCTTTTCGTGAAAAAGAGAACTCGCTGGATAAAGCAATTG
AATGCTCCACTTGAAGATGTTGATCTGCAAATTGCTGACATCATCGAGCTAGAGAAGGCC
AGGCAATGGAAGGGGCTTGAACTCATACCTTCAGAAAATTTTACATCGCTGTCAGTAATG
CAAGCGGTTGGATCTGTGATGACCAACAAGTACAGCGAAGGGTATCCTGGTGCTAGATAT
TATGGCGGAAATGAGTACATTGACATGGCAGAAACTTTATGTCAGAAGCGTGCTCTTGAA
GCTTTTCGTTTGGATCCTGCAAAATGGGGAGTCAACGTGCAGTCACTATCTGGATCCCCT
TCTAACTTCCAAGTTTACACTGCCCTCTTGAGACCTCATGAGCGAATCATGGCGCTTGAT
CTTCCTCACGGGGGACATCTTTCACATGGTTATCAGACTGACATCAAGAAGATATCTTCA
GTATCAATATTTTTCGAGACAATGCCATACAGATTGGATGAGAGCACTGGCTATATTGAC
TACAACCAGCTTGAGAAAAGTGCAGCACTCTTCAGGCCGAAGTTAATTGTTGCTGGTGCA
AGTGCTTATGCACGCCTATATGACTATGCACGTATCCGCAAGGTCTGTGACAAGCAGAAA
GCTGTATTGTTGGCTGACATGGCACACATTAGTGGGTTAGTGGCTGCTGGTGTTATCCCA
TCTCCTTTTGAATATGCGGATGTTGTTACAACCACGACACACAAGTCACTTCGGGGTCCA
CGTGGGGCGATGATCTTCTTTAGGAAGGGGATAAAGGAGATCAACAAACAAGGGCAAGAA
GTGCTGTATGACTATGAAGACAAAATCAATCAAGCCGTCTTTCCTGGACTTCAAGGCGGT
CCACACAATCACACTATTACAGCCTTAGCAGTTGCACTGAAGCAGGCCATGACACCGGAG
TACAAGAAATATCAAGAGCAAGTTCTCACTAACTCTTCGAGGTTTGCTCAGACCTTACTA
GAGATGGGCTATGAACTTGTATCAGGTGGAACTGAGAACCATCTGGTCTTGGTAAACTTG
AGAAACAAGGGTATTGATGGATCTAGGGTTGAGAAGGTAATGGAATTGGTGCACATTGCA
GCCAACAAAAACACTGTCCCTGGTGACGTATCAGCAATGGTTCCTGGCGGCATTCGTATG
GGAACACCGGCTCTCACATCTAGGGGATTTGTGGAGGATGACTTTGTTAAGGTAGCCGAG
TTCTTTGATGCTGCAGTTAAGTTGGCCCTGAAGATCAAGGCAGATACAAAAGGAACAAAG
TTGAAGGACTTTGTGGAAACTTTGAAGTCTGATGCCCACACTCAATCAGAGATTGCAAAG
CTCCGCCATGAGGTTGAAGAGTACGCAAAGGAGTTCCCCACTGTCGGTTTTGAGAAAGAA
ACAATGAAATACAAGGACTGA
>Gene.139529::PB.10045.8::g.139529::m.139529 Gene.139529::PB.10045.8::g.139529  ORF type:complete len:330 (+) PB.10045.8:301-1290(+)
ATGCAAGCGGTTGGATCTGTGATGACCAACAAGTACAGCGAAGGGTATCCTGGTGCTAGA
TATTATGGCGGAAATGAGTACATTGACATGGCAGAAACTTTATGTCAGAAGCGTGCTCTT
GAAGCTTTTCGTTTGGATCCTGCAAAATGGGGAGTCAACGTGCAGTCACTATCTGGATCC
CCTTCTAACTTCCAAGTTTACACTGCCCTCTTGAGACCTCATGAGCGAATCATGGCGCTT
GATCTTCCTCACGGGGGACATCTTTCACATGGTTATCAGACTGACATCAAGAAGATATCT
TCAGTATCAATATTTTTCGAGACAATGCCATACAGATTGGATGAGAGCACTGGCTATATT
GACTACAACCAGCTTGAGAAAAGTGCAGCACTCTTCAGGCCGAAGTTAATTGTTGCTGGT
GCAAGTGCTTATGCACGCCTATATGACTATGCACGTATCCGCAAGGTCTGTGACAAGCAG
AAAGCTGTATTGTTGGCTGACATGGCACACATTAGTGGGTTAGTGGCTGCTGGTGTTATC
CCATCTCCTTTTGAATATGCGGATGTTGTTACAACCACGACACACAAGTCACTTCGGGGT
CCACGTGGGGCGATGATCTTCTTTAGGAAGGGGATAAAGGAGATCAACAAACAAGGGCAA
GAAGTGCTGTATGACTATGAAGACAAAATCAATCAAGCCGTCTTTCCTGGACTTCAAGGC
GGTCCACACAATCACACTATTACAGCCTTAGCAGTTGCACTGAAGCAGGCCATGACACCG
GAGTACAAGAAATATCAAGAGCAAGTTCTCACTAACTCTTCGAGGTTTGCTCAGACCTTA
CTAGAGATGGGCTATGAACTTGTATCAGGTGGAACTGAGAACCATCTGGTCTTGGTAAAC
TTGAGAAACAAGGGTATTGATGGATCTAGGGTTGAGAAGGTAATGGAATTGGTGCACATT
GCAGCCAACAAAAAACACTGTCCCTGGTGA
>Gene.139539::PB.10047.3::g.139539::m.139539 Gene.139539::PB.10047.3::g.139539  ORF type:complete len:147 (+) PB.10047.3:300-740(+)
ATGATGAGAAGAACGGATCAAGAGTCCAGGGTTTTCTATGAACTCTCTGTTCTGATTTTC
AATATTCTCCGATATCCTCCGTCGTCGATTGCCTTCTCAGACCGGACGCCGGTGAGACAT
CCGCCGACGGCTGTTTCGTCCTCTTCGTCGACCAGAAGGACGCCTCCGGCGTTGCCGCAG
ATAACACCGGCGGGGTTCGCGTCGTTGCTTTTGGGGATCTCGCTGGCGTTGATGCTGTGC
GGATCGGTGACTTTTTTTATTGGATTCTTGTTGATGCCTTGGGTTCTAGGACTGGTGATG
TTTTTCTATGTGGTTGGAATTGTCTCCAGCATTTCGATGCTCGGACGTGCGATTCTTAAT
CACGCCGTTTCTCCGCCAACGCCGCGAAAGGAACTCAATGGTAAGTCTCTTCTCGTCTCC
ATCCTCTGTTTCCATATATGA
>Gene.139546::PB.10047.5::g.139546::m.139546 Gene.139546::PB.10047.5::g.139546  ORF type:complete len:147 (+) PB.10047.5:319-759(+)
ATGATGAGAAGAACGGATCAAGAGTCCAGGGTTTTCTATGAACTCTCTGTTCTGATTTTC
AATATTCTCCGATATCCTCCGTCGTCGATTGCCTTCTCAGACCGGACGCCGGTGAGACAT
CCGCCGACGGCTGTTTCGTCCTCTTCGTCGACCAGAAGGACGCCTCCGGCGTTGCCGCAG
ATAACACCGGCGGGGTTCGCGTCGTTGCTTTTGGGGATCTCGCTGGCGTTGATGCTGTGC
GGATCGGTGACTTTTTTTATTGGATTCTTGTTGATGCCTTGGGTTCTAGGACTGGTGATG
TTTTTCTATGTGGTTGGAATTGTCTCCAGCATTTCGATGCTCGGACGTGCGATTCTTAAT
CACGCCGTTTCTCCGCCAACGCCGCGAAAGGAACTCAATGGTAAGTCTCTTCTCGTCTCC
ATCCTCTGTTTCCATATATGA
>Gene.139555::PB.10047.8::g.139555::m.139555 Gene.139555::PB.10047.8::g.139555  ORF type:complete len:67 (+) PB.10047.8:1188-1388(+)
ATGCCTATATTTATGAAGAAGAAGAAAAAAAAGATGAACAATCTTAATCATATTGATCTT
AACCATTCTCTGCATTTCATGTCTAACCCAACATGCCCGAATCAATCAATCAATCAATTT
ACCGACTTCTTTATGAATAGTAGGTGGGAACAAGTAGGACCAAAATTAGAGGTTGTTCCT
GGTGTTTTATACCGTGTCTAG
>Gene.139561::PB.10048.1::g.139561::m.139561 Gene.139561::PB.10048.1::g.139561  ORF type:complete len:679 (+) PB.10048.1:240-2276(+)
ATGTCTGGTTTTGTGGGAGTTATTGTTTCTGATCCATGGCTTCAGAGCCAATTCACTCAA
GTCGAGCTTCGTAGCCTCAAATCAGAATTTCTATCAGCAAGGAATCAATCCGGCAAGGTC
ACATTGGGAGATTTGCCACCGGTGATATCGAAATTAAAGGCTTTCAGTGAAATGTTCTCT
GAGGAGGAGATTAAGGATATCATAAGTGAGTCCTCTTCCGACATGAGCCAAGAAATCGAT
TTTGAATCCTTTCTTCGGGCATACCTCAATTTACTTGCTCGGGCAACAGCAAAATTGGGT
GATTCAAAAACTTCTTCGTCGTTCCTCAAGGCAACCACGACCACACTTCGTCACACCATA
AGCGAACCGGAGAAGGCCTCTTATGTAGCCCATATTAATACTTTTTTGGGAGAAGATCCA
TTCCTAAAGAACTATCTTCCTCTTGATCCATCAACTAATGCTCTGTTTGACCTGGCAAAG
AACGGCGTTCTTCTCTGTAAACTTATCAATGTGGCCGTTCCTGGTACGATAGATGAGCGA
GCTATTAACACGAAACGGGTGTTGAATCCATGGGAGAGGAATGAGAATCACACCCTTTGC
CTCAATTCCGCAAAGGCTATTGGTTGCACTGTCGTTAATATTGGCACACAGGACCTAGTT
GAAGCAAGACCCCATTTGGTACTTGGTTTGATTTCTCAAATAATTAAGATACAACTGCTA
GCTGATCTCAATCTGAAGAAAACTCCTCAACTTGTCGAATTGGTGGAGGACAGTAAGGAT
GTGGAGGAACTCATGGGTTTGGCTCCAGAGAAGGTTTTGTTGAAATGGATGAATTTTCAA
CTGAAAAAAGCAGGTTACAAGAAACAAGTGACAAATTTTTCATCTGATCTCAAGGATGGA
GAAGCGTACGCTTATTTACTCAATGTTCTTGCGCCTGAACACGGTACCACAACTACCTTA
GATGCAAAAGATCCTACTGAAAGAGCAAATTTAGTTCTAGAGCATGCTGAGAAAATGGAT
TGCAAGAGATACGTGACCCCAAAGGATATCGTTGAAGGCTCACCAAATCTCAACCTGGCT
TTTGTTGCTCAAATATTCCAGCAAAGGAATGGTCTATCCGTGGACAACAAGAAGATTTCC
TTTGCCGAGATGATGACAGACGATGCTCAAACTTCTAGGGAAGAGAGGTGCTTCCGACTC
TGGATTAATAGTCTCGGAACTGACACATATGTCAATAATGTTTTTGAGGATGTCCGAACC
GGATGGGTTCTTCTAGAAGTTCTTGACAAGGTTTCCCCGGGATCAGTCAATTGGAAACAA
GCGACAAAGCCTCCAATTAAGATGCCTTTTAGAAAAGTTGAGAATTGCAACCAAGTGATA
AGGGTTGGAAAGGGATTGAATTTCTCCCTTGTGAATGTTGCTGGAAACGATATCGTACAA
GGAAACAAGAAACTCATACTAGCTTTTCTATGGCAGTTGATGAGGTTTACCATGCTCAAA
CTGCTAAAGAATTTGAGGTCTCACTCCCAAGGGAAGGAGATAACAGATGCTGACATTATA
AATTGGGCAAACAACAAAGTGAAGTGCTCCGGTAGAACATCTCAGATGGACAGCTTCAAG
GATAAAAACCTTTCAAATGGAATTTTCTTCCTTGAACTTCTTAGCGCGGTGGAGCCAAGG
GTTGTTAACTGGAGTGTTGTTACTAAGGGTGAAACCGATGAGGATAAGAAGTTGAATGCA
ACGTATATCATTAGTGTTGCTCGAAAGCTCGGATGCTCTATTTTCTTGCTGCCGGAGGAC
ATAATGGAGGTGAACCAGAAGATGATCTTGGCTTTAACTGCAAGCATCATGTATTGGAGC
CTCCAGCAAAAGATTGCAGAGTCGGAATCGAGCCCCAGGGAAGACAACAATGGAGGAGTA
GCTGCTGCATCTTCGGAAGCTTCTAGAGAGGGTGACGATGAAGCTGTTGACGTCTCCAAT
TTGTCCATTGAAAACGGCCAGATTTCTTCGGAAGTTGAAAATGGTGAACCCTGCTGA
>Gene.139566::PB.10048.2::g.139566::m.139566 Gene.139566::PB.10048.2::g.139566  ORF type:complete len:679 (+) PB.10048.2:266-2302(+)
ATGTCTGGTTTTGTGGGAGTTATTGTTTCTGATCCATGGCTTCAGAGCCAATTCACTCAA
GTCGAGCTTCGTAGCCTCAAATCAGAATTTCTATCAGCAAGGAATCAATCCGGCAAGGTC
ACATTGGGAGATTTGCCACCGGTGATATCGAAATTAAAGGCTTTCAGTGAAATGTTCTCT
GAGGAGGAGATTAAGGATATCATAAGTGAGTCCTCTTCCGACATGAGCCAAGAAATCGAT
TTTGAATCCTTTCTTCGGGCATACCTCAATTTACTTGCTCGGGCAACAGCAAAATTGGGT
GATTCAAAAACTTCTTCGTCGTTCCTCAAGGCAACCACGACCACACTTCGTCACACCATA
AGCGAACCGGAGAAGGCCTCTTATGTAGCCCATATTAATACTTTTTTGGGAGAAGATCCA
TTCCTAAAGAACTATCTTCCTCTTGATCCATCAACTAATGCTCTGTTTGACCTGGCAAAG
AACGGCGTTCTTCTCTGTAAACTTATCAATGTGGCCGTTCCTGGTACGATAGATGAGCGA
GCTATTAACACGAAACGGGTGTTGAATCCATGGGAGAGGAATGAGAATCACACCCTTTGC
CTCAATTCCGCAAAGGCTATTGGTTGCACTGTCGTTAATATTGGCACACAGGACCTAGTT
GAAGCAAGACCCCATTTGGTACTTGGTTTGATTTCTCAAATAATTAAGATACAACTGCTA
GCTGATCTCAATCTGAAGAAAACTCCTCAACTTGTCGAATTGGTGGAGGACAGTAAGGAT
GTGGAGGAACTCATGGGTTTGGCTCCAGAGAAGGTTTTGTTGAAATGGATGAATTTTCAA
CTGAAAAAAGCAGGTTACAAGAAACAAGTGACAAATTTTTCATCTGATCTCAAGGATGGA
GAAGCGTACGCTTATTTACTCAATGTTCTTGCGCCTGAACACGGTACCACAACTACCTTA
GATGCAAAAGATCCTACTGAAAGAGCAAATTTAGTTCTAGAGCATGCTGAGAAAATGGAT
TGCAAGAGATACGTGACCCCAAAGGATATCGTTGAAGGCTCACCAAATCTCAACCTGGCT
TTTGTTGCTCAAATATTCCAGCAAAGGAATGGTCTATCCGTGGACAACAAGAAGATTTCC
TTTGCCGAGATGATGACAGACGATGCTCAAACTTCTAGGGAAGAGAGGTGCTTCCGACTC
TGGATTAATAGTCTCGGAACTGACACATATGTCAATAATGTTTTTGAGGATGTCCGAACC
GGATGGGTTCTTCTAGAAGTTCTTGACAAGGTTTCCCCGGGATCAGTCAATTGGAAACAA
GCGACAAAGCCTCCAATTAAGATGCCTTTTAGAAAAGTTGAGAATTGCAACCAAGTGATA
AGGGTTGGAAAGGGATTGAATTTCTCCCTTGTGAATGTTGCTGGAAACGATATCGTACAA
GGAAACAAGAAACTCATACTAGCTTTTCTATGGCAGTTGATGAGGTTTACCATGCTCAAA
CTGCTAAAGAATTTGAGGTCTCACTCCCAAGGGAAGGAGATAACAGATGCTGACATTATA
AATTGGGCAAACAACAAAGTGAAGTGCTCCGGTAGAACATCTCAGATGGACAGCTTCAAG
GATAAAAACCTTTCAAATGGAATTTTCTTCCTTGAACTTCTTAGCGCGGTGGAGCCAAGG
GTTGTTAACTGGAGTGTTGTTACTAAGGGTGAAACCGATGAGGATAAGAAGTTGAATGCA
ACGTATATCATTAGTGTTGCTCGAAAGCTCGGATGCTCTATTTTCTTGCTGCCGGAGGAC
ATAATGGAGGTGAACCAGAAGATGATCTTGGCTTTAACTGCAAGCATCATGTATTGGAGC
CTCCAGCAAAAGATTGCAGAGTCGGAATCGAGCCCCAGGGAAGACAACAATGGAGGAGTA
GCTGCTGCATCTTCGGAAGCTTCTAGAGAGGGTGACGATGAAGCTGTTGACGTCTCCAAT
TTGTCCATTGAAAACGGCCAGATTTCTTCGGAAGTTGAAAATGGTGAACCCTGCTGA
>Gene.139571::PB.10048.3::g.139571::m.139571 Gene.139571::PB.10048.3::g.139571  ORF type:complete len:509 (+) PB.10048.3:233-1759(+)
ATGTCTGGTTTTGTGGGAGTTATTGTTTCTGATCCATGGCTTCAGAGCCAATTCACTCAA
GTCGAGCTTCGTAGCCTCAAATCAGAATTTCTATCAGCAAGGAATCAATCCGGCAAGGTC
ACATTGGGAGATTTGCCACCGGTGATATCGAAATTAAAGGCTTTCAGTGAAATGTTCTCT
GAGGAGGAGATTAAGGATATCATAAGTGAGTCCTCTTCCGACATGAGCCAAGAAATCGAT
TTTGAATCCTTTCTTCGGGCATACCTCAATTTACTTGCTCGGGCAACAGCAAAATTGGGT
GATTCAAAAACTTCTTCGTCGTTCCTCAAGGCAACCACGACCACACTTCGTCACACCATA
AGCGAACCGGAGAAGGCCTCTTATGTAGCCCATATTAATACTTTTTTGGGAGAAGATCCA
TTCCTAAAGAACTATCTTCCTCTTGATCCATCAACTAATGCTCTGTTTGACCTGGCAAAG
AACGGCGTTCTTCTCTGTAAACTTATCAATGTGGCCGTTCCTGGTACGATAGATGAGCGA
GCTATTAACACGAAACGGGTGTTGAATCCATGGGAGAGGAATGAGAATCACACCCTTTGC
CTCAATTCCGCAAAGGCTATTGGTTGCACTGTCGTTAATATTGGCACACAGGACCTAGTT
GAAGCAAGACCCCATTTGGTACTTGGTTTGATTTCTCAAATAATTAAGATACAACTGCTA
GCTGATCTCAATCTGAAGAAAACTCCTCAACTTGTCGAATTGGTGGAGGACAGTAAGGAT
GTGGAGGAACTCATGGGTTTGGCTCCAGAGAAGGTTTTGTTGAAATGGATGAATTTTCAA
CTGAAAAAAGCAGGTTACAAGAAACAAGTGACAAATTTTTCTGATCTCAAGGATGGAGAA
GCGTACGCTTATTTACTCAATGTTCTTGCGCCTGAACACGGTACCACAACTACCTTAGAT
GCAAAAGATCCTACTGAAAGAGCAAATTTAGTTCTAGAGCATGCTGAGAAAATGGATTGC
AAGAGATACGTGACCCCAAAGGATATCGTTGAAGGCTCACCAAATCTCAACCTGGCTTTT
GTTGCTCAAATATTCCAGCAAAGGAATGGTCTATCCGTGGACAACAAGAAGATTTCCTTT
GCCGAGATGATGACAGACGATGCTCAAACTTCTAGGGAAGAGAGGTGCTTCCGACTCTGG
ATTAATAGTCTCGGAACTGACACATATGTCAATAATGTTTTTGAGGATGTCCGAACCGGA
TGGGTTCTTCTAGAAGTTCTTGACAAGGTTTCCCCGGGATCAGTCAATTGGAAACAAGCG
ACAAAGCCTCCAATTAAGATGCCTTTTAGAAAAGTTGAGAATTGCAACCAAGTGATAAGG
GTTGGAAAGGGATTGAATTTCTCCCTTGTGAATGTTGCTGGAAACGATATCGTACAAGGA
AACAAGAAACTCATACTAGGTTTGATGTTCGTCATTTTCTTAACAAAATCTCCCTGCGTA
ATTGGGGGAAAAAACGACTCATTTTGA
>Gene.139577::PB.10048.4::g.139577::m.139577 Gene.139577::PB.10048.4::g.139577  ORF type:complete len:254 (+) PB.10048.4:1009-1770(+)
ATGGGTTTGGCTCCAGAGAAGGTTTTGTTGAAATGGATGAATTTTCAACTGAAAAAAGCA
GGTTACAAGAAACAAGTGACAAATTTTTCATCTGATCTCAAGGATGGAGAAGCGTACGCT
TATTTACTCAATGTTCTTGCGCCTGAACACGGTACCACAACTACCTTAGATGCAAAAGAT
CCTACTGAAAGAGCAAATTTAGTTCTAGAGCATGCTGAGAAAATGGATTGCAAGAGATAC
GTGACCCCAAAGGATATCGTTGAAGGCTCACCAAATCTCAACCTGGCTTTTGTTGCTCAA
ATATTCCAGCAAAGGAATGGTCTATCCGTGGACAACAAGAAGATTTCCTTTGCCGAGATG
ATGACAGACGATGCTCAAACTTCTAGGGAAGAGAGGTGCTTCCGACTCTGGATTAATAGT
CTCGGAACTGACACATATGTCAATAATGTTTTTGAGGATGTCCGAACCGGATGGGTTCTT
CTAGAAGTTCTTGACAAGGTTTCCCCGGGATCAGTCAATTGGAAACAAGCGACAAAGCCT
CCAATTAAGATGCCTTTTAGAAAAGTTGAGAATTGCAACCAAGTGATAAGGGTTGGAAAG
GGATTGAATTTCTCCCTTGTGAATGTTGCTGGAAACGATATCGTACAAGGAAACAAGAAA
CTCATACTAGCTTTTCTATGGCAGTTGATGAGGTTTTACCATGCTCAAACTGCTAAAGAA
TTTGAGGTCTCACTCCCAAGGGAAGGAGATAACAGATGCTGA
>Gene.139584::PB.10048.5::g.139584::m.139584 Gene.139584::PB.10048.5::g.139584  ORF type:complete len:518 (+) PB.10048.5:235-1788(+)
ATGTCTGGTTTTGTGGGAGTTATTGTTTCTGATCCATGGCTTCAGAGCCAATTCACTCAA
GTCGAGCTTCGTAGCCTCAAATCAGAATTTCTATCAGCAAGGAATCAATCCGGCAAGGTC
ACATTGGGAGATTTGCCACCGGTGATATCGAAATTAAAGGCTTTCAGTGAAATGTTCTCT
GAGGAGGAGATTAAGGATATCATAAGTGAGTCCTCTTCCGACATGAGCCAAGAAATCGAT
TTTGAATCCTTTCTTCGGGCATACCTCAATTTACTTGCTCGGGCAACAGCAAAATTGGGT
GATTCAAAAACTTCTTCGTCGTTCCTCAAGGCAACCACGACCACACTTCGTCACACCATA
AGCGAACCGGAGAAGGCCTCTTATGTAGCCCATATTAATACTTTTTTGGGAGAAGATCCA
TTCCTAAAGAACTATCTTCCTCTTGATCCATCAACTAATGCTCTGTTTGACCTGGCAAAG
AACGGCGTTCTTCTCTGTAAACTTATCAATGTGGCCGTTCCTGGTACGATAGATGAGCGA
GCTATTAACACGAAACGGGTGTTGAATCCATGGGAGAGGAATGAGAATCACACCCTTTGC
CTCAATTCCGCAAAGGCTATTGGTTGCACTGTCGTTAATATTGGCACACAGGACCTAGTT
GAAGCAAGACCCCATTTGGTACTTGGTTTGATTTCTCAAATAATTAAGATACAACTGCTA
GCTGATCTCAATCTGAAGAAAACTCCTCAACTTGTCGAATTGGTGGAGGACAGTAAGGAT
GTGGAGGAACTCATGGGTTTGGCTCCAGAGAAGGTTTTGTTGAAATGGATGAATTTTCAA
CTGAAAAAAGCAGGTTACAAGAAACAAGTGACAAATTTTTCATCTGATCTCAAGGATGGA
GAAGCGTACGCTTATTTACTCAATGTTCTTGCGCCTGAACACGGTACCACAACTACCTTA
GATGCAAAAGATCCTACTGAAAGAGCAAATTTAGTTCTAGAGCATGCTGAGAAAATGGAT
TGCAAGAGATACGTGACCCCAAAGGATATCGTTGAAGGCTCACCAAATCTCAACCTGGCT
TTTGTTGCTCAAATATTCCAGCAAAGGAATGGTCTATCCGTGGACAACAAGAAGATTTCC
TTTGCCGAGATGATGACAGACGATGCTCAAACTTCTAGGGAAGAGAGGTGCTTCCGACTC
TGGATTAATAGTCTCGGAACTGACACATATGTCAATAATGTTTTTGAGGATGTCCGAACC
GGATGGGTTCTTCTAGAAGTTCTTGACAAGGTTTCCCCGGGATCAGTCAATTGGAAACAA
GCGACAAAGCCTCCAATTAAGATGCCTTTTAGAAAAGTTGAGAATTGCAACCAAGTGATA
AGGGTTGGAAAGGGATTGAATTTCTCCCTTGTGAATGTTGCTGGAAACGATATCGTACAA
GGAAACAAGAAACTCATACTAGCTTTTCTATGGCAGTTGATGAGGTTTTACCATGCTCAA
ACTGCTAAAGAATTTGAGGTCTCACTCCCAAGGGAAGGAGATAACAGATGCTGA
>Gene.139594::PB.10048.8::g.139594::m.139594 Gene.139594::PB.10048.8::g.139594  ORF type:complete len:415 (+) PB.10048.8:1023-2267(+)
ATGGGTTTGGCTCCAGAGAAGGTTTTGTTGAAATGGATGAATTTTCAACTGAAAAAAGCA
GGTTACAAGAAACAAGTGACAAATTTTTCATCTGATCTCAAGGATGGAGAAGCGTACGCT
TATTTACTCAATGTTCTTGCGCCTGAACACGGTACCACAACTACCTTAGATGCAAAAGAT
CCTACTGAAAGAGCAAATTTAGTTCTAGAGCATGCTGAGAAAATGGATTGCAAGAGATAC
GTGACCCCAAAGGATATCGTTGAAGGCTCACCAAATCTCAACCTGGCTTTTGTTGCTCAA
ATATTCCAGCAAAGGAATGGTCTATCCGTGGACAACAAGAAGATTTCCTTTGCCGAGATG
ATGACAGACGATGCTCAAACTTCTAGGGAAGAGAGGTGCTTCCGACTCTGGATTAATAGT
CTCGGAACTGACACATATGTCAATAATGTTTTTGAGGATGTCCGAACCGGATGGGTTCTT
CTAGAAGTTCTTGACAAGGTTTCCCCGGGATCAGTCAATTGGAAACAAGCGACAAAGCCT
CCAATTAAGATGCCTTTTAGAAAAGTTGAGAATTGCAACCAAGTGATAAGGGTTGGAAAG
GGATTGAATTTCTCCCTTGTGAATGTTGCTGGAAACGATATCGTACAAGGAAACAAGAAA
CTCATACTAGCTTTTCTATGGCAGTTGATGAGGTTTACCATGCTCAAACTGCTAAAGAAT
TTGAGGTCTCACTCCCAAGGGAAGGAGATAACAGATGCTGACATTATAAATTGGGCAAAC
AACAAAGTGAAGTGCTCCGGTAGAACATCTCAGATGGACAGCTTCAAGGATAAAAACCTT
TCAAATGGAATTTTCTTCCTTGAACTTCTTAGCGCGGTGGAGCCAAGGGTTGTTAACTGG
AGTGTTGTTACTAAGGGTGAAACCGATGAGGATAAGAAGTTGAATGCAACGTATATCATT
AGTGTTGCTCGAAAGCTCGGATGCTCTATTTTCTTGCTGCCGGAGGACATAATGGAGGTG
AACCAGAAGATGATCTTGGCTTTAACTGCAAGCATCATGTATTGGAGCCTCCAGCAAAAG
ATTGCAGAGTCGGAATCGAGCCCCAGGGAAGACAACAATGGAGGAGTAGCTGCTGCATCT
CCGGAAGCTTCTAGAGAGGGTGACGATGAAGCTGTTGACGTCTCCAATTTGTCCATTGAA
AACGGCCAGATTTCTTCGGAAGTTGAAAATGGTGAACCCTGCTGA
>Gene.139600::PB.10048.9::g.139600::m.139600 Gene.139600::PB.10048.9::g.139600  ORF type:complete len:679 (+) PB.10048.9:230-2266(+)
ATGTCTGGTTTTGTGGGAGTTATTGTTTCTGATCCATGGCTTCAGAGCCAATTCACTCAA
GTCGAGCTTCGTAGCCTCAAATCAGAATTTCTATCAGCAAGGAATCAATCCGGCAAGGTC
ACATTGGGAGATTTGCCACCGGTGATATCGAAATTAAAGGCTTTCAGTGAAATGTTCTCT
GAGGAGGAGATTAAGGATATCATAAGTGAGTCCTCTTCCGACATGAGCCAAGAAATCGAT
TTTGAATCCTTTCTTCGGGCATACCTCAATTTACTTGCTCGGGCAACAGCAAAATTGGGT
GATTCAAAAACTTCTTCGTCGTTCCTCAAGGCAACCACGACCACACTTCGTCACACCATA
AGCGAACCGGAGAAGGCCTCTTATGTAGCCCATATTAATACTTTTTTGGGAGAAGATCCA
TTCCTAAAGAACTATCTTCCTCTTGATCCATCAACTAATGCTCTGTTTGACCTGGCAAAG
AACGGCGTTCTTCTCTGTAAACTTATCAATGTGGCCGTTCCTGGTACGATAGATGAGCGA
GCTATTAACACGAAACGGGTGTTGAATCCATGGGAGAGGAATGAGAATCACACCCTTTGC
CTCAATTCCGCAAAGGCTATTGGTTGCACTGTCGTTAATATTGGCACACAGGACCTAGTT
GAAGCAAGACCCCATTTGGTACTTGGTTTGATTTCTCAAATAATTAAGATACAACTGCTA
GCTGATCTCAATCTGAAGAAAACTCCTCAACTTGTCGAATTGGTGGAGGTCAGTAAGGAT
GTGGAGGAACTCATGGGTTTGGCTCCAGAGAAGGTTTTGTTGAAATGGATGAATTTTCAA
CTGAAAAAAGCAGGTTACAAGAAACAAGTGACAAATTTTTCATCTGATCTCAAGGATGGA
GAAGCGTACGCTTATTTACTCAATGTTCTTGCGCCTGAACACGGTACCACAACTACCTTA
GATGCAAAAGATCCTACTGAAAGAGCAAATTTAGTTCTAGAGCATGCTGAGAAAATGGAT
TGCAAGAGATACGTGACCCCAAAGGATATCGTTGAAGGCTCACCAAATCTCAACCTGGCT
TTTGTTGCTCAAATATTCCAGCAAAGGAATGGTCTATCCGTGGACAACAAGAAGATTTCC
TTTGCCGAGATGATGACAGACGATGCTCAAACTTCTAGGGAAGAGAGGTGCTTCCGACTC
TGGATTAATAGTCTCGGAACTGACACATATGTCAATAATGTTTTTGAGGATGTCCGAACC
GGATGGGTTCTTCTAGAAGTTCTTGACAAGGTTTCCCCGGGATCAGTCAATTGGAAACAA
GCGACAAAGCCTCCAATTAAGATGCCTTTTAGAAAAGTTGAGAATTGCAACCAAGTGATA
AGGGTTGGAAAGGGATTGAATTTCTCCCTTGTGAATGTTGCTGGAAACGATATCGTACAA
GGAAACAAGAAACTCATACTAGCTTTTCTATGGCAGTTGATGAGGTTTACCATGCTCAAA
CTGCTAAAGAATTTGAGGTCTCACTCCCAAGGGAAGGAGATAACAGATGCTGACATTATA
AATTGGGCAAACAACAAAGTGAAGTGCTCCGGTAGAACATCTCAGATGGACAGCTTCAAG
GATAAAAACCTTTCAAATGGAATTTTCTTCCTTGAACTTCTTAGCGCGGTGGAGCCAAGG
GTTGTTAACTGGAGTGTTGTTACTAAGGGTGAAACCGATGAGGATAAGAAGTTGAATGCA
ACGTATATCATTAGTGTTGCTCGAAAGCTCGGATGCTCTATTTTCTTGCTGCCGGAGGAC
ATAATGGAGGTGAACCAGAAGATGATCTTGGCTTTAACTGCAAGCATCATGTATTGGAGC
CTCCAGCAAAAGATTGCAGAGTCGGAATCGAGCCCCAGGGAAGACAACAATGGAGGAGTA
GCTGCTGCATCTCCGGAAGCTTCTAGAGAGGGTGACGATGAAGCTGTTGACGTCTCCAAT
TTGTCCATTGAAAACGGCCAGATTTCTTCGGAAGTTGAAAATGGTGAACCCTGCTGA
>Gene.139605::PB.10049.2::g.139605::m.139605 Gene.139605::PB.10049.2::g.139605  ORF type:complete len:328 (+) PB.10049.2:1211-2194(+)
ATGGAAGATCTCGTCAGAATCTGCAGAGTTTGTGAGTGCCAATCACTAGAAAGGGTGGTA
GAGAAAGAAGTGATTCATCAGAAGTACGCTGATTACAAATCGCTTAGAGATGTAGACAGC
TCACAAAAACGGTTTATGTTACAGGGGGTTTCACTTCCCGCGGAAGACCGGCTTCCGGAA
GCCTTACATCGGATCCTTAAAATAGCCATGTCCAATTCGACCAGTTTTGATAGTCCGATG
AATGATTTTGAGGAAGATGTTGCAGATGTTTGTGTAAGAGTTGACGATGGTACGATTTTT
CGTTGTCATCAAGTGATTCTGGCATCGAGATCGGAGTATTTCAAAACGAGATTGTCACGA
ATCAATGATTTTGATTTTGACGAAGAAAAAGGTTTAGTGACTCATTACAACCTGCCTTGT
CTTGAAGAACATGATTTGAGCAGGGAAGCTTTTGAGAAAATGATAGAGTATATGTATACA
GATGGTTTGAAGGATATTGACCCTGAGCAGGCAGAGGAAATGTTTGATGCTGCGTCGAGG
TATTTGTTGTTTCCACTGAAGAGGGCTGTGGCGGATGCACTTCTGCCTCACCTGGAAATG
GTTTCTCCTGCAGATTTGTGTCATTGGCTGATTCTCTCAGATATGTACGGTGTACTAAAG
ATACGCGAGTACTGTCTGGACCTGATGGCTTGTAACTTTGAGACATTTGCAGACACTCCA
GAGTTCAGGGCCATGCTTTTGACGCTGCCACCGCCATCAGGGGATTCCACCCTCAGGACA
ACCTTACCTAGTGCTCCTGGTGCCGAGGTTACTGCAGCTGCCAATGAAGCCAATCTTCTA
GATGATCTTCGCGAGAAATGGCTCGAGGCTGAGGCTGCTGAGCTGGACAAGAGAGATGAG
AGCGCTTTGCTTTTCGATAAACGGCTCGAGATGCTTATGGTGATGGCTGAACAAGAGAAG
AGGGGTGTTGAGTCTGAAGTGTAG
>Gene.139608::PB.10049.3::g.139608::m.139608 Gene.139608::PB.10049.3::g.139608  ORF type:complete len:237 (+) PB.10049.3:864-1574(+)
ATGGAAGATCTCGTCAGAATCTGCAGAGTTTGTGAGTGCCAATCACTAGAAAGGGTGGTA
GAGAAAGAAGTGATTCATCAGAAGTACGCTGATTACAAATCGCTTAGAGATGTAGACAGC
TCACAAAAACGGTTTATGTTACAGGGGGTTTCACTTCCCGAGGAAGACCGGCTTCCGGAA
GCCTTACATCGGATCCTTAAAATAGCCATGTCCAATTCGACCAGTTTTGATAGTCCGATG
AATGATTTTGAGGAAGATGTTGCAGATGTTTGTGTAAGAGTTGACGATGGTACGATTTTT
CGTTGTCATCAAGTGATTCTGGCATCGAGATCGGAGTATTTCAAAACGAGATTGTCACGA
ATCAATGATTTTGATTTTGACGAAGAAAAAGGTTTAGTGACTCATTACAACCTGCCTTGT
CTTGAAGAACATGATTTGAGCAGGGAAGCTTTTGAGAAAATGATAGAGTATATGTATACA
GATGGTTTGAAGGATATTGACCCTGAGCAGGCAGAGGAAATGTTTGATGCTGCGTCGAGG
TATTTGTTGTTTCCACTGAAGAGGGCTGTGGCGGATGCACTTCTGCCTCACCTGGAAATG
GTTTCTCCTGCAGATTTGTGTCATTGGCTGATTCTCTCAGATATGTATGTTCTTGTTTTC
ATGTTTCGTCTACCGGTGCTTATTTGGTCTTCGTACACTGCCACATTTTAG
>Gene.139610::PB.10051.2::g.139610::m.139610 Gene.139610::PB.10051.2::g.139610  ORF type:complete len:107 (+) PB.10051.2:126-446(+)
ATGAGCTGCTCTCGGACTCGTTTCCATACAAGGAAATCCAGAATGGCGTGCTTTGGGAAG
TCGATGGGAAGGTCTGTATTCATTACTTTATTACCCTTATATCTAATTAGGCATATACAT
AACACATATATACTGACTTTGCTATGTCTTTTGCAGTGGGTTGTTCAAGGAGCAGTTGAT
GTAGACATTGGTGCTAACCCGTCCGCTGAGGGCGCTGGTGAAGATGAAGGTGTCGATGAC
CAAGCTGTGAAGGTTGTTGATATTGTTGACACCTTCAGACTCCAGGTTAGATTTTTTTCC
CCTTTTGAGAGCTTAGCTTAG
>Gene.139664::PB.10052.10::g.139664::m.139664 Gene.139664::PB.10052.10::g.139664  ORF type:complete len:167 (+) PB.10052.10:61-561(+)
atggGTGGTCAGATGCAGAGCAATGCTGCGGCAACTGCTCTGTATGATCACCCTGGCAGT
GGATCCCTGCATAACGCCAATCCTTCTAGTGATGCTGGTGATGCAGTCATGGCACGGTGG
CTCCAGTCGGCAGGGTTACAGCATCTGGCCTCGCCGTTGGCCTCCACCGGGATAGATCAT
CGTCTCCTACCCAACCTCCTTATGCAGGGTTATGGTGCACAGACTGCTGAAGAGAAGCAA
AGGATATTCAAGCTAATGAGAAATCTCAATTTTAATGGTGAATCTGGTTCAGAGCCGTAT
ACTCCAACTGCCCAAAATTCTACTTCAGGTGGCTTTTATTCTCCCGAATTTAGGGGAGAT
TTTGGAGCTGGGCTTTTGGATTTGCACGCTATGGATGACTCAGAACTACTATCTGAGGTA
TGGACTACGGAAGAACAACTGTATTTACTGAACAAAAAGGTTTTTTTAACGTTCATACAC
TTTTTATTAAAGGTAGATTGA
>Gene.139614::PB.10052.2::g.139614::m.139614 Gene.139614::PB.10052.2::g.139614  ORF type:complete len:787 (+) PB.10052.2:328-2688(+)
ATGGGTGGTCAGATGCAGAGCAATGCTGCGGCAACTGCTCTGTATGATCACCCTGGCAGT
GGATCCCTGCATAACGCCAATCCTTCTAGTGATGCTGGTGATGCAGTCATGGCACGGTGG
CTCCAGTCGGCAGGGTTACAGCATCTGGCCTCGCCGTTGGCCTCCACCGGGATAGATCAT
CGTCTCCTACCCAACCTCCTTATGCAGGGTTATGGTGCACAGACTGCTGAAGAGAAGCAA
AGGATATTCAAGCTAATGAGAAATCTCAATTTTAATGGTGAATCTGGTTCAGAGCCGTAT
ACTCCAACTGCCCAAAATTCTACTTCAGGTGGCTTTTATTCTCCCGAATTTAGGGGAGAT
TTTGGAGCTGGGCTTTTGGATTTGCACGCTATGGATGACTCAGAACTACTATCTGAGCAT
CTAATCTCTGAACCATTTGAGACATCACCTTTTATGCCTGCTGCCACAGACGCATTCGAG
AGTGATGCAATGGACAGCCAGCAGGAAAGAGGACAAACAGACATAGATAGTACATTTGTT
TTATCTGCAAATGACAAAGATAATAATGCAAAAGAAAACAACGTGGCCAAGATTAAAGTC
GTGGTGCGTAAGAGACCTCTAAATAAAAAGGAGGTTTCTCGCAAGGAGGATGATGTTGTA
ACTGTCTACGATAATGCGTATTTAACAGTCCATGAACCAAAGCTGAAGGTCGATTTGACG
GCTTATGTGGAGAAGCATGAGTTCTGTTTTGATGCTGTTCTAGATGAACATGTGACAAAT
GATGAGGTATATCGTGTCACTGTACAACCAATTATTCCAATCATTTTTCAGCGAACAAAA
GCAACTTGTTTTGCATATGGTCAGACAGGGAGTGGTAAGACATATACAATGCAACCATTA
CCCCTTAGAGCTGCCGAAGACCTTGTTAGATTACTACATCAGCCAATTTACCGTAATCAG
CGAATGAAGTTGTGGCTTAGTTATTTTGAGATATATGGGGGAAAACTCTTTGATCTTCTC
AGTGATAGAAAGAAACTATGTATGAGAGAAGACGGAAGGCAACAAGTTTGCATCGTTGGA
CTACAAGAATTTGAAGTGTCGGATGTCCAAATTGTGAAAGAATATATTGAGAGAGGAAAT
GCTGCAAGAAGTACGGGCTCTACCGGTGCCAATGAGGAATCTTCAAGGTCACATGCTATT
CTTCAACTTGTTGTGAAGAAACACAGTGAAATAAAAGACACTAGAAGGAACAATGACGGA
AATGAGTCCAAGAGTGGGAAAATTGTGGGGAAGATCTCTTTTATTGACCTTGCTGGTAGT
GAAAGAGGTGCTGACACAACTGATAATGACCGACAGACACGGATTGAGGGGGCTGAAATC
AATAAAAGCCTTTTGGCTCTCAAGGAGTGTATTCGTGCCCTAGATAATGACCAGATCCAT
ATTCCATTTCGCGGGAGTAAGCTCACCGAGGTGCTCCGTGACTCCTTTGTTGGAAACTCG
AGGACTGTTATGATATCTTGTATATCTCCAAATGCTGGTTCATGTGAACACACATTGAAT
ACATTGAGATATGCTGACAGGGTTAAAAGTCTCTCCAAAAGCGGAAATACCAAAAAGGAT
TTGGTAACGAGTTCATTGCCACCAATGAATTCGGCACCCTTGCCTGTAATCTCAGACGTT
GAGGATGCCTATGAGCAACATCATAAACCCAAAGTAGCAGAAACAGGAAAAAGGGTTGTT
GAAAAGGAGGGTCTTTCTTATAATTCTTCTATCGATTCTGAAAAACAAAACCCTAGTTCT
TCGTTGAATCATAATGGGCGAGTGGAAAGTGGGTTGGCTTCTGCAAGTCAAAAGATGTAC
TCATCATCTTATTCCCAGAATTCAGCTGATACAGAAGGCAAGGTGGTGCCAAAGCTATCT
CCACCTCGGAGAAGAGATGAAAAATCAGAAAATCTTGGAAACTCGTTAAAGAAATATGGT
AGTACATCTGAACTATGCACCCCGAGTACCAAGCCACATAACATGAGCAATGCAAGCTCA
AACTATGCTCCCCCCAGACAGCATGAAACAGAACCATCTTCACAAGATAGAAATATCAAT
GAAGTGCTTGAGGAAGAAGAGGCCTTAATTGCAGCTCACAGAAAAGAAATTGAAGATACA
ATGGAGATTGTCCGTGATGAAATGAAGCTGCTGGCAGAAGTAGATAAACCAGGGAGTTCG
ATTGACAATTATGTGAACCAATTGAACTTTGTGCTATCTCGAAAAGCCGCAACTCTGGTA
AGCCTCCAAGCACGCCTTGCCCGCTTCCAGCACCGACTAAAAGAGCAGGAGATACTTAGT
CGCAAGAGGGTTCCCCGTTAA
>Gene.139620::PB.10052.3::g.139620::m.139620 Gene.139620::PB.10052.3::g.139620  ORF type:complete len:474 (+) PB.10052.3:296-1717(+)
ATGGGTGGTCAGATGCAGAGCAATGCTGCGGCAACTGCTCTGTATGATCACCCTGGCAGT
GGATCCCTGCATAACGCCAATCCTTCTAGTGATGCTGGTGATGCAGTCATGGCACGGTGG
CTCCAGTCGGCAGGGTTACAGCATCTGGCCTCGCCGTTGGCCTCCACCGGGATAGATCAT
CGTCTCCTACCCAACCTCCTTATGCAGGGTTATGGTGCACAGACTGCTGAAGAGAAGCAA
AGGATATTCAAGCTAATGAGAAATCTCAATTTTAATGGTGAATCTGGTTCAGAGCCGTAT
ACTCCAACTGCCCAAAATTCTACTTCAGGTGGCTTTTATTCTCCCGAATTTAGGGGAGAT
TTTGGAGCTGGGCTTTTGGATTTGCACGCTATGGATGACTCAGAACTACTATCTGAGCAT
CTAATCTCTGAACCATTTGAGACATCACCTTTTATGCCTGCTGCCACAGACGCATTCGAG
AGTGATGCAATGGACAGCCAGCAGGAAAGAGGACAAACAGACATAGATAGTACATTTGTT
TTATCTGCAAATGACAAAGATAATAATGCAAAAGAAAACAACGTGGCCAAGATTAAAGTC
GTGGTGCGTAAGAGACCTCTAAATAAAAAGGAGGTTTCTCGCAAGGAGGATGATGTTGTA
ACTGTCTACGATAATGCGTATTTAACAGTCCATGAACCAAAGCTGAAGGTCGATTTGACG
GCTTATGTGGAGAAGCATGAGTTCTGTTTTGATGCTGTTCTAGATGAACATGTGACAAAT
GATGAGGTATATCGTGTCACTGTACAACCAATTATTCCAATCATTTTTCAGCGAACAAAA
GCAACTTGTTTTGCATATGGTCAGACAGGGAGTGGTAAGACATATACAATGCAACCATTA
CCCCTTAGAGCTGCCGAAGACCTTGTTAGATTACTACATCAGCCAATTTACCGTAATCAG
CGAATGAAGTTGTGGCTTAGTTATTTTGAGATATATGGGGGAAAACTCTTTGATCTTCTC
AGTGATAGAAAGAAACTATGTATGAGAGAAGACGGAAGGCAACAAGTTTGCATCGTTGGA
CTACAAGAATTTGAAGTGTCGGATGTCCAAATTGTGAAAGAATATATTGAGAGAGGAAAT
GCTGCAAGAAGTACGGGCTCTACCGGTGCCAATGAGGAATCTTCAAGGTCACATGCTATT
CTTCAACTTGTTGTGAAGAAACACAGTGAAATAAAAGACACTAGAAGGAACAATGACGGA
AATGAGTCCAAGAGTGGGAAAATTGTGGGGAAGATCTCTTTTATTGACCTTGCTGGTAGT
GAAAGAGGTGCTGACACAACTGATAATGACCGACAGACACGGATTGAGGGGGCTGAAATC
AATAAAAGCCTTTGGCTCTCAAGGAGTGTATTCGTGCCCTAG
>Gene.139627::PB.10052.4::g.139627::m.139627 Gene.139627::PB.10052.4::g.139627  ORF type:complete len:286 (+) PB.10052.4:200-1057(+)
ATGGCACGGTGGCTCCAGTCGGCAGGGTTACAGCATCTGGCCTCGCCGTTGGCCTCCACC
GGGATAGATCATCGTCTCCTACCCAACCTCCTTATGCAGGGTTATGGTGCACAGACTGCT
GAAGAGAAGCAAAGGATATTCAAGCTAATGAGAAATCTCAATTTTAATGGTGAATCTGGT
TCAGAGCCGTATACTCCAACTGCCCAAAATTCTACTTCAGGTGGCTTTTATTCTCCCGAA
TTTAGGGGAGATTTTGGAGCTGGGCTTTTGGATTTGCACGCTATGGATGACTCAGAACTA
CTATCTGAGCATCTAATCTCTGAACCATTTGAGACATCACCTTTTATGCCTGCTGCCACA
GACGCATTCGAGAGTGATGCAATGGACAGCCAGCAGGAAAGAGGACAAACAGACATAGAT
AGTACATTTGTTTTATCTGCAAATGACAAAGATAATAATGCAAAAGAAAACAACGTGGCC
AAGATTAAAGTCGTGGTGCGTAAGAGACCTCTAAATAAAAAGGAGGTTTCTCGCAAGGAG
GATGATGTTGTAACAGTCTACGATAATGCGTATTTAACAGTCCATGAACCAAAGCTGAAG
GTCGATTTGACGGCTTATGTGGAGAAGCATGAGTTCTGTTTTGATGCTGTTCTAGATGAA
CATGTGACAAATGATGAGGTATATCGTGTCACTGTACAACCAATTATTCCAATCATTTTT
CAGCGAACAAAAGCAACTTGTTTGCATATGGTCAGACAGGGAGTGGTAAGACATATACAA
TGCAACCATTACCCCTTAGAGCTGCCGAAGACCTTGTTAGATTACTACATCAGCCAATTT
ACCGTAATCAGCGAATGA
>Gene.139634::PB.10052.5::g.139634::m.139634 Gene.139634::PB.10052.5::g.139634  ORF type:complete len:474 (+) PB.10052.5:294-1715(+)
ATGGGTGGTCAGATGCAGAGCAATGCTGCGGCAACTGCTCTGTATGATCACCCTGGCAGT
GGATCCCTGCATAACGCCAATCCTTCTAGTGATGCTGGTGATGCAGTCATGGCACGGTGG
CTCCAGTCGGCAGGGTTACAGCATCTGGCCTCGCCGTTGGCCTCCACCGGGATAGATCAT
CGTCTCCTACCCAACCTCCTTATGCAGGGTTATGGTGCACAGACTGCTGAAGAGAAGCAA
AGGATATTCAAGCTAATGAGAAATCTCAATTTTAATGGTGAATCTGGTTCAGAGCCGTAT
ACTCCAACTGCCCAAAATTCTACTTCAGGTGGCTTTTATTCTCCCGAATTTAGGGGAGAT
TTTGGAGCTGGGCTTTTGGATTTGCACGCTATGGATGACTCAGAACTACTATCTGAGCAT
CTAATCTCTGAACCATTTGAGACATCACCTTTTATGCCTGCTGCCACAGACGCATTCGAG
AGTGATGCAATGGACAGCCAGCAGGAAAGAGGACAAACAGACATAGATAGTACATTTGTT
TTATCTGCAAATGACAAAGATAATAATGCAAAAGAAAACAACGTGGCCAAGATTAAAGTC
GTGGTGCGTAAGAGACCTCTAAATAAAAAGGAGGTTTCTCGCAAGGAGGATGATGTTGTA
ACAGTCTACGATAATGCGTATTTAACAGTCCATGAACCAAAGCTGAAGGTCGATTTGACG
GCTTATGTGGAGAAGCATGAGTTCTGTTTTGATGCTGTTCTAGATGAACATGTGACAAAT
GATGAGGTATATCGTGTCACTGTACAACCAATTATTCCAATCATTTTTCAGCGAACAAAA
GCAACTTGTTTTGCATATGGTCAGACAGGGAGTGGTAAGACATATACAATGCAACCATTA
CCCCTTAGAGCTGCCGAAGACCTTGTTAGATTACTACATCAGCCAATTTACCGTAATCAG
CGAATGAAGTTGTGGCTTAGTTATTTTGAGATATATGGGGGAAAACTCTTTGATCTTCTC
AGTGATAGAAAGAAACTATGTATGAGAGAAGACGGAAGGCAACAAGTTTGCATCGTTGGA
CTACAAGAATTTGAAGTGTCGGATGTCCAAATTGTGAAAGAATATATTGAGAGAGGAAAT
GCTGCAAGAAGTACGGGCTCTACCGGTGCCAATGAGGAATCTTCAAGGTCACATGCTATT
CTTCAACTTGTTGTGAAGAAACACAGTGAAATAAAAGACACTAGAAGGAACAATGACGGA
AATGAGTCCAAGAGTGGGAAAATTGTGGGGAAGATCTCTTTATTGACCTTGCTGGTAGTG
AAAGAGGTGCTGACACAACTGATAATGACCGACAGACACGGATTGAGGGGGCTGAAATCA
ATAAAAGCCTTTTGGCTCTCAAGGAGTGTATTCGTGCCCTAG
>Gene.139640::PB.10052.6::g.139640::m.139640 Gene.139640::PB.10052.6::g.139640  ORF type:complete len:782 (+) PB.10052.6:293-2638(+)
ATGGGTGGTCAGATGCAGAGCAATGCTGCGGCAACTGCTCTGTATGATCACCCTGGCAGT
GGATCCCTGCATAACGCCAATCCTTCTAGTGATGCTGGTGATGCAGTCATGGCACGGTGG
CTCCAGTCGGCAGGGTTACAGCATCTGGCCTCGCCGTTGGCCTCCACCGGGATAGATCAT
CGTCTCCTACCCAACCTCCTTATGCAGACTGCTGAAGAGAAGCAAAGGATATTCAAGCTA
ATGAGAAATCTCAATTTTAATGGTGAATCTGGTTCAGAGCCGTATACTCCAACTGCCCAA
AATTCTACTTCAGGTGGCTTTTATTCTCCCGAATTTAGGGGAGATTTTGGAGCTGGGCTT
TTGGATTTGCACGCTATGGATGACTCAGAACTACTATCTGAGCATCTAATCTCTGAACCA
TTTGAGACATCACCTTTTATGCCTGCTGCCACAGACGCATTCGAGAGTGATGCAATGGAC
AGCCAGCAGGAAAGAGGACAAACAGACATAGATAGTACATTTGTTTTATCTGCAAATGAC
AAAGATAATAATGCAAAAGAAAACAACGTGGCCAAGATTAAAGTCGTGGTGCGTAAGAGA
CCTCTAAATAAAAAGGAGGTTTCTCGCAAGGAGGATGATGTTGTAACTGTCTACGATAAT
GCGTATTTAACAGTCCATGAACCAAAGCTGAAGGTCGATTTGACGGCTTATGTGGAGAAG
CATGAGTTCTGTTTTGATGCTGTTCTAGATGAACATGTGACAAATGATGAGGTATATCGT
GTCACTGTACAACCAATTATTCCAATCATTTTTCAGCGAACAAAAGCAACTTGTTTTGCA
TATGGTCAGACAGGGAGTGGTAAGACATATACAATGCAACCATTACCCCTTAGAGCTGCC
GAAGACCTTGTTAGATTACTACATCAGCCAATTTACCGTAATCAGCGAATGAAGTTGTGG
CTTAGTTATTTTGAGATATATGGGGGAAAACTCTTTGATCTTCTCAGTGATAGAAAGAAA
CTATGTATGAGAGAAGACGGAAGGCAACAAGTTTGCATCGTTGGACTACAAGAATTTGAA
GTGTCGGATGTCCAAATTGTGAAAGAATATATTGAGAGAGGAAATGCTGCAAGAAGTACG
GGCTCTACCGGTGCCAATGAGGAATCTTCAAGGTCACATGCTATTCTTCAACTTGTTGTG
AAGAAACACAGTGAAATAAAAGACACTAGAAGGAACAATGACGGAAATGAGTCCAAGAGT
GGGAAAATTGTGGGGAAGATCTCTTTTATTGACCTTGCTGGTAGTGAAAGAGGTGCTGAC
ACAACTGATAATGACCGACAGACACGGATTGAGGGGGCTGAAATCAATAAAAGCCTTTTG
GCTCTCAAGGAGTGTATTCGTGCCCTAGATAATGACCAGATCCATATTCCATTTCGCGGG
AGTAAGCTCACCGAGGTGCTCCGTGACTCCTTTGTTGGAAACTCGAGGACTGTTATGATA
TCTTGTATATCTCCAAATGCTGGTTCATGTGAACACACATTGAATACATTGAGATATGCT
GACAGGGTTAAAAGTCTCTCCAAAAGCGGAAATACCAAAAAGGATTTGGTAACGAGTTCA
TTGCCACCAATGAATTCGGCACCCTTGCCTGTAATCTCAGACGTTGAGGATGCCTATGAG
CAACATCATAAACCCAAAGTAGCAGAAACAGGAAAAAGGGTTGTTGAAAAGGAGGGTCTT
TCTTATAATTCTTCTATCGATTCTGAAAAACAAAACCCTAGTTCTTCGTTGAATCATAAT
GGGCGAGTGGAAAGTGGGTTGGCTTCTGCAAGTCAAAAGATGTACTCATCATCTTATTCC
CAGAATTCAGCTGATACAGAAGGCAAGGTGGTGCCAAAGCTATCTCCACCTCGGAGAAGA
GATGAAAAATCAGAAAATCTTGGAAACTCGTTAAAGAAATATGGTAGTACATCTGAACTA
TGCACCCCGAGTACCAAGCCACATAACATGAGCAATGCAAGCTCAAACTATGCTCCCCCC
AGACAGCATGAAACAGAACCATCTTCACAAGATAGAAATATCAATGAAGTGCTTGAGGAA
GAAGAGGCCTTAATTGCAGCTCACAGAAAAGAAATTGAAGATACAATGGAGATTGTCCGT
GATGAAATGAAGCTGCTGGCAGAAGTAGATAAACCAGGGAGTTCGATTGACAATTATGTG
AACCAATTGAACTTTGTGCTATCTCGAAAAGCCGCAACTCTGGTAAGCCTCCAAGCACGC
CTTGCCCGCTTCCAGCACCGACTAAAAGAGCAGGAGATACTTAGTCGCAAGAGGGTTCCC
CGTTAA
>Gene.139646::PB.10052.7::g.139646::m.139646 Gene.139646::PB.10052.7::g.139646  ORF type:complete len:491 (+) PB.10052.7:1054-2526(+)
ATGCAACCATTACCCCTTAGAGCTGCCGAAGACCTTGTTAGATTACTACATCAGCCAATT
TACCGTAATCAGCGAATGAAGTTGTGGCTTAGTTATTTTGAGATATATGGGGGAAAACTC
TTTGATCTTCTCAGTGATAGAAAGAAACTATGTATGAGAGAAGACGGAAGGCAACAAGTT
TGCATCGTTGGACTACAAGAATTTGAAGTGTCGGATGTCCAAATTGTGAAAGAATATATT
GAGAGAGGAAATGCTGCAAGAAGTACGGGCTCTACCGGTGCCAATGAGGAATCTTCAAGG
TCACATGCTATTCTTCAACTTGTTGTGAAGAAACACAGTGAAATAAAAGACACTAGAAGG
AACAATGACGGAAATGAGTCCAAGAGTGGGAAAATTGTGGGGAAGATCTCTTTTATTGAC
CTTGCTGGTAGTGAAAGAGGTGCTGACACAACTGATAATGACCGACAGACACGGATTGAG
GGGGCTGAAATCAATAAAAGCCTTTTGGCTCTCAAGGAGTGTATTCGTGCCCTAGATAAT
GACCAGATCCATATTCCATTTCGCGGGAGTAAGCTCACCGAGGTGCTCCGTGACTCCTTT
GTTGGAAACTCGAGGACTGTTATGATATCTTGTATATCTCCAAATGCTGGTTCATGTGAA
CACACATTGAATACATTGAGATATGCTGACAGGGTTAAAAGTCTCTCCAAAAGCGGAAAT
ACCAAAAAGGATTTGGTAACGAGTTCATTGCCACCAATGAATTCGGCACCCTTGCCTGTA
ATCTCAGACGTTGAGGATGCCTATGAGCAACATCATAAACCCAAAGTAGCAGAAACAGGA
AAAAGGGTTGTTGAAAAGGAGGGTCTTTCTTATAATTCTTCTATCGATTCTGAAAAACAA
AACCCTAGTTCTTCGTTGAATCATAATGGGCGAGTGGAAAGTGGGTTGGCTTCTGCAAGT
CAAAAGATGTACTCATCATCTTATTCCCAGAATTCAGCTGATACAGAAGGCAAGGTGGTG
CCAAAGCTATCTCCACCTCGGAGAAGAGATGAAAAATCAGAAAATCTTGGAAACTCGTTA
AAGAAATATGGTAGTACATCTGAACTATGCACCCCGAGTACCAAGCCACATAACATGAGC
AATGCAAGCTCAAACTATGCTCCCCCCAGACAGCATGAAACAGAACCATCTTCACAAGAT
AGAAATATCAATGAAGTGCTTGAGGAAGAAGAGGCCTTAATTGCAGCTCACAGAAAAGAA
ATTGAAGATACAATGGAGATTGTCCGTGATGAAATGAAGCTGCTGGCAGAAGTAGATAAA
CCAGGGAGTTCGATTGACAATTATGTGAACCAATTGAACTTTGTGCTATCTCGAAAAGCC
GCAACTCTGGTAAGCCTCCAAGCACGCCTTGCCCGCTTCCAGCACCGACTAAAAGAGCAG
GAGATACTTAGTCGCAAGAGGGTTCCCCGTTAA
>Gene.139652::PB.10052.8::g.139652::m.139652 Gene.139652::PB.10052.8::g.139652  ORF type:complete len:103 (+) PB.10052.8:2216-2524(+)
ATGGTAGTACATCTGAAACTATGCACCCCGAGTACCAAGCCACATAACATGAGCAATGCA
AGCTCAAACTATGCTCCCCCCAGACAGCATGAAACAGAACCATCTTCACAAGATAGAAAT
ATCAATGAAGTGCTTGAGGAAGAAGAGGCCTTAATTGCAGCTCACAGAAAAGAAATTGAA
GATACAATGGAGATTGTCCGTGATGAAATGAAGCTGCTGGCAGAAGTAGATAAACCAGGG
AGTTCGATTGACAATTATGTGAAACCAATTGAACTTTGTGCTATCTCGAAAAAGCCGCAA
CTCTGGTAA
>Gene.139657::PB.10052.9::g.139657::m.139657 Gene.139657::PB.10052.9::g.139657  ORF type:complete len:440 (+) PB.10052.9:2056-3375(+)
ATGAGAGAAGACGGAAGGCAACAAGTTTGCATCGTTGGACTACAAGAATTTGAAGTGTCG
GATGTCCAAATTGTGAAAGAATATATTGAGAGAGGAAATGCTGCAAGAAGTACGGGCTCT
ACCGGTGCCAATGAGGAATCTTCAAGGTCACATGCTATTCTTCAACTTGTTGTGAAGAAA
CACAGTGAAATAAAAGACACTAGAAGGAACAATGACGGAAATGAGTCCAAGAGTGGGAAA
ATTGTGGGGAAGATCTCTTTTATTGACCTTGCTGGTAGTGAAAGAGGTGCTGACACAACT
GATAATGACCGACAGACACGGATTGAGGGGGCTGAAATCAATAAAAGCCTTTTGGCTCTC
AAGGAGTGTATTCGTGCCCTAGATAATGACCAGATCCATATTCCATTTCGCGGGAGTAAG
CTCACCGAGGTGCTCCGTGACTCCTTTGTTGGAAACTCGAGGACTGTTATGATATCTTGT
ATATCTCCAAATGCTGGTTCATGTGAACACACATTGAATACATTGAGATATGCTGACAGG
GTTAAAAGTCTCTCCAAAAGCGGAAATACCAAAAAGGATTTGGTAACGAGTTCATTGCCA
CCAATGAATTCGGCACCCTTGCCTGTAATCTCAGACGTTGAGGATGCCTATGAGCAACAT
CATAAACCCAAAGTAGCAGAAACAGGAAAAAGGGTTGTTGAAAAGGAGGGTCTTTCTTAT
AATTCTTCTATCGATTCTGAAAAACAAAACCCTAGTTCTTCGTTGAATCATAATGGGCGA
GTGGAAAGTGGGTTGGCTTCTGCAAGTCAAAAGATGTACTCATCATCTTATTCCCAGAAT
TCAGCTGATACAGAAGGCAAGGTGGTGCCAAAGCTATCTCCACCTCGGAGAAGAGATGAA
AAATCAGAAAATCTTGGAAACTCGTTAAAGAAATATGGTAGTACATCTGAACTATGCACC
CCGAGTACCAAGCCACATAACATGAGCAATGCAAGCTCAAACTATGCTCCCCCCAGACAG
CATGAAACAGAACCATCTTCACAAGATAGAAATATCAATGAAGTGCTTGAGGAAGAAGAG
GCCTTAATTGCAGCTCACAGAAAAGAAATTGAAGATACAATGGAGATTGTCCGTGATGAA
ATGAAGCTGCTGGCAGAAGTAGATAAACCAGGGAGTTCGATTGACAATTATGTGAACCAA
TTGAACTTTGTGCTATCTCGAAAAGCCGCAACTCTGGTAAGCCTCCAAGCACGCCTTGCC
CGCTTCCAGCACCGACTAAAAGAGCAGGAGATACTTAGTCGCAAGAGGGTTCCCCGTTAA
>Gene.139670::PB.10053.1::g.139670::m.139670 Gene.139670::PB.10053.1::g.139670  ORF type:complete len:442 (+) PB.10053.1:242-1567(+)
ATGGAGAGGTACGGTCGAACTCAGGCAATGGAAGGAGCACAGGCGGATCCGGTGGCGGAA
TGGAGCTCGCCGATCGGCGAAACGGGGCTCGAAGAGCCTATGTGGCAATTAGGTTTAACT
GGCGGTGTTGAATCTTACCCTGAACGGCCAGATGAGGCTGATTGTATTTACTATTTGAGA
ACCGGATTTTGTGGATTTGGTGCTCGGTGTCGGTTCAATCATCCCCGGGATCGTCATTCG
GTTTTGGGAGCTTTGAGAGGTAGTGGAGGGGAATATCCAGAGCGAACGGGTCAACCCGTT
TGCCAGTATTACATGAGGACCGGGATGTGTAAGTTTGGGATTTCATGTAAGTACCATCAT
CCAAAACATGGAGCTGGATCTGTAAACCCCATGGGTGAAAAAGAGTGTTCATACTATGTG
AAAACAGGGCAGTGCAAATTCGGGGTCACTTGTAAATTTCATCATCCTCAGCCTTCCGGC
ATACAAATTCCAGCTCCGCCGATTTATCAGACAATGCAATCTACGGTGCAATCTTCTCAA
CAATATGGGGTGGTGGCCGGAAATTGGCCGGCCACTAGGTCAACTATGCTTCCAGGATCA
TTTGTCTCTGGGACTTATGGTCCTCCAATGGTGCTCCCGCCGGGAATGGTTCCCGTTCCC
GGTTGGAGCCCTTACTTGGCACCTGTGAGTCCAGCAGCTTCTCCAAGTACTACTCAACCC
ACAGTTGGCGGTGGAGCAATGTATGGGATACAAGAGCTATCTTCTTTAGCCACTACATAT
GCAGGGCCTTATCTATCCTTGCCTTCTTCATCACCCTCTCCTTCTGGTTTTAAACCGAAG
GAAAACCCTTTGCCAGAGAGGCCCGGTCAGCCTGAATGCCAACACTACATGAAAACTGGG
GATTGTAAATTCGGATCCTTTTGTAGATACCATCATCCACCCAAAACAAGCTATGACCTT
AGCCTCACGGGTCTTCCTCTAAGGCCGGGTTTTCCGATTTGTTCTCACTATGCACAAACT
GGAGCATGCAATTTCGGGCCTTCATGCATATTCGATCACCCGACGAGCTCACTGAGTTAC
AGCCCATCTCAATCTTCTCTTGTTGATATACCGGTTGCTCCTTATCCGGTTGGCTCTACT
GCAGCCACCCTAGCTCCTTCTTCTTCATCCGCTGACTTGAGGGCCGAACCTGAGCCGGTG
GCCCAGATTTCTTCTTCCATGATCACCTCAACTGCTTCAGTCGGTTCAATCTTCTCAACC
AGTGGAATCGCTGCTCAATCTTTGCCAATAGCGGGCCAAGAATGCGATGTTGACATATCG
AGCTGA
>Gene.139671::PB.10053.3::g.139671::m.139671 Gene.139671::PB.10053.3::g.139671  ORF type:complete len:145 (+) PB.10053.3:1073-1507(+)
ATGGGGTGGTGGCCGGAAATTGGCCGGCCACTAGGTCAACTATGCTTCCCGGATCATTTG
TCTCTGGGACTTATGGTCCTCCAATGGTGCTCCCGCCGGGAATGGTTCCTGTTCCCGGTT
GGAGCCTTACTTGGCACCTGTGAGTCCAGCAGCTTCTCCAAGTACTACTCAACCCACAGT
TGCGGTGGAGCAATGTATGGGATACAAGAGCTATCTTCTTTAGCCACTACATATGCAGGG
CCTTATCTATCCTTGCCTTCTTCATCACCCTCTCCTTCTGGTTTTAAACCGAAGGAAAAC
CCTTTGCCAGAGAGGCCCGGTCAGCCTGAATGCCAACACTACATGAAAACCGGGGATTGT
AAATTCGGATCCTTTGTAGATACCATCATCCACCCAAAACAAGCTATGACCTTAGCCTCA
CGGGTCTTCCTCTAA
>Gene.139674::PB.10053.5::g.139674::m.139674 Gene.139674::PB.10053.5::g.139674  ORF type:complete len:196 (+) PB.10053.5:1726-2313(+)
ATGTATGGGATACAAGAGCTATCTTCTTTAGCCACTACATATGCAGGGCCTTATCTATCC
TTGCCTTCTTCATCACCCTCTCCTTCTGGTTTTAAACCGAAGGAAAACCCTTTGCCAGAG
AGGCCCGGTCAGCCTGAATGCCAACACTACATGAAAACTGGGGATTGTAAATTCGGATCC
TTTTGTAGATACCATCATCCACCCAAAACAAGCTATGACCTTAGCCTCACGGGTCTTCCT
CTAAGGCCGGGTTTTCCGATTTGTTCTCACTATGCACAAACTGGAGCATGCAATTTCGGG
CCTTCATGCATATTCGATCACCCGACGAGCTCACTGAGTTACAGCCCATCTCAATCTTCT
CTTGTTGATATACCGGTTGCTCCTTATCCGGTTGGCTCTACTGCAGCCACCCTAGCTCCT
TCTTCTTCATCCGCTGACTTGAGGGCCGAACCTGAGCCGGTGGCCCAGATTTCTTCTTCC
ATGATCACCTCAACTGCTTCAGTCGGTTCAATCTTCTCAACCAGTGGAATCGCTGCTCAA
TCTTTGCCAATAGCGGGCCAAGAATGCGATGTTGACATATCGAGCTGA
>Gene.139680::PB.10055.1::g.139680::m.139680 Gene.139680::PB.10055.1::g.139680  ORF type:complete len:268 (+) PB.10055.1:1395-2198(+)
ATGGAAGAAGCAAAGTCATATCTAAACGGACCAACTACTGGGAATGGGAGAACATTTCCT
AGTCGTCTTGTGCATGCTGGGCCAGATGAGAAGCTGAAAGATGTGGCTTTGAAGATTTTG
CAAAATGAAGTTGCTACTGTTCCTATAATTCATTTATCTTCACCAGATGGTTCATTTCCT
CAGTTATTGCATATTGCTTCACTTTCTGGGATACTAAAATGTATTTGCAGGTTTTTTAGA
CATTCATTTGGCTCGTTGCCGATGCTTCAACTGCCCATCGGGGCAATTCCTGTGGGGACA
TGGGTTCCCAAAATTGGAGAGGCGAATCGACAGCCGTTAGCCATGTTGAGACCAACTGCT
TCTCTAAACTCAGCATTGAATTTGTTTATTCAAGCTCAAGTTAGTTCAATACCGATAGTT
GATGATAATGACTCTCTATTGGACATATATTCTCGGAGTGATATCACAGCTTTGGCAAAT
GACAAGCTCTATGAACATATTAATCTTGAAGAAATGACTATTCATCAGGCTTTGCAGCTT
GGACAAGAACCGGGCTCTACTCATGGATTCAATAGTCAAAGGTGTCACATGTGTTTGCGA
TCCGATCCGTTGCATAAAGTGATGGAACGACTCGCCGTTCCCGGGGTAAGAAGGCTAGTT
ATTGTGGAAGCTGGAAGCAAGCGTGTAGAGGGCATTATTCACTCATCGATGTTTTCAGAT
TCCTACTCGGTTAGTTTTGCCAAATTGGCTAGTCAAATTCAACCAGTATCTCCTTTTTCC
TTCTTATGCTTCCCCACAATATAG
>Gene.139684::PB.10055.2::g.139684::m.139684 Gene.139684::PB.10055.2::g.139684  ORF type:complete len:321 (+) PB.10055.2:675-1637(+)
ATGGATTATGCACAAGAAAGCGGCGGTGCTGCAGGGACAGTCCTTATCCCCACAAGATTC
GTGTGGCCTTACGGGGGAAGAAGTGTATTTTTAAGCGGTTCATTTACAGGGTGGTCGCAG
CATTGGCCGATGACTCCGGTTGAGGGCTGCCCGATTGTATTTCAGACTATTTGCAGCTTA
CCACCTGGTTACCATCAGTACAAGTTTATAGTTGATGGTGAATGGCGACATGATGAACGC
CAACCCTTTGTGAGTAGTAATTACGGGACGGTGAATACAGTCCTCTTAGCAAGGGATTCG
GGCTATATTCCTGCAATCGTTACTCCACAAATGCCTCCAGGCTCAAACATGGATGTGGAT
AACGAGGCATTTCAACGTCTGGTTAGAGTATCAGATGGTACACTTCATACTGGGTCGCCA
AGGCTATCACAAGCAGATTTAGACGTCTCTCGTCAACGTGTTTCTGTTTTTCTGTCTACC
CACATGGCTTATGAGTTGCTTCCTGACTCCGGCAAGGTTATTGCCTTGGACATCGATTTG
CCTGTAAAGCAAGCATTTCATATTCTACATGAGCAGGGATTTGCTACTGCTCCTCTATGG
GACTTCAGCAAGGGGCAGTTTGTTGGAGTTCTTAGTCCTTTGGATTTTATCTTAATCATG
AGGGAGCTTGGAAATCGTGGGTCTAATCTGACGGAGGAAGAGCTTGAAATACATACTATA
TCTGCATGGAAAGAAGCAAAGTCATATCTAAACGGACCAACTACTGGGAATGGGAGAACA
TTTCCTAGTCGTCTTGTGCATGTGAGTGTTAAATTTGGCATTTATTTGGGTGAGGTGTTG
CATTCGAATTTTCTTTTTTACAAATCTCTTCGAAATCAAATTCCTTTTTCAAATACTTCA
CCCAAACGCACCTATAAAGTTTGCCACAAGAATTTGACTATTTTTCAATTGGATTATCGA
TGA
>Gene.139688::PB.10056.1::g.139688::m.139688 Gene.139688::PB.10056.1::g.139688  ORF type:complete len:1326 (+) PB.10056.1:367-4344(+)
ATGGAGGAGCCGGAGTTAGAAGAAGGAGAGGCTTGCTATAAGGACGACGCAAGCATTGAT
CCTGATGTAGCTCTCTCTTACATTGATGAGAAACTTCAAAGTGTATTGGGGCATTTTCAA
AAAGATTTTGAAGGAGGGGTTTCCGCAGAGAATTTGGGTGCGAAGTTTGGTGGGTATGGT
TCATTTTTACCCACGTTTCAACGCTCTCCCTCAATATGGTCACAACCAAAGACCCCACAT
AGAGCCCAGAGTCACAATACACCGAGATCTTCTAATACTTTCCCCGAAGAGGGTGTCCCC
CAAAATTCTACAGCTCCGTCAAATGCACCCCCATCTTTGCAACATGAACCTACGTCTCAC
TCTATGCATGAATCAAATATTTCAACCAAACAAGATTCTACACTTTCGTTAGTTCGGGCT
TCTAAAAAGTCAGGCGATAATAACCGGCATTCTTTAAGCAAATCGGTCAATCAAACCGAT
CAGAGAACGCTTAAAGTTCGAATCAAAGTGGGTTCTTCTAGGAGCTCAGCTCAACATATT
GCTGCTATCTATAGTGGTCTTGGGCTCATGTCACCTTCTTCTTCAACGGGGAATAGCCTT
GAGGAAAGCGATGGGGTTCCAGTTGAATATGAAGAGACTTTGGATGAATCGCCTGCTTGT
ATTCTTCAGGTTATGACATCATTTCCAGTTCTAGGGGATGCATTACTCTCACCTCTTCAC
GACAGGCTTCTTGCTTTAGTAAAAAAGAGAATAGCTTTACCGCACAACAAGCCCTCATCT
GCCATTAGTGGTAAACAAGATGGTTTAGCTTCATTGAAAAAGAAGAAAACAAAAGCATTG
GGGAATAACAAGAAAGTGTTGGAGGGTTCAAAACACGACGACGATGATAATAATTCAACT
TCTTTTTCATATAAAAATCAGAAATATGAAACTCGTGAAAATAAGCCTTGTTTGCCTGAT
GACTTTTTATTAGAGGCTCCTTCGAATTCAAAAGGTTCTATGACAGCAAATTTAGCTCCC
AAGAGGCACGAAAAGGATGTTCCAATGAAAAAAAGGGAGTTAAATAAAGACTTGGTAAAG
GATGTTAAGATTGTTGATTCAATCGAGAATCACCCTTCAAAACCCAATGTTTCGGTTGAT
ATTAAGGAGAATGGGAGGAATGATGATAAAAAAGCACCCTCGTTTAAGGATAAATCCGAT
GTTGACGTTTTGGAGGCCAGGAGAGAGAGTAATATTGGGGCGAAGGATCATTCCAGTGAG
AGAGACGAAATGAGAATGCCTCAAAATAGAAAGAAAACATCGTTTGAAGGCAAAGGGAAG
TTAAATGGAAGCCAAAATAAAGTTCCAAAGGAACGTGAAAGTCGTAGACGTGTGTTTGAT
GACACGCGGTTGGAAAACTCAAGTGATGGAAATGATCAATTGGAGACGCATTCGGGTGAG
AGGGCAAAGGAACAAAATGCATCTGTCGACAAATCGAAGGAGAGATTAGGTTGTAAGAAT
GTGGATAACGGGTTGAATGCAGATATGGAAGTGGTTCCTATGGTTCATGTGGCTCCTGAA
GTGATAGAAGAACATTGGGTCGCTTGTGACCGTTGTCAAAAGTGGCGTCTTTTGCCATAT
GGGACGATGCCAGAGCAATTGCCTGAAAACTGGTTGTGTAGCATGCTGAATTGGCTGCCT
GGATTGAACCGTTGTGACATCAGCGAACAGGAGACAACAGACGCTCTTCATGCTTTATAC
CAACTTCCGCTTCCACTTCCTGATAATCAAAATAACCTTCAAAATCGCGGTGATGGAGCT
GCATCTCAAGTAAATTCTACCATTATGCAACATTTTAACCAACACCATGTTAATATCGCT
TCTTCCTCCTCCCTCACGCCTAACCTTGGAAAGAGGAAACATAAATCAAAATCCACACCC
GTTACAGATAGCAAAAGTTTAAATGACACAAACCAGCCTTGTTTAGAGACAAATTTTATG
AACAAGTCTAATGCTCAACATGTGATGAAACCGTTCAACTTTGATGTCAATAAGGATAGC
GGCAAACAGAAGGAGAAGCAATTGAATGGAGGTAATAAAAGGCAAAAAAATCTGATAATC
GACGGGGAGTTCAACCATGGTGGACATGAGATTATGAAGAAGAGCAAGACTGATAGTGGG
GATCTTCACAGAGTCGATCTTAGTTCAAGTAATGCCTTGTCAACTAAGGTATCGGGAAGG
TATACCGAGAAACACAGTCAAAATTGTTCACCGGCAGATTCAAAGAACAGCTCAAAGGAG
AGATTACTAAACACACGCAAAGAAAGGGGAATGCCTTCAAAGAAGAGAAAAACGAAGGAT
TGGATGGTGAATACTAATGAAAATCACTTATTAAATAGAGATCTCTATACGAAGGAAGAA
AAGGAAAGTGAATTTTTGAAGGAAAAGAAAAAACTTAAGGTGTCTGATACTGAAGGAAAG
GGGCGAGTAACCAAAATCATCTTGTCGGGCAATAACAACAAGGATCAAAGCACGAGGAGT
AAGGCTCTTCAACGAGCATCAGACGATGTGGATGCATTAAAAAGGGATTTGGGTTTGGCG
TCTGAGCAATTTTCAATGGCAGCCGCTTCAAGCTCTTCAAAGGTTTCTGACTCACGCAAG
ACGAAATCAAAATCCAATTTTCAAGAAGCGAAAGGGTCGCCTGTGGAATCGGTTTCTTCA
TCCCCCCTTAGGGTTTCGATTCAAGACAAGAGTTTACCACCAAGTAGTTTAAGGAAAGGA
GAGACCAAACACGACAGTTTTGGTATGAAGAAGAGCTCGAGGAAATCCATGGAGGGTGCT
AACAATGTCATAGTACCACCACAGAAGCCTGAAAAAGTTTCCTCTTCTCGGTCTAAGGAC
AAGGACAGAGGAGTGAAGAGATTACACGATTCTCTCGAGATGAAATCAGGCAAGAGGGTT
ACCCCTCAGCATAACCCGGATCAGGATTTTGAGCATGAAGCAACCAGGTCGAGCAATTTA
ACTCAAGTGGAGTCGAGAGGTGGGATATCACAGGCTGAACAAAATCGTTTTGTTAAGAAG
GATCTGGGTTCTGTTAATGGAAATGGTTTGGGTGTGCAGCATAGTAATGCTGGTGCAGTA
GGTAATGTGAATGTGACAAAGTCATTGAAACTGCAGGGGAAAACTGCTCATCAGAATGGG
GATAACGGTGCCCCAAATCAGGCGAAAAGGGATGGGAATCAGATTGCTTCTAATGCTTTG
AAAGAAGCTGAAGATCTCAAACATTATGCTGACCGCATTAAGAACTCTGGGTTTGACTTC
GAGTCTAACGAGGCCTATCTCCAAGCGGCCTTAAAGTTTCTTCATGGAGCTTCACTTCTG
GAGAACTGCAATACTGAAACAAGCAAACAAGGGGAGATTACTCAAATGCAAATTTATTGT
GACACAGCCAAACTTTGCGAAATGTGTGCTGTCAAATACGAAAAAAGCCAAGAAATGGCT
GCTGCTTCTTTAGCCTATAAATGCATGGAAGTTGCCTACATGAGGGTAGTTTATTGCAAA
TACTCGAGTACAAACAGAGACCGACATGATTTGCAAGCAAGCTTACAGATGGCTTCACAA
GGTGAATCTCCTTCATCTTCTGCATCTGATGTTGATAACTTCAATAACCATGCGGCTGTA
GAAAAGGCTACACTACCTAAAGGCACGGTTTCTCATGGTGGAAGCCATGTCATTGTTACT
CGTAACCGACCCAATTTTGTTCGGCTGCTCGACTTTACTAAGGATGTAAATTCCGCGATG
GAAGCCTCCAAGAAATCCCAAACTGCTTTTGCAGCAGCTAATTTAATGCCAGAAATGGCT
CAGAACAAAGAGGCAATAGCTCCTCTTAAAAGGGTCATTGACTTCAGCTTCCAAGATATG
GAGGAACTTGTTCGTTTGGTACGACTAGCAATAGATGCCATCAATCGCCGAGAGTTTGGT
GGTAACTCGAGACTTTAG
>Gene.139702::PB.10056.3::g.139702::m.139702 Gene.139702::PB.10056.3::g.139702  ORF type:complete len:227 (+) PB.10056.3:112-792(+)
ATGACAGCAAATTTAGCTCCCAAGAGGCACGAAAAGGATGTTCCAATGAAAAAAAGGGAG
TTAAATAAAGACTTGGTAAAGGATGTTAAGATTGTTGATTCAATCGAGAATCACCCTTCA
AAACCCAATGTTTCGGTTGATATTAAGGAGAATGGGAGGAATGATGATAAAAAAGCACCC
TCGTTTAAGGATAAATCCGATGTTGACGTTTTGGAGGCCAGGAGAGAGAGTAATATTGGG
GCGAAGGATCATTCCAGTGAGAGAGACGAAATGAGAATGCCTCAAAATAGAAAGAAAACA
TCGTTTGAAGGCAAAGGGAAGTTAAATGGAAGCCAAAATAAAGTTCCAAAGGAACGTGAA
AGTCGTAGACGTGTGTTTGATGACACGCGGTTGGAAAACTCAAGTGATGGAAATGATCAA
TTGGAGACGCATTCGGGTGAGAGGGCAAAGGAACAAAATGCATCTGTCGACAAATCGAAG
GAGAGATTAGGTTGTAAGAATGTGGATAACGGGTTGAATGCAGATATGGAAGTGGTTCCT
ATGGTTCATGTGGCTCCTGAAGTGATAGAAGAACATTGGGTCGCTTGTGACCGTTGTCAA
AAGTGGCGTCTTTTGCCATATGGGACGATGCCAGAGCAATTGCCTGAAAACTGGTTGTGT
AGCATGCTGAATTGGCTGTAA
>Gene.139707::PB.10057.1::g.139707::m.139707 Gene.139707::PB.10057.1::g.139707  ORF type:complete len:721 (+) PB.10057.1:321-2483(+)
ATGGATTTGATTGAATTGAGTCAAAATGGAGATATCGTAACCGAAAAAACCGATATATTC
ACAGAACAAGAAGTGTTTCCTCGTGTGGGTGAAGAATTCCAAACCAAAATCCCAGAACTG
TTCTCAAAATTGGATTATCTTTTTTACACAAACAATCCCTTAGAAACAGAAAACAAGAAC
GTTTTCCCCTTCAACTTTCTCATGGGGTTACCCATCCCGATCACGTGGATTCAAAACCAA
ATCAATCGAAAATTCGAAGTTCGAATCAAAGAGGAGGCGAAGTCCGAGGACGAATCGAAT
TGTTTGGTTCCGGGGGATGATTTTTGTGATTCTTCTTGGGGTGAAATTGAAAAATCGAGT
TTTTTGTTGGGGTTGTATGCGTTCGGGAAGAATTTTGTTCAGGTGGAGAGGTTCGTCGGG
AGCAAAACAATGGGGGAAATTTTGCCGTTTTACTACGGTTTTTTTTATAAATCCGAGGAG
TATAAAAGGTGGTCGGAGTGTCGGAAAATGAGGAGCCGGAGGGTCGCGTTTGGACAAAAG
ATATTTACCGGTTTTAGGCTACAAGAACTGTTGTCTCGTTTATTCCTTCATGTTTCGAAG
GAATGTCAAAATGCCATTTTGGAGGTCTCGAAGATCTACGGAGAGGGAAAAACGTCGTTG
GAAGACTACATTTCCTCTCTAAAATCCATGGTCGGCCTAAAAACCCTAGTCGACGCCGTT
GCAATCGGCAGAGGAAAACAAGATCTCACCAAAATGTCTTTTGACCCTTCGAAATCCAAT
CAAATTTTCCAAATTCGCCCAGAAATACCCTCCGGAAAAGCCTGTTCTTCCCTTACAACC
TCGGAAATTATTAAATTTCTTACAGGAGATTATCGTCTTAGCAAAGCCCGATCCAATGAT
TTATTTTGGGAGGCCGTTTGGCCACGGTTATTAGCTAGAGGATGGCACTCTGAGCAGCCC
AAAGACCAATCTTATATCCCCGTGTCCAAACACTCCCTTGTTTTTCTCGTCCCAGGCGTT
AAAAAATTTTCGAGGCGGAAATTAGTGAAGGGCGATCACTATTTTGATTCGATTACCGAT
GTTTTGAGTAAAGTCGGGTCCGAGCCCGGGCTTATTGAGCTTGGCCCGGAATTAAATGAA
GGAAACGTAGTAGAAGACGATTCATCCGATGAGGATGGAGAGGAGGAGGAGAGGCGGGCT
TATCTCCGGCCTCGTTTGGGCCCAGGCCAGGGCCCGGTGATGAAGTTTACGGTGGTGGAT
ACAAGTCGGGCCGACGGAAATGTTTTGAAATTGAGGGAGTTGAGAATGCTACCGATCGAA
TTGATGGGGAAATCGATGATTGGGATTGAAGAATTCGAGAATGGTTCAGAGGTTTCGAAT
GAGGAGTCGGCGGGTGTTTCTGTTTCCGCTTCCGACGAGGTTCGAGCTTTTGACGGCCAT
GATTCGACCGATCTTGGCCTGAAAAAACCAAATAAACGGAAGATGAAGAAGGCAAAGAAA
GATGAAAAAGGGGCCCGGGCCCTAAAGCTAAACCCTTGTAGTAGTAGTAGTTTGGAGAAC
CAAACTTGCTGCTTGGCTGAGAATGATGCTTTTCAGTTGAATTCAACTATTTCCACCGAA
AACAATATGTTTCAGTTGAATTCAACTATTTCTGTTGACAATGATACTTTTCAGTTGAAT
TCAACTACTTCCGCCGAGAACGATAATTTTCAGTTGAATTCAACTGTTTCGCCAAAAAGC
GGCCCTATCGAGAATCATTACAGCCTGAAACCCGAGCCGAGGACATTATTTGACCTGAAT
TTGCCTCCGGAGATCGAAAACGGGGCTTTTATTATAGAAGAAGCCGATGATTGGACAAAT
AATAAAGAGGCTAATAGTTCCGAAAAATTGCCTAATTTGAATTCAAGGAGACAGAGCACG
AGAAATAGACCGCCAACGGCTAGAGCCCTTGAAGCTCTTGCGAGCGGGTTTTTAACGGTG
GGCAAAAAAAGGAAAAATAAAGACGAGAAATTGACAAGAAATTCTAAATCAAGGCTTCAA
AAACGTGTTCGTGGTGATTCGATTGTTGAAGAAGGTGAGGAAGAAGAAGAAGACTGTAAT
GGCGATTTTCGGGTTTTTTCCGAGGGTGATTTGGCTCAAATTTCCGGATTTCAAAACGGG
TAA
>Gene.139711::PB.10057.2::g.139711::m.139711 Gene.139711::PB.10057.2::g.139711  ORF type:complete len:721 (+) PB.10057.2:258-2420(+)
ATGGATTTGATTGAATTGAGTCAAAATGGAGATATCGTAACCGAAAAAACCGATATATTC
ACAGAACAAGAAGTGTTTCCTCGTGTGGGTGAAGAATTCCAAACCAAAATCCCAGAACTG
TTCTCAAAATTGGATTATCTTTTTTACACAAACAATCCCTTAGAAACAGAAAACAAGAAC
GTTTTCCCCTTCAACTTTCTCATGGGGTTACCCATCCCGATCACGTGGATTCAAAACCAA
ATCAATCGAAAATTCGAAGTTCGAATCAAAGAGGAGGCGAAGTCCGAGGACGAATCGAAT
TGTTTGGTTCCGGGGGATGATTTTTGTGATTCTTCTTGGGGTGAAATTGAAAAATCGAGT
TTTTTGTTGGGGTTGTATGCGTTCGGGAAGAATTTTGTTCAGGTGGAGAGGTTCGTCGGG
AGCAAAACAATGGGGGAAATTTTGCCGTTTTACTACGGTTTTTTTTATAAATCCGAGGAG
TATAAAAGGTGGTCGGAGTGTCGGAAAATGAGGAGCCGGAGGGTCGCGTTTGGACAAAAG
ATATTTACCGGTTTTAGGCTACAAGAACTGTTGTCTCGTTTATTCCTTCATGTTTCGAAG
GAATGTCAAAATGCCATTTTGGAGGTCTCGAAGATCTACGGAGAGGGAAAAACGTCGTTG
GAAGACTACATTTCCTCTCTAAAATCCATGGTCGGCCTAAAAACCCTAGTCGACGCCGTT
GCAATCGGCAGAGGAAAACAAGATCTCACCAAAATGTCTTTTGACCCTTCGAAATCCAAT
CAAATTTTCCAAATTCGCCCAGAAATACCCTCCGGAAAAGCCTGTTCTTCCCTTACAACC
TCGGAAATTATTAAATTTCTTACAGGAGATTATCGTCTTAGCAAAGCCCGATCCAATGAT
TTATTTTGGGAGGCCGTTTGGCCACGGTTATTAGCTAGAGGATGGCACTCTGAGCAGCCC
AAAGACCAATCTTATATCCCCGTGTCCAAACACTCCCTTGTTTTTCTCGTCCCAGGCGTT
AAAAAATTTTCGAGGCGGAAATTAGTGAAGGGCGATCACTATTTTGATTCGATTACCGAT
GTTTTGAGTAAAGTCGGGTCCGAGCCCGGGCTTATTGAGCTTGGCCCGGAATTAAATGAA
GGAAACGTAGTAGAAGACGATTCATCCGATGAGGATGGAGAGGAGGAGGAGAGGCGGGCT
TATCTCCGGCCTCGTTTGGGCCCAGGCCAGGGCCCGGTGATGAAGTTTACGGTGGTGGAT
ACAAGTCGGGCCGACGGAAATGTTTTGAAATTGAGGGAGTTGAGAATGCTACCGATCGAA
TTGATGGGGAAATCGATGATTGGGATTGAAGAATTCGAGAATGGTTCAGAGGTTTCGAAT
GAGGAGTCGGCGGGTGTTTCTGTTTCCGCTTCCGACGAGGTTCGAGCTTTTGACGGCCAT
GATTCGACCGATCTTGGCCTGAAAAAACCAAATAAACGGAAGATGAAGAAGGCAAAGAAA
GATGAAAAAGGGGCCCGGGCCCTAAAGCTAAACCCTTGTAGTAGTAGTAGTTTGGAGAAC
CAAACTTGCTGCTTGGCTGAGAATGATGCTTTTCAGTTGAATTCAACTATTTCCACCGAA
AACAATATGTTTCAGTTGAATTCAACTATTTCTGTTGACAATGATACTTTTCAGTTGAAT
TCAACTACTTCCGCCGAGAACGATAATTTTCAGTTGAATTCAACTGTTTCGCCAAAAAGC
GGCCCTATCGAGAATCATTACAGCCTGAAACCCGAGCCGAGGACATTATTTGACCTGAAT
TTGCCTCCGGAGATCGAAAACGGGGCTTTTATTATAGAAGAAGCCGATGATTGGACAAAT
AATAAAGAGGCTAATAGTTCCGAAAAATTGCCTAATTTGAATTCAAGGAGACAGAGCACG
AGAAATAGACCGCCAACGGCTAGAGCCCTTGAAGCTCTTGCGAGCGGGTTTTTAACGGTG
GGCAAAAAAAGGAAAAATAAAGACGAGAAATTGACAAGAAATTCTAAATCAAGGCTTCAA
AAACGTGTTCGTGGTGATTCGATTGTTGAAGAAGGTGAGGAAGAAGAAGAAGACTGTAAT
GGCGATTTTCGGGTTTTTTCCGAGGGTGATTTGGCTCAAATTTCCGGATTTCAAAACGGG
TAA
>Gene.15871::PB.1006.1::g.15871::m.15871 Gene.15871::PB.1006.1::g.15871  ORF type:complete len:770 (+) PB.1006.1:968-3277(+)
ATGCATATGGAGATTGGTAGACGAATTTTTAGACAAAGGCTTGAAACTGGAGGTCGGGGT
GGTGATGTAGAACAGCGTCGGGCATTTCAGAAGTTAATATATGTTTCAACTCTTGTGTTT
GGAGAAGCTTCCAGTTTCCTTTTACCTTGGAAACGTGTTTTCAAGGTCACAGATGCTCAG
ATTGAGGTTGCTATAAGAGACAATGCCCAGCGGTTGTATGGATTAAAGCTAAAGTCAGTT
GGAGAAGATATTAATGTGAACCAGCTGATTAGCTTGCGGGAAGCACAACTTCTCTATAAG
CTTTCTGATGAGCTTGCTGAGGATATGTTTAAGGAGCACACTAGAAAGCTTGTTGAAAAA
CATGTATCAAAAGCCCTTGGCATATTGAAGTCTAGGACAAGAGCTACTGTAATGGAAAGC
AGGGAGGTGGCAGAGGTCTTCGAGGAACTTGATAAGATACTGGCATTCAATAATATGCTG
GTATCACTGAAGAATCATCCTGATGCTAGTCGTTTCGCTCGTGGGTTTGGGCCAATTACT
TTATTAGGTGGTGGATATGATGGTGACAGAAAGATGGATGACTTAAAGCTCCTATACAGG
ACATACATTACGGATTCTCTATCAACTGGACGCATGGAAGAAGCAAAGCTTGCTTCGTTG
AACCAGTTGGCGAATATATTTGGTTTAGGTAAACACGAAGCAGAATCTGTTTTACTGGAT
GTTACCTCAAAAGTGTATCGCAAACAGCTGTCTCAAGCTGCATCCAGTGGTGCTCTGGAA
GCTGCGGAGAGCAAAGCTGCCTTCCTTCAAAATCTCTGTGAAGAGTTGCAATTAGATACC
GAAAAGGCCGTTGAGATCCATGCAGAAATTTATCGACAAAAGCTTAAACAAGCTGTAAGT
GATGGGGAGATCAATGATGATGAGGCAAAGTCACTAGAGAGGTTGCAAATTATGCTTTGT
ATCCCTAAGCAAACTGTTGAAGCAGCTCATGCAGACATTTGCGGCACCGAGTTTGAGAAG
GTTGTGAAGGATGCAATCAGTTATGGCATTGAGGGTTATGATACCAAAATCAGGTTTTCT
GTGGTAAAGGCTGCACAGCGTTTACGTGTAACCAGGGAGGTTGCCTTGTCCATTGTAGAG
AAGATTGTTCGCAAGATCTTCATGACCCACATAGACCGAGCACGAGCAGCAAATAAACCC
ACTGAGGGTGCAATGGCTCTAAAAAGGATGCTAGCCTTTAACCGATTGGTGGTGACCCGA
CTCGTATCAGACATCAAAGGGGACCCTCTCTTCCCTCCCAAGGAGGAAGTCGACACGAAC
GTGTATGAGGAGGAGGAATGGGAGACCCTTGAAACACTCAAAAACACGAGGAACGCCAAG
AACAATCTATCACCCTTAAGCCAAACAGAGATCAACCTCAAGGACGAACTCCCAACAAGA
GACAAGATGGACCTCTACAAAACGTACTTGCGCTACTGTCTAAGCCAAGCCGTGTTGCAG
GCCGATGATGATGAGTTTGCTTTTCTCAGACAGCTTGGTCAACTACTAGGTTTGACCAAC
AAGGAGGTCGTGGAAGTGCACAGAAGCATGGCGGAGCAGTCTTTTAGGAACCGGGTCGAG
TCTCTTTTGGCCGATGGGAAGTTGTCAAAAGAGAAGGTTGAGAAGCTAAACGAGTTGGAA
AAGGCTTCTGGATTGCCTTCACAGTATGCTCAGATGATAATAAAGGCGACAACGAATGCT
AAATTGGGGGGTGCACTTGAAACGGCCATTGCACAGGGTAAGCTTACGCTCAAGGAGATT
AGGGATCTTAATGATGCTGGGGTTAATTTGGATACTATGGTGTCTATTGGCTTGAGAGAG
AAACTGTTTAAGAAAACGGTCGAGAGTATCTTTACTGATGGTAGTGGAGAGTTTGATGAG
GAGGAAGTGTATGTTAAAATTCCGCAATATCTCAACATTGACGGTGAGAAGGCTAGAGGG
ATCGTTCAAGAGTTGGCGCGGAGTAAGTTGTCTAACTCGTTGATTCAAGCTGTGTCACTA
CTCAGGCAGAGAAAGCATCCGGAAGTGGCATCGTATGTGAACAATATAATAGCCTGTGAC
AAGGCTGCTCCGGGAACACAACTATCATGGGAGTCGCCTGAGGAACTGGCTGATCTGTAC
CTGATCTACCTGAGGAGTGATCCGGCGCCTGAGAAACTATCCAGAGTACAGTATCTGCTC
AATATAAGTGATTCTACTGCTGAAGCTCTCAGAGAAGTCAAGGATAAGGTACTGGCCACC
GGAGCCCAAGAGGAAGAATTTGTTTTTTGA
>Gene.15902::PB.1006.10::g.15902::m.15902 Gene.15902::PB.1006.10::g.15902  ORF type:complete len:187 (+) PB.1006.10:437-997(+)
ATGCACTCACTTGCGGAGGCCATGTCGCCGCCAGTCAGGTTAGCCTGCTCGGCACTAATT
TTTGCCGGTTCTGTTGCTGCTGGATACGGATTAGGGCTTCGGTTCGGTGGGAGTAGGAAT
TATGGGTTAGGTGGGGCCGTTGCGCTCGGTGTCGCCGGCGGTGGCGCTGTTTATGCTTTC
AATTCTTGTGTCCCCGAGGTTGCTGCGGTGAGCCTGCACAATTATGTGATCGGTTTTGAT
GATCCTGGTGCCATTAAGAAGGAAGATATAGACGGAATTGCAAAAAAATATGGTGTTAGC
AAGCAAAATGAATCATTCAATGCAGAGCTTTGTGATATATACTGCAGGTATGTGTCTGCT
GTCATTCCACCTGGAACTGAAGATCTTAGAGGAGATGAAGTTGAAACTATTATCAAATTC
AAGAATGCATTGGGCCTTGATGACCCTGATGCAGCTTCCATGCATATGGAGATTGGTAGA
CGAATTTTTAGACAAAGGCTTGAAACTGGAGGTCGGGGTGGTGATGTAGAACAGCGTCGG
TGCAGGCATTTCAGAAGTTAA
>Gene.15912::PB.1006.11::g.15912::m.15912 Gene.15912::PB.1006.11::g.15912  ORF type:complete len:633 (+) PB.1006.11:1338-3236(+)
ATGGAAAGCAGGGAGGTGGCAGAGGTCTTCGAGGAACTTGATAAGATACTGGCATTCAAT
AATATGCTGGTATCACTGAAGAATCATCCTGATGCTAGTCGTTTCGCTCGTGGGTTTGGG
CCAATTACTTTATTAGGTGGTGGATATGATGGTGACAGAAAGATGGATGACTTAAAGCTC
CTATACAGGACATACATTACGGATTCTCTATCAACTGGACGCATGGAAGAAGCAAAGCTT
GCTTCGTTGAACCAGTTGGCGAATATATTTGGTTTAGGTAAACACGAAGCAGAATCTGTT
TTACTGGATGTTACCTCAAAAGTGTATCGCAAACAGCTGTCTCAAGCTGCATCCAGTGGT
GCTCTGGAAGCTGCGGAGAGCAAAGCTGCCTTCCTTCAAAATCTCTGTGAAGAGTTGCAA
TTAGATACCGAAAAGGCCGTTGAGATCCATGCAGAAATTTATCGACAAAAGCTTAAACAA
GCTGTAAGTGATGGGGAGATCAATGATGATGAGGCAAAGTCACTAGAGAGGTTGCAAATT
ATGCTTTGTATCCCTAAGCAAACTGTTGAAGCAGCTCATGCAGACATTTGCGGCACCGAG
TTTGAGAAGGTTGTGAAGGATGCAATCAGTTATGGCATTGAGGGTTATGATACCAAAATC
AGGTTTTCTGTGGTAAAGGCTGCACAGCGTTTACGTGTAACCAGGGAGGTTGCCTTGTCC
ATTGTAGAGAAGATTGTTCGCAAGATCTTCATGACCCACATAGACCGAGCACGAGCAGCA
AATAAACCCACTGAGGGTGCAATGGCTCTAAAAAGGATGCTAGCCTTTAACCGATTGGTG
GTGACCCGACTCGTATCAGACATCAAAGGGGACCCTCTCTTCCCTCCCAAGGAGGAAGTC
GACACGAACGTGTATGAGGAGGAGGAATGGGAGACCCTTGAAACACTCAAAAACACGAGG
AACGCCAAGAACAATCTATCACCCTTAAGCCAAACAGAGATCAACCTCAAGGACGAACTC
CCAACAAGAGACAAGATGGACCTCTACAAAACGTACTTGCGCTACTGTCTAAGCCAAGCC
GTGTTGCAGGCCGATGATGATGAGTTTGCTTTTCTCAGACAGCTTGGTCAACTACTAGGT
TTGACCAACAAGGAGGTCGTGGAAGTGCACAGAAGCATGGCGGAGCAGTCTTTTAGGAAC
CGGGTCGAGTCTCTTTTGGCCGATGGGAAGTTGTCAAAAGAGAAGGTTGAGAAGCTAAAC
GAGTTGGAAAAGGCTTCTGGATTGCCTTCACAGTATGCTCAGATGATAATAAAGGCGACA
ACGAATGCTAAATTGGGGGGTGCACTTGAAACGGCCATTGCACAGGGTAAGCTTACGCTC
AAGGAGATTAGGGATCTTAATGATGCTGGGGTTAATTTGGATACTATGGTGTCTATTGGC
TTGAGAGAGAAACTGTTTAAGAAAACGGTCGAGAGTATCTTTACTGATGGTAGTGGAGAG
TTTGATGAGGAGGAAGTGTATGTTAAAATTCCGCAATATCTCAACATTGACGGTGAGAAG
GCTAGAGGGATCGTTCAAGAGTTGGCGCGGAGTAAGTTGTCTAACTCGTTGATTCAAGCT
GTGTCACTACTCAGGCAGAGAAAGCATCCGGAAGTGGCATCGTATGTGAACAATATAATA
GCCTGTGACAAGGCTGCTCCGGGAACACAACTATCATGGGAGTCGCCTGAGGAACTGGCT
GATCTGTACCTGATCTACCTGAGGAGTGATCCGGCGCCTGAGAAACTATCCAGAGTACAG
TATCTGCTCAATATAAGTGATTCTACTGCTGAAGCTCTCAGAGAAGTCAAGGATAAGGTA
CTGGCCACCGGAGCCCAAGAGGAAGAATTTGTTTTTTGA
>Gene.15875::PB.1006.3::g.15875::m.15875 Gene.15875::PB.1006.3::g.15875  ORF type:complete len:527 (+) PB.1006.3:171-1751(+)
ATGAATCCATCAATTCTCACAACGCAGCCTTCTTCCCCGCATCCGACTGTCTTCTTCCAT
CCCTTACGCAGCACGACTATTAATTTCCATACTCGTAGCTCCCTCACCGGAACGCGCCGG
CGCAAGTATCGGTATCGAGTCTCCACCGTCCGTTGCTCTTCGTCGTCTTCGGCCATTTCC
GAGGAAAAGCCTTCTTCAACCGCTTCAGTCTCCCCCGATATCTTCGGCGGGAAAAGGGAG
TTGTTCAGTAGTATGCACTCACTTGCGGAGGCCATGTCGCCGCCAATCAGGTTAGCCTGC
TCGGCACTAATTTTTGCCGGTTCTGTTGTTGCTGGATACGGATTAGGGCTTCGGTTCGGT
GGCAGTAGGAATTATGGGTTAGGTGGGGCCGTTGCGCTCGGTGTCGCCGGCGGTGGCGCT
GTTTATGCTTTCAATTCTTGTGTCCCCGAGGTTGCTGCGGTGAGCCTGCACAATTATGTG
ATCGGTTTTGATGATCCTGGTGCCATTAAGAAGGAAGATATAGACGGAATTGCAAAAAAA
TATGGTGTTAGCAAGCAAAATGAATCATTCAATGCAGAGCTTTGTGATATATACTGCAGG
TATGTGTCTGCTGTCATTCCACCTGGAACTGAAGATCTTAGAGGAGATGAAGTTGAAACT
ATTATCAAATTCAAGAATGCATTGGGCCTTGATGACCCTGATGCAGCTTCCATGCATATG
GAGATTGGTAGACGAATTTTTAGACAAAGGCTTGAAACTGGAGGTCGGGGTGGTGATGTA
GAACAGCGTCGGGCATTTCAGAAGTTAATATATGTTTCAACTCTTGTATTTGGAGAAGCT
TCCAGTTTCCTTTTACCTTGGAAACGTGTTTTCAAGGTCACAGATGCTCAGATTGAGGTT
GCTATAAGAGACAATGCCCAGCGGTTGTATGGATTAAAGCTAAAGTCAGTTGGAGAAGAT
ATTAATGTGAACCAGCTGATTAGCTTGCGGGAAGCACAACTTCTCTGTAAGCTTTCTGAT
GAGCTTGCTGAGGATATGTTTAAGGAGCACACTAGAAAGCTTGTTGAAAAACATGTATCA
AAAGCCCTTGGCATACTGAAGTCTAGGACAAGAGCTACGGAGGTGGCAGAGGTCATCGAG
GAACTTGATAAGATACTGGCATTCAATAATATGCTGGTATCACTGAAGAATCATCCTGAT
GCTAGTCGTTTCGCTCGTGGCTTTGGGCCAATTACTTTATTAGGTGGTGGATATGATGGT
GACAGAAAGATGGATGACTTAAAGCTCCTATACAGGACATACATTACGGATTCTCTATCA
ACTGGACGCATGGAAGAAGCAAAGCTTGCTTCGTTGAACCAGTTGGCGAATATATTTGGT
TTAGGTAAACACGAAGCAGAATCTGTTTTACTGGATGTTACCTCAAAAGTGTATCGCAAC
AGCTTTCTCAAGCTGCATCCAGTGGTGCTCTGGAAGCTGCGGAGAGCAAAGCTGCCTTCC
TTCAAAATCTCTGTGAAGAGTTGCAATTGGATACCGAAAAGGCCGTTGAGATCCATGCAG
AAATTTATCGACAAAACTTAA
>Gene.15881::PB.1006.4::g.15881::m.15881 Gene.15881::PB.1006.4::g.15881  ORF type:complete len:420 (+) PB.1006.4:1206-2465(+)
ATGAGTGTAATGGAAAGCAGGGAGGTGGCAGAGGTCTTCGAGGAACTTGATAAGATACTG
GCATTCAATAATATGCTGGTATCACTGAAGAATCATCCTGATGCTAGTCGTTTCGCTCGT
GGGTTTGGGCCAATTACTTTATTAGGTGGTGGATATGATGGTGACAGAAAGATGGATGAC
TTAAAGCTCCTATACAGGACATACATTACGGATTCTCTATCAACTGGACGCATGGAAGAA
GCAAAGCTTGCTTCGTTGAACCAGTTGGCGAATATATTTGGTTTAGGTAAACACGAAGCA
GAATCTGTTTTACTGGATGTTACCTCAAAAGTGTATCGCAAACAGCTGTCTCAAGCTGCA
TCCAGTGGTGCTCTGGAAGCTGCGGAGAGCAAAGCTGCCTTCCTTCAAAATCTCTGTGAA
GAGTTGCAATTAGATACCGAAAAGGCCGTTGAGATCCATGCAGAAATTTATCGACAAAAG
CTTAAACAAGCTGTAAGTGATGGGGAGATCAATGATGATGAGGCAAAGTCACTAGAGAGG
TTGCAAATTATGCTTTGTATCCCTAAGCAAACTGTTGAAGCAGCTCATGCAGACATTTGC
GGCACCGAGTTTGAGAAGGTTGTGAAGGATGCAATCAGTTATGGCATTGAGGGTTATGAT
ACCAAAATCAGGTTTTCTGTGGTAAAGGCTGCACAGCGTTTACGTGTAACCAGGGAGGTT
GCCTTGTCCATTGTAGAGAAGATTGTTCGCAAGATCTTCATGACCCACATAGACCGAGCA
CGAGCAGCAAATAAACCCACTGAGGGTGCAATGGCTCTAAAAAGGATGCTAGCCTTTAAC
CGATTGGTGGTGACCCGACTCGTATCAGACATCAAAGGGGACCCTCTCTTCCCTCCCAAG
GAGGAAGTCGACACGAACGTGTATGAGGAGGAGGAATGGGAGACCCTTGAAACACTCAAA
AACACGAGGAACGCCAAGAACAATCTATCACCCTTAAGCCAAACAGAGATCAACCTCAAG
GACGAACTCCCAACAAGAGACAAGATGGACCTCTACAAAACGTACTTGCGCTACTGTCTA
AGCCAAGCCGTGTTGCAGGCCGATGATGATGAGTTTGCTTTTCTCAGACAGCTTGGTCAA
CTACTAGGTTTGACCAACAAGGAGGTCGTGGAAGTGCACAGAAGCATGGCGGAGCAGTCT
TTTAGGAAACCGGGTCGAGTCTCTTTTGGCCGATGGGAAGTTGTCAAAAGAGAAGGTTGA
>Gene.15885::PB.1006.5::g.15885::m.15885 Gene.15885::PB.1006.5::g.15885  ORF type:complete len:1006 (+) PB.1006.5:255-3272(+)
ATGAATCCATCAATTCTCACAAAGCAGCCTTCTTCCCCGCATCCGACTGTCTTCTTTCAT
CCCTTACGCAGCACGACTATTAATTTCCATACTCGTAGCTCCCTCACCGGAACGCGCCGG
CTCAAGTATCGGTATCGAGTCTCCGCCGTCCGTTGCTCTTCGTCGTCTTCGGCCATTTCC
GAGGAAAAGCCTTCAACCGCTTCAGTCTCCCCCGATGTCTTCGGCGGGAAAAGGGAGTTG
TTCAGTAGTATGCACTCACTTGCGGAGGCCATGTCGCCGCCAGTCAGGTTAGCCTGCTCG
GCACTAATTTTTGCCGGTTCTGTTGCTGCTGGATACGGATTAGGGCTTCGGTTCGGTGGG
AGTAGGAATTATGGGTTAGGTGGGGCCGTTGCGCTCGGTGTCGCCGGCGGTGGCGCTGTT
TATGCTTTCAATTCTTGTGTCCCCGAGGTTGCTGCGGTGAGCCTGCACAATTATGTGATC
GGTTTTGATGATCCTGGTGCCATTAAGAAGGAAGATATAGACGGAATTGCAAAAAAATAT
GGTGTTAGCAAGCAAAATGAATCATTCAATGCAGAGCTTTGTGATATATACTGCAGGTAT
GTGTCTGCTGTCATTCCACCTGGAACTGAAGATCTTAGAGGAGATGAAGTTGAAACTATT
ATCAAATTCAAGAATGCATTGGGCCTTGATGACCCTGATGCAGCTTCCATGCATATGGAG
ATTGGTAGACGAATTTTTAGACAAAGGCTTGAAACTGGAGGTCGGGGTGGTGATGTAGAA
CAGCGTCGGGCATTTCAGAAGTTAATATATGTTTCAACTCTTGTGTTTGGAGAAGCTTCC
AGTTTCCTTTTACCTTGGAAACGTGTTTTCAAGGTCACAGATGCTCAGATTGAGGTTGCT
ATAAGAGACAATGCCCAGCGGTTGTATGGATTAAAGCTAAAGTCAGTTGGAGAAGATATT
AATGTGAACCAGCTGATTAGCTTGCGGGAAGCACAACTTCTCTATAAGCTTTCTGATGAG
CTTGCTGAGGATATGTTTAAGGAGCACACTAGAAAGCTTGTTGAAAAACATGTATCAAAA
GCCCTTGGCATATTGAAGTCTAGGACAAGAGCTACTGTAATGGAAAGCAGGGAGGTGGCA
GAGGTCTTCGAGGAACTTGATAAGATACTGGCATTCAATAATATGCTGGTATCACTGAAG
AATCATCCTGATGCTAGTCGTTTCGCTCGTGGGTTTGGGCCAATTACTTTATTAGGTGGT
GGATATGATGGTGACAGAAAGATGGATGACTTAAAGCTCCTATACAGGACATACATTACG
GATTCTCTATCAACTGGACGCATGGAAGAAGCAAAGCTTGCTTCGTTGAACCAGTTGGCG
AATATATTTGGTTTAGGTAAACACGAAGCAGAATCTGTTTTACTGGATGTTACCTCAAAA
GTGTATCGCAAACAGCTGTCTCAAGCTGCATCCAGTGGTGCTCTGGAAGCTGCGGAGAGC
AAAGCTGCCTTCCTTCAAAATCTCTGTGAAGAGTTGCAATTAGATACCGAAAAGGCCGTT
GAGATCCATGCAGAAATTTATCGACAAAAGCTTAAACAAGCTGTAAGTGATGGGGAGATC
AATGATGATGAGGCAAAGTCACTAGAGAGGTTGCAAATTATGCTTTGTATCCCTAAGCAA
ACTGTTGAAGCAGCTCATGCAGACATTTGCGGCACCGAGTTTGAGAAGGTTGTGAAGGAT
GCAATCAGTTATGGCATTGAGGGTTATGATACCAAAATCAGGTTTTCTGTGGTAAAGGCT
GCACAGCGTTTACGTGTAACCAGGGAGGTTGCCTTGTCCATTGTAGAGAAGATTGTTCGC
AAGATCTTCATGACCCACATAGACCGAGCACGAGCAGCAAATAAACCCACTGAGGGTGCA
ATGGCTCTAAAAAGGATGCTAGCCTTTAACCGATTGGTGGTGACCCGACTCGTATCAGAC
ATCAAAGGGGACCCTCTCTTCCCTCCCAAGGAGGAAGTCGACACGAACGTGTATGAGGAG
GAGGAATGGGAGACCCTTGAAACACTCAAAAACACGAGGAACGCCAAGAACAATCTATCA
CCCTTAAGCCAAACAGAGATCAACCTCAAGGACGAACTCCCAACAAGAGACAAGATGGAC
CTCTACAAAACGTACTTGCGCTACTGTCTAAGCCAAGCCGTGTTGCAGGCCGATGATGAT
GAGTTTGCTTTTCTCAGACAGCTTGGTCAACTACTAGGTTTGACCAACAAGGAGGTCGTG
GAAGTGCACAGAAGCATGGCGGAGCAGTCTTTTAGGAACCGGGTCGAGTCTCTTTTGGCC
GATGGGAAGTTGTCAAAAGAGAAGGTTGAGAAGCTAAACGAGTTGGAAAAGGCTTCTGGA
TTGCCTTCACAGTATGCTCAGATGATAATAAAGGCGACAACGAATGCTAAATTGGGGGGT
GCACTTGAAACGGCCATTGCACAGGGTAAGCTTACGCTCAAGGAGATTAGGGATCTTAAT
GATGCTGGGGTTAATTTGGATACTATGGTGTCTATTGGCTTGAGAGAGAAACTGTTTAAG
AAAACGGTCGAGAGTATCTTTACTGATGGTAGTGGAGAGTTTGATGAGGAGGAAGTGTAT
GTTAAAATTCCGCAATATCTCAACATTGACGGTGAGAAGGCTAGAGGGATCGTTCAAGAG
TTGGCGCGGAGTAAGTTGTCTAACTCGTTGATTCAAGCTGTGTCACTACTCAGGCAGAGA
AAGCATCCGGAAGTGGCATCGTATGTGAACAATATAATAGCCTGTGTCAAGGCTGCTCCG
GGAACACAACTATCATGGGAGTCGCCTGAGGAACTGGCTGATCTGTACCTGATCTACCTG
AGGAGTGATCCGGCGCCTGAGAAACTATCCAGAGTACAGTATCTGCTCAATATAAGTGAT
TCTACTGCTGAAGCTCTCAGAGAAGTCAAGGATAAGGTACTGGCCACCGGAGCCCAAGAG
GAAGAATTTGTTTTTTGA
>Gene.15888::PB.1006.6::g.15888::m.15888 Gene.15888::PB.1006.6::g.15888  ORF type:complete len:577 (+) PB.1006.6:2165-3895(+)
ATGGAAAGCAGGGAGGTGGCAGAGGTCTTCGAGGAACTTGATAAGATACTGGCATTCAAT
AATATGCTGGTATCACTGAAGAATCATCCTGATGCTAGTCGTTTCGCTCGTGGGTTTGGG
CCAATTACTTTATTAGGTGGTGGATATGATGGTGACAGAAAGATGGATGACTTAAAGCTC
CTATACAGGACATACATTACGGATTCTCTATCAACTGGACGCATGGAAGAAGCAAAGCTT
GCTTCGTTGAACCAGTTGGCGAATATATTTGGTTTAGGTAAACACGAAGCAGAATCTGTT
TTACTGGATGTTACCTCAAAAGTGTATCGCAAACAGCTGTCTCAAGCTGCATCCAGTGGT
GCTCTGGAAGCTGCGGAGAGCAAAGCTGCCTTCCTTCAAAATCTCTGTGAAGAGTTGCAA
TTAGATACCGAAAAGGCCGTTGAGATCCATGCAGAAATTTATCGACAAAAGCTTAAACAA
GCTGTAAGTGATGGGGAGATCAATGATGATGAGGCAAAGTCACTAGAGAGGTTGCAAATT
ATGCTTTGTATCCCTAAGCAAACTGTTGAAGCAGCTCATGCAGACATTTGCGGCACCGAG
TTTGAGAAGGTTGTGAAGGATGCAATCAGTTATGGCATTGAGGGTTATGATACCAAAATC
AGGTTTTCTGTGGTAAAGGCTGCACAGCGTTTACGTGTAACCAGGGAGGTTGCCTTGTCC
ATTGTAGAGAAGATTGTTCGCAAGATCTTCATGACCCACATAGACCGAGCACGAGCAGCA
AATAAACCCACTGAGGGTGCAATGGCTCTAAAAAGGATGCTAGCCTTTAACCGATTGGTG
GTGACCCGACTCGTATCAGACATCAAAGGGGACCCTCTCTTCCCTCCCAAGGAGGAAGTC
GACACGAACGTGTATGAGGAGGAGGAATGGGAGACCCTTGAAACACTCAAAAACACGAGG
AACGCCAAGAACAATCTATCACCCTTAAGCCAAACAGAGATCAACCTCAAGGACGAACTC
CCAACAAGAGACAAGATGGACCTCTACAAAACGTACTTGCGCTACTGTCTAAGCCAAGCC
GTGTTGCAGGCCGATGATGATGAGTTTGCTTTTCTCAGACAGCTTGGTCAACTACTAGGT
TTGACCAACAAGGAGGTCGTGGAAGTGCACAGAAGCATGGCGGAGCAGTCTTTTAGGAAC
CGGGTCGAGTCTCTTTTGGCCGATGGGAAGTTGTCAAAAGAGAAGGTTGAGAAGCTAAAC
GAGTTGGAAAAGGCTTCTGGATTGCCTTCACAGTATGCTCAGATGATAATAAAGGCGACA
ACGAATGCTAAATTGGGGGGTGCACTTGAAACGGCCATTGCACAGGGTAAGCTTACGCTC
AAGGAGATTAGGGATCTTAATGATGCTGGGGTTAATTTGGATACTATGGTGTCTATTGGC
TTGAGAGAGAAACTGTTTAAGAAAACGGTCGAGAGTATCTTTACTGATGGTAGTGGAGAG
TTTGATGAGGAGGAAGTGTATGTTAAAATTCCGCAATATCTCAACATTGACGGTGAGAAG
GCTAGAGGGATCGTTCAAGAGTTGGCGCGGAGTAAGTTGTCTAACTCGTTGATTCAAGCT
GTGTCACTACTCAGGCAGAGAAAGCATCCGGAAGTGGCATCGTATGTGAACAATATAATA
GCCTGTGATCAAGGCTGCTCCGGGAACACAACTATCATGGGAGTCGCCTGA
>Gene.15892::PB.1006.7::g.15892::m.15892 Gene.15892::PB.1006.7::g.15892  ORF type:complete len:383 (+) PB.1006.7:1985-3133(+)
ATGACCCACATAGACCGAGCACGAGCAGCAAATAAACCCACTGAGGGTGCAATGGCTCTA
AAAAGGATGCTAGCCTTTAACCGATTGGTGGTGACCCGACTCGTATCAGACATCAAAGGG
GACCCTCTCTTCCCTCCCAAGGAGGAAGTCGACACGAACGTGTATGAGGAGGAGGAATGG
GAGACCCTTGAAACACTCAAAAACACGAGGAACGCCAAGAACAATCTATCACCCTTAAGC
CAAACAGAGATCAACCTCAAGGACGAACTCCCAACAAGAGACAAGATGGACCTCTACAAA
ACGTACTTGCGCTACTGTCTAAGCCAAGCCGTGTTGCAGGCCGATGATGATGAGTTTGCT
TTTCTCAGACAGCTTGGTCAACTACTAGGTTTGACCAACAAGGAGGTCGTGGAAGTGCAC
AGAAGCATGGCGGAGCAGTCTTTTAGGAACCGGGTCGAGTCTCTTTTGGCCGATGGGAAG
TTGTCAAAAGAGAAGGTTGAGAAGCTAAACGAGTTGGAAAAGGCTTCTGGATTGCCTTCA
CAGTATGCTCAGATGATAATAAAGGCGACAACGAATGCTAAATTGGGGGGTGCACTTGAA
ACGGCCATTGCACAGGGTAAGCTTACGCTCAAGGAGATTAGGGATCTTAATGATGCTGGG
GTTAATTTGGATACTATGGTGTCTATTGGCTTGAGAGAGAAACTGTTTAAGAAAACGGTC
GAGAGTATCTTTACTGATGGTAGTGGAGAGTTTGATGAGGAGGAAGTGTATGTTAAAATT
CCGCAATATCTCAACATTGACGGTGAGAAGGCTAGAGGGATCGTTCAAGAGTTGGCGCGG
AGTAAGTTGTCTAACTCGTTGATTCAAGCTGTGTCACTACTCAGGCAGAGAAAGCATCCG
GAAGTGGCATCGTATGTGAACAATATAATAGCCTGTGTCAAGGCTGCTCCGGGAACACAA
CTATCATGGGAGTCGCCTGAGGAACTGGCTGATCTGTACCTGATCTACCTGAGGAGTGAT
CCGGCGCCTGAGAAACTATCCAGAGTACAGTATCTGCTCAATATAAGTGATTCTACTGCT
GAAGCTCTCAGAGAAGTCAAGGATAAGGTACTGGCCACCGGAGCCCAAGAGGAAGAATTT
GTTTTTTGA
>Gene.15897::PB.1006.8::g.15897::m.15897 Gene.15897::PB.1006.8::g.15897  ORF type:complete len:1001 (+) PB.1006.8:173-3175(+)
ATGAATCCATCAATTCTCACAAAGCAGCCTTCTTCCCCGCATCCGACTGTCTTCTTTCAT
CCCTTACGCAGCACGACTATTAATTTCCATACTCGTAGCTCCCTCACCGGAACGCGCCGG
CTCAAGTATCGGTATCGAGTCTCCGCCGTCCGTTGCTCTTCGTCGTCTTCGGCCATTTCC
GAGGAAAAGCCTTCAACCGCTTCAGTCTCCCCCGATGTCTTCGGCGGGAAAAGGGAGTTG
TTCAGTAGTATGCACTCACTTGCGGAGGCCATGTCGCCGCCAGTCAGGTTAGCCTGCTCG
GCACTAATTTTTGCCGGTTCTGTTGCTGCTGGATACGGATTAGGGCTTCGGTTCGGTGGG
AGTAGGAATTATGGGTTAGGTGGGGCCGTTGCGCTCGGTGTCGCCGGCGGTGGCGCTGTT
TATGCTTTCAATTCTTGTGTCCCCGAGGTTGCTGCGGTGAGCCTGCACAATTATGTGATC
GGTTTTGATGATCCTGGTGCCATTAAGAAGGAAGATATAGACGGAATTGCAAAAAAATAT
GGTGTTAGCAAGCAAAATGAATCATTCAATGCAGAGCTTTGTGATATATACTGCAGGTAT
GTGTCTGCTGTCATTCCACCTGGAACTGAAGATCTTAGAGGAGATGAAGTTGAAACTATT
ATCAAATTCAAGAATGCATTGGGCCTTGATGACCCTGATGCAGCTTCCATGCATATGGAG
ATTGGTAGACGAATTTTTAGACAAAGGCTTGAAACTGGAGGTCGGGGTGGTGATGTAGAA
CAGCGTCGGGCATTTCAGAAGTTAATATATGTTTCAACTCTTGTGTTTGGAGAAGCTTCC
AGTTTCCTTTTACCTTGGAAACGTGTTTTCAAGGTCACAGATGCTCAGATTGAGGTTGCT
ATAAGAGACAATGCCCAGCGGTTGTATGGATTAAAGCTAAAGTCAGTTGGAGAAGATATT
AATGTGAACCAGCTGATTAGCTTGCGGGAAGCACAACTTCTCTATAAGCTTTCTGATGAG
CTTGCTGAGGATATGTTTAAGGAGCACACTAGAAAGCTTGTTGAAAAACATGTATCAAAA
GCCCTTGGCATATTGAAGTCTAGGACAAGAGCTACGGAGGTGGCAGAGGTCTTCGAGGAA
CTTGATAAGATACTGGCATTCAATAATATGCTGGTATCACTGAAGAATCATCCTGATGCT
AGTCGTTTCGCTCGTGGGTTTGGGCCAATTACTTTATTAGGTGGTGGATATGATGGTGAC
AGAAAGATGGATGACTTAAAGCTCCTATACAGGACATACATTACGGATTCTCTATCAACT
GGACGCATGGAAGAAGCAAAGCTTGCTTCGTTGAACCAGTTGGCGAATATATTTGGTTTA
GGTAAACACGAAGCAGAATCTGTTTTACTGGATGTTACCTCAAAAGTGTATCGCAAACAG
CTGTCTCAAGCTGCATCCAGTGGTGCTCTGGAAGCTGCGGAGAGCAAAGCTGCCTTCCTT
CAAAATCTCTGTGAAGAGTTGCAATTAGATACCGAAAAGGCCGTTGAGATCCATGCAGAA
ATTTATCGACAAAAGCTTAAACAAGCTGTAAGTGATGGGGAGATCAATGATGATGAGGCA
AAGTCACTAGAGAGGTTGCAAATTATGCTTTGTATCCCTAAGCAAACTGTTGAAGCAGCT
CATGCAGACATTTGCGGCACCGAGTTTGAGAAGGTTGTGAAGGATGCAATCAGTTATGGC
ATTGAGGGTTATGATACCAAAATCAGGTTTTCTGTGGTAAAGGCTGCACAGCGTTTACGT
GTAACCAGGGAGGTTGCCTTGTCCATTGTAGAGAAGATTGTTCGCAAGATCTTCATGACC
CACATAGACCGAGCACGAGCAGCAAATAAACCCACTGAGGGTGCAATGGCTCTAAAAAGG
ATGCTAGCCTTTAACCGATTGGTGGTGACCCGACTCGTATCAGACATCAAAGGGGACCCT
CTCTTCCCTCCCAAGGAGGAAGTCGACACGAACGTGTATGAGGAGGAGGAATGGGAGACC
CTTGAAACACTCAAAAACACGAGGAACGCCAAGAACAATCTATCACCCTTAAGCCAAACA
GAGATCAACCTCAAGGACGAACTCCCAACAAGAGACAAGATGGACCTCTACAAAACGTAC
TTGCGCTACTGTCTAAGCCAAGCCGTGTTGCAGGCCGATGATGATGAGTTTGCTTTTCTC
AGACAGCTTGGTCAACTACTAGGTTTGACCAACAAGGAGGTCGTGGAAGTGCACAGAAGC
ATGGCGGAGCAGTCTTTTAGGAACCGGGTCGAGTCTCTTTTGGCCGATGGGAAGTTGTCA
AAAGAGAAGGTTGAGAAGCTAAACGAGTTGGAAAAGGCTTCTGGATTGCCTTCACAGTAT
GCTCAGATGATAATAAAGGCGACAACGAATGCTAAATTGGGGGGTGCACTTGAAACGGCC
ATTGCACAGGGTAAGCTTACGCTCAAGGAGATTAGGGATCTTAATGATGCTGGGGTTAAT
TTGGATACTATGGTGTCTATTGGCTTGAGAGAGAAACTGTTTAAGAAAACGGTCGAGAGT
ATCTTTACTGATGGTAGTGGAGAGTTTGATGAGGAGGAAGTGTATGTTAAAATTCCGCAA
TATCTCAACATTGACGGTGAGAAGGCTAGAGGGATCGTTCAAGAGTTGGCGCGGAGTAAG
TTGTCTAACTCGTTGATTCAAGCTGTGTCACTACTCAGGCAGAGAAAGCATCCGGAAGTG
GCATCGTATGTGAACAATATAATAGCCTGTGTCAAGGCTGCTCCGGGAACACAACTATCA
TGGGAGTCGCCTGAGGAACTGGCTGATCTGTACCTGATCTACCTGAGGAGTGATCCGGCG
CCTGAGAAACTATCCAGAGTACAGTATCTGCTCAATATAAGTGATTCTACTGCTGAAGCT
CTCAGAGAAGTCAAGGATAAGGTACTGGCCACCGGAGCCCAAGAGGAAGAATTTGTTTTT
TGA
>Gene.15899::PB.1006.9::g.15899::m.15899 Gene.15899::PB.1006.9::g.15899  ORF type:complete len:791 (+) PB.1006.9:257-2629(+)
ATGAATCCATCAATTCTCACAAAGCAGCCTTCTTCCCCGCATCCGACTGTCTTCTTTCAT
CCCTTACGCAGCACGACTATTAATTTCCATACTCGTAGCTCCCTCACCGGAACGCGCCGG
CTCAAGTATCGGTATCGAGTCTCCGCCGTCCGTTGCTCTTCGTCGTCTTCGGCCATTTCC
GAGGAAAAGCCTTCAACCGCTTCAGTCTCCCCCGATGTCTTCGGCGGGAAAAGGGAGTTG
TTCAGTAGTATGCACTCACTTGCGGAGGCCATGTCGCCGCCAGTCAGGTTAGCCTGCTCG
GCACTAATTTTTGCCGGTTCTGTTGCTGCTGGATACGGATTAGGGCTTCGGTTCGGTGGG
AGTAGGAATTATGGGTTAGGTGGGGCCGTTGCGCTCGGTGTCGCCGGCGGTGGCGCTGTT
TATGCTTTCAATTCTTGTGTCCCCGAGGTTGCTGCGGTGAGCCTGCACAATTATGTGATC
GGTTTTGATGATCCTGGTGCCATTAAGAAGGAAGATATAGACGGAATTGCAAAAAAATAT
GGTGTTAGCAAGCAAAATGAATCATTCAATGCAGAGCTTTGTGATATATACTGCAGGTAT
GTGTCTGCTGTCATTCCACCTGGAACTGAAGATCTTAGAGGAGATGAAGTTGAAACTGGA
GGTCGGGGTGGTGATGTAGAACAGCGTCGGGCATTTCAGAAGTTAATATATGTTTCAACT
CTTGTGTTTGGAGAAGCTTCCAGTTTCCTTTTACCTTGGAAACGTGTTTTCAAGGTCACA
GATGCTCAGATTGAGGTTGCTATAAGAGACAATGCCCAGCGGTTGTATGGATTAAAGCTA
AAGTCAGTTGGAGAAGATATTAATGTGAACCAGCTGATTAGCTTGCGGGAAGCACAACTT
CTCTATAAGCTTTCTGATGAGCTTGCTGAGGATATGTTTAAGGAGCACACTAGAAAGCTT
GTTGAAAAACATGTATCAAAAGCCCTTGGCATATTGAAGTCTAGGACAAGAGCTACTGTA
ATGGAAAGCAGGGAGGTGGCAGAGGTCTTCGAGGAACTTGATAAGATACTGGCATTCAAT
AATATGCTGGTATCACTGAAGAATCATCCTGATGCTAGTCGTTTCGCTCGTGGGTTTGGG
CCAATTACTTTATTAGGTGGTGGATATGATGGTGACAGAAAGATGGATGACTTAAAGCTC
CTATACAGGACATACATTACGGATTCTCTATCAACTGGACGCATGGAAGAAGCAAAGCTT
GCTTCGTTGAACCAGTTGGCGAATATATTTGGTTTAGGTAAACACGAAGCAGAATCTGTT
TTACTGGATGTTACCTCAAAAGTGTATCGCAAACAGCTGTCTCAAGCTGCATCCAGTGGT
GCTCTGGAAGCTGCGGAGAGCAAAGCTGCCTTCCTTCAAAATCTCTGTGAAGAGTTGCAA
TTAGATACCGAAAAGGCCGTTGAGATCCATGCAGAAATTTATCGACAAAAGCTTAAACAA
GCTGTAAGTGATGGGGAGATCAATGATGATGAGGCAAAGTCACTAGAGAGGTTGCAAATT
ATGCTTTGTATCCCTAAGCAAACTGTTGAAGCAGCTCATGCAGACATTTGCGGCACCGAG
TTTGAGAAGGTTGTGAAGGATGCAATCAGTTATGGCATTGAGGGTTATGATACCAAAATC
AGGTTTTCTGTGGTAAAGGCTGCACAGCGTTTACGTGTAACCAGGGAGGTTGCCTTGTCC
ATTGTAGAGAAGATTGTTCGCAAGATCTTCATGACCCACATAGACCGAGCACGAGCAGCA
AATAAACCCACTGAGGGTGCAATGGCTCTAAAAAGGATGCTAGCCTTTAACCGATTGGTG
GTGACCCGACTCGTATCAGACATCAAAGGGGACCCTCTCTTCCCTCCCAAGGAGGAAGTC
GACACGAACGTGTATGAGGAGGAGGAATGGGAGACCCTTGAAACACTCAAAAACACGAGG
AACGCCAAGAACAATCTATCACCCTTAAGCCAAACAGAGATCAACCTCAAGGACGAACTC
CCAACAAGAGACAAGATGGACCTCTACAAAACGTACTTGCGCTACTGTCTAAGCCAAGCC
GTGTTGCAGGCCGATGATGATGAGTTTGCTTTTCTCAGACAGCTTGGTCAACTACTAGGT
TTGACCAACAAGGAGGTCGTGGAAGTGCACAGAAGCATGGCGGAGCAGTCTTTTAGGAAC
CGGGTCGAGTCTCTTTTGGCCGATGGGAAGTTGTCAAAAGAGAAGGTTGAGAAGCTAAAC
GAGTTGGAAAAGGCTTCTGGATTGCCTACCCCCCCCCCCCCCCCCCCCCCCCCCCCCCCC
CCCCCAAGTGCCCTTCACAGTATGCTCAGATGA
>Gene.139724::PB.10061.2::g.139724::m.139724 Gene.139724::PB.10061.2::g.139724  ORF type:complete len:387 (+) PB.10061.2:128-1288(+)
ATGGATTCGCCTGCCCCCGACGGCGATGTCTCCATCAACGATACCCTCGGAGAGGACGAG
CTTCGTGCCATACTGGGGAAGCTCTGCGCCCGCGCCGGGACCCACATGCTCCGCAGGATG
GCGGCGCGATTCACTCGCCTCCACGATCTCGATCTCTCCCAATCGGTTTCTCGCTCCTTC
TACCCCGGTCTCGCCGACTCCGATCTCTCCGTAGTCGCCTCTGCTTTCACTTGCCTGCGC
GTCCTCAATCTTCAGAATTGTAAAGGCATAACGGATGCTGGAATGGCTTCAATCGGACGT
GGTCTTTCTTCTTTGCAGTCTTTAGACGTATCTTACTGCAGAAAGCTAACTGACAAGGGG
TTATCAGCCATGGCTGAGGGTTGCCATGACCTAAGAAACTTACATCTTGCTGGCTGCAGA
TTTATCACCGATGCATTACTAAAATCTCTTTCCAAGAATTGTCATAATCTGGAAGAATTA
GGTTTACAAGGGTGCACCAACATTACCGACTCTGGGCTCACTGTACTTGTCGATGGTTGT
CGAAAAATAAAACATTTAGACATCAACAAGTGCATCAATGTTGGAGATACTGGTATATCC
CATGTATGCAGGGCTTGTTCATCTTCCCTCAATACATTAAAGTTGCTGGATTGCTATAGA
GTTGGAGACGAATCCGTATTATCATTGGCCAAATTCTGTGATAATCTTGAGACACTCGTA
ATTGGTGGTTGTAGGCATATCTCCGGCGAATCCATGAAGTCGTTGGCTGCTGCCTGCAAT
CTCAATCTTAAGAAACTGCGTATGGATTGGTGCTTAAATGTATCGGATTCTTCACTGAAC
TGCATCCTCTCCAAATGCATAAACCTCGAGGTTCTTGACATTGGGTGTTGCGAGGAGGTG
ACTGATGCTGCTTTTCAGGGACTAGTTAGTGAGGGAAACAACAAGTTGGCTTTGAAGATT
TTAAAATTGAGTAACTGCCCGAAGATCACTGTGGGAGGGATTGGGGTGCTGTTGGATTCG
TTCAAGCGTCTGGAATATCTTGATGTGAGGTCATGCCCTCATATTACCAAAGTAGATTGC
GATGTAGCTGGATTGCAGTTTCCAGAATCATGTAGAGTGAATTTCACCGGGAATCTAGCA
GAACCTGATATCTTACTCTAA
>Gene.139726::PB.10062.1::g.139726::m.139726 Gene.139726::PB.10062.1::g.139726  ORF type:complete len:307 (+) PB.10062.1:444-1364(+)
ATGATGGCTGATGAATCGGGAACTGCTATCTCCTTATGGAGTAAGGAGCAGGACAAAGCA
TTTGAGGATGCTCTGGCTACATATCCTGAAGATTGTTCTGGTCGATGGGAGAAAATCGCA
GCTGATGTACCCGGGAAATCGGTAGAGGAGATTAGACTCCACTATGAGCTATTGGTTGAT
GATGTGAATCGGATAGAGTCAGGATGTGTGCCTCTGCCTTTATATGATGGTTCGACGAGT
CATAATTCAGGTGGTGGTGATGAAGGAGGAGGTGGTAAGAAGGGTGGGAATATGGGGCAA
TTCAACAGTGATTCTCATAATGGAGGTAAGGCTTCAAAATCCGAGCAGGAACGACGCAAA
GGGATTGCCTGGACAGAAGAAGAGCACAGATTATTTCTTCTTGGTCTGGAAAAATACGGG
AAAGGAGACTGGCGGAGTATATCTCGAAACTTTGTGGTGACAAGAACACCAACTCAAGTG
GCGAGCCATGCCCAGAAGTACTTCATTCGTCTCACCTCTATGAACAAAGACAGGAGGCGA
TCCAGCATCCACGACATCACCAATGTCAACAATGGAGACGTTACAGTTCCCCAACCTCCC
ATCACTGGCAGTTCCACCACCACACCACCACCAGCAGCAGCAGGAGGAGGAGGAGGAGGA
GGAGCAGGTTCTTCCGGAAAATCAAACAAAACTCACCCTCAAGCAGCCCCACCTGGACTT
GGCTTGTATGGTGCACCCACCATAGGCCAACCGGTAGGACCACTTGGTTCAGCGGTTGGG
ACACCAGTGAGCCTTCCTCCCCAAGTCCACATGGCATATGGTGTTAGAGCACCGGTTCAT
GGTTCAGTGGTTCCAGGAGCCCCTGTGCCCATGACATACCCAATGCCTCACTCAACCGGT
GGCTCAAGGAAGGCTATATAG
>Gene.139730::PB.10063.1::g.139730::m.139730 Gene.139730::PB.10063.1::g.139730  ORF type:complete len:536 (+) PB.10063.1:164-1771(+)
ATGGACTCCGCGGCGGCCATTAACTTCTGTAGTAAATCGGTTTACTCTCCTCCCGGTTTA
TTCATTGGGAGGACTAGTGGGATCATGAGCCCCCAATGTAGTATTGCAGTGGGACGTAAG
GTCCAATTCCCTCGGCAGAGATTCCAGGGTGCTAATGTCAGTCACAAATCTAGAAAACAC
GTGGGAGCACTACGTGTTACATGTCGTGATGAAAAAATTCTGGTGGCAAACAGGGGAGAA
ATTGCAGTGCGAGTGATCCGAACTGCTCATGAGATGGGAATTCCTTGTGTTGCAGTTTAC
TCTACCATTGATAAGGACGCACTTCATGTTAAACTTGCTGATGATTCAGTTTGCATAGGC
GAAGCACCAAGCAATCAATCGTATTTATCAATGTCCAATGTCCTGTCTGCTGCTATCGGC
CACAAGTGTACGATGCTGCATCCTGGATATGGATTCCTAGCTGAGAATGCTTCTTTTGTT
GAGATGTGCACAGATCATGGAATCAACTTTATTGGGCCAAAGCCCAACAGTATCCGCGTC
ATGGGTGACAAATCCACTGCCAGGGAAACAATGAAGAATGCCGGTGTGCCAACTGTACCA
GGAAGTGACGGATTATTACAGAGTACCGAAGAAGCTGTGAAGCTTGCTGTGCAAATTGGA
TACCCTGTTATGATCAAGGCAACTGCTGGTGGTGGAGGACGTGGTATGCGTCTTGCAAAA
GAGCCTGATGAGTTTGTGAAGTTGTTACAGCAAGCTAAGAGCGAGGCTGCAGCTGCATTT
GGAAACGATGGTGTTTATTTGGAAAAGTACATCCAAAATCCAAGGCACATAGAGTTCCAG
GTTCTCGCTGATAAGTTTGGTAATGTGGTTCACTTTGGAGAGCGTGATTGCAGTATTCAG
AGAAGGAATCAGAAGTTGTTGGAAGAAGCACCATCCCCTGCACTAACACCAGAGCTTCGA
AAAGCTATGGGTGATGCAGCAGTTGCAGCGGCAGCATCTATAGGTTATATTGGTGTGGGT
ACTGTTGAGTTTCTTTTGGATGAAAGAGGATCTTTCTACTTTATGGAGATGAATACAAGG
ATCCAGGTAGAGCATCCTGTTACAGAAATGATCTCCTCAGTTGACCTGATAGAAGAACAG
ATTCGTGTAGCTATGGGAGAGAAGCTACGATACAAGCAGGAAGATATTGTCCTTAGAGGG
CACTCAATAGAATGCCGTATTAATGCAGAAGATGCATTTAAAAATTTCAGACCTGGACCA
GGGAGAATAACAGCATACTTACCATCTGGAGGGCCCTTTGTTAGAATGGATAGCCATGTA
TACCCCGATTATGTGGTTCCACCAAGCTACGATTCCTTGCTTGGGAAGCTTATTGTCTGG
GCTCCAACCAGAGAGAAGGCTATTGAACGCATGAAAAGGGCGCTTGATGATACTATCATC
ACTGGGGTTCCCACAACAATTGATTATCATAAACTTATTCTGGACGTCGAGGACTTCAAA
ACTGGAAACGTTGACACTGCATTTATTCCAAAGCACGAACAGGAGTTAGCTGCGCCCGTA
AGCATATTTGCGATAACTACCCCTCAAGAGCCGGCTGTTTCTGATTGA
>Gene.139732::PB.10063.2::g.139732::m.139732 Gene.139732::PB.10063.2::g.139732  ORF type:complete len:356 (+) PB.10063.2:1475-2542(+)
ATGGGTGACAAATCCACTGCCAGGGAAACAATGAAGAATGCCGGTGTGCCAACTGTACCA
GGAAGCGACGGATTATTACAGAGTACCGAAGAAGCTGTGAAGCTTGCTGTGCAAATTGGA
TACCCTGTTATGATCAAGGCAACTGCTGGTGGTGGAGGACGTGGTATGCGTCTTGCAAAA
GAGCCTGATGAGTTTGTGAAGTTGTTACAGCAAGCTAAGAGCGAGGCTGCAGCTGCATTT
GGAAACGATGGTGTTTATTTGGAAAAGTACATCCAAAATCCAAGGCACATAGAGTTCCAG
GTTCTCGCTGATAAGTTTGGTAATGTGGTTCACTTTGGAGAGCGTGATTGCAGTATTCAG
AGAAGGAATCAGAAGTTGTTGGAAGAAGCACCATCCCCTGCACTAACACCAGAGCTTCGA
AAAGCTATGGGTGATGCAGCAGTTGCAGCGGCAGCATCTATAGGTTATATTGGTGTGGGT
ACTGTTGAGTTTCTTTTGGATGAAAGAGGATCTTTCTACTTTATGGAGATGAATACAAGG
ATCCAGGTAGAGCATCCTGTTACAGAAATGATCTCCTCAGTTGACCTGATAGAAGAACAG
ATTCGTGTAGCTATGGGAGAGAAGCTACGATACAAGCAGGAAGATATTGTCCTTAGAGGG
CACTCAATAGAATGCCGTATTAATGCAGAAGATGCATTTAAAAATTTCAGACCTGGACCA
GGGAGAATAACAGCATACTTACCATCTGGAGGGCCCTTTGTTAGAATGGATAGCCATGTA
TACCCCGATTATGTGGTTCCACCAAGCTACGATTCCTTGCTTGGGAAGCTTATTGTCTGG
GCTCCAACCAGAGAGAAGGCTATTGAACGCATGAAAAGGGCGCTTGATGATACTATCATC
ACTGGGGTTCCCACAACAATTGATTATCATAAACTTATTCTGGACGTCGAGGACTTCAAA
ACTGGAAACGTTGACACTGCATTTATTCCAAAGCACGAACAGGAGTTAGCTGCGCCCGTA
AGCATATTTGCGATAACTACCCCTCAAGAGCCGGCTGTTTCTGATTGA
>Gene.139737::PB.10063.3::g.139737::m.139737 Gene.139737::PB.10063.3::g.139737  ORF type:complete len:449 (+) PB.10063.3:108-1454(+)
ATGGACTCCGCGGCGGCCATTAACTTCTGTAGTAAATCGGTTTACTCTCCTCCCGGTTTA
TTCATTGGGAGGACTAGTGGGATCATGAGCCCCCAATGTAGTATTGCAGTGGGACGTAAG
GTCCAATTCCCTCGGCAGAGATTCCACGGTGCTAATGTCAGTCACAAATCTAGAAAACAC
GTGGGAGCACTACGTGTTACATGTCGTGATGAAAAAATTCTGGTGGCAAACAGGGGAGAA
ATTGCAGTGCGAGTGATCCGAACTGCTCATGAGATGGGAATTCCTTGTGTTGCAGTTTAC
TCTACCATTGATAAGGACGCACTTCATGTTAAACTTGCTGATGATTCAGTTTGCATAGGC
GAAGCACCAAGCAATCAATCGTATTTATCAATGTCCAATGTCCTGTCTGCTGCTATCGGC
CACAAGTGTACGATGCTGCATCCTGGATATGGATTCCTAGCTGAGAATGCTTCTTTTGTT
GAGATGTGCACAGATCATGGAATCAACTTTATTGGGCCAAAGCCCAACAGTATCCGCGTC
ATGGGTGACAAATCCACTGCCAGGGAAACAATGAAGAATGCCGGTGTGCCAACTGTACCA
GGAAGTGACGGATTATTACAGAGTACCGAAGAAGCTGTGAAGCTTGCTGTGCAAATTGGA
TACCCTGTTATGATCAAGGCAACTGCTGGTGGTGGAGGACGTGGTATGCGTCTTGCAAAA
GAGCCTGATGAGTTTGTGAAGTTGTTACAGCAAGCTAAGAGCGAGGCTGCAGCTGCATTT
GGAAACGATGGTGTTTATTTGGAAAAGTACATCCAAAATCCAAGGCACATAGAGTTCCAG
GTTCTCGCTGATAAGTTTGGTAATGTGGTTCACTTTGGAGAGCGTGATTGCAGTATTCAG
AGAAGGAATCAGAAGTTGTTGGAAGAAGCACCATCCCCTGCACTAACACCAGAGCTTCGA
AAAGCTATGGGTGATGCAGCAGTTGCAGCGGCAGCATCTATAGGTTATATTGGTGTGGGT
ACTGTTGAGTTTCTTTTGGATGAAAGAGGATCTTTCTACTTTATGGAGATGAATACAAGG
ATCCAGGTAGAGCATCCTGTTACAGAAATGATCTCCTCAGTTGACCTGATAGAAGAACAG
ATTCGTGTAGCTATGGGAGAGGAGCTACGATACAAGCAGGAAGATATTGTCCTTAGAGGG
CACTCAATAGAATGCCGTATTAATGCAGAAGATGCATTTAAAAATTTCAGACCTGGACCA
GGTATGTTTACATGGTGTATTTGCTGTCAACAGATATCCTTCGTGTTTCTGAATGAATTG
ATGTTGATTTATATTGTTGTTGAGTGA
>Gene.139740::PB.10065.1::g.139740::m.139740 Gene.139740::PB.10065.1::g.139740  ORF type:complete len:201 (+) PB.10065.1:874-1476(+)
ATGTTCAGGCCGGCGAACGACGAATATAGCAACGGCTATCACCACCTTCAGCCTCATCAA
CAGAATGGTGGTACGAGCCATCGATTTCGTAAGGGCGGTCGAAGCGTCAGCAGGTCCCGT
GAACTCAGGGACGGAGCTGGATCTAGGGCTTCTTCGGGTCTCCAGCAAGAGAGAGAGACG
CCTCCTTGTACGAACTTCGACATGGCCTATTTTCAATCTTACTCTCACGTTGGTATCCAC
GAAGAGATGATCAAGGATCGTGTCCGAACTGAAACTTATAGGAATGCTATCTTTCAACAT
CAGAAGTATATTGAAGGCAAAGTTGTCGTGGATGTTGGCTGCGGTACAGGCATTTTGTCT
ATTTTTTGTGCTCAGGCTGGTGCGAAACGAGTATATGCTGTGGATGCAAGTGACATTGCT
GTGCAGGCAAGTGAAGTTGTGAAGGCAAATAACCTTTCTGATACAGTCATTGTTTTGCAT
GGACGCGTTGAGGATGTGGAAATTGATGAAGAGGTAGATGTTATAATCTCAGAGTGGATG
GGTTACATGCTTCTCTATGAGAGTATGCTGGGAGTGTCATTACTGCAAGAGAACGCTGGC
TGA
>Gene.139747::PB.10065.2::g.139747::m.139747 Gene.139747::PB.10065.2::g.139747  ORF type:complete len:93 (+) PB.10065.2:962-1240(+)
ATGTTCAGGCCGGCGAACGACGAATATAGCAACGGCTATCACCACCTTCAGCCTCATCAA
CAGAATGGTGGTACGAGCCATCGATTTCGTAAGGGCGGTCGAAGCATCAGCAGGTCCCGT
GAACTCAGGGACGGAGCTGGATCTAGGGCTTCTTCGGGTCTCCAGCAAGAGAGAGAGACG
CCTCCTTGTACGAACTTCGACATGGCCTATTTTCAATCTTACTCTCACGTTGGTATCCAC
GAAGAGATGATCAAGGTTACACGAACAACTACGATTTAA
>Gene.139753::PB.10065.3::g.139753::m.139753 Gene.139753::PB.10065.3::g.139753  ORF type:complete len:302 (+) PB.10065.3:101-1006(+)
ATGTTCAGGCCGGCGAACGACGAATATAGCAACGGCTATCACCACCTTCAGCCTCATCAA
CAGAATGGTGGTACGAGCCATCGATTTCGTAAGGGCGGTCGAAGCATCAGCAGGTCCCGT
GAACTCAGGGACGGAGCTGGATCTAGGGCTTCTTCGGGTCTCCAGCAAGAGAGAGAGACG
CCTCCTTGTACGAACTTCGACATGGCCTATTTTCAATCTTACTCTCACGTTGGTATCCAC
GAAGAGATGATCAAGGATCGTGTCCGAACTGAAACTTATAGGAATGCTATCTTTCAACAT
CAGAAGTATATTGAAGGCAAAGTTGTCGTGGATGTTGGCTGCGGTACAGGCATTTTGTCT
ATTTTTTGTGCTCAGGCTGGTGCGAAACGAGTATATGCTGTGGATGCTAGTGACATTGCT
GTGCAGGCAAGTGAAGTTGTGAAGGCAAATAACCTTTCTGATACAGTCATTGTTTTGCAT
GGACGCGTTGAGGATGTGGAAATTGATGAAGAGGTAGATGTTATAATCTCAGAGTGGATG
GGTTACATGCTTCTCTATGAGAGTATGCTGGGGAGTGTCATTACTGCAAGAGAACGCTGG
CTGAAACCTGGAGGGCTTATTCTGCCGTCACATGCTACATTATACATGGCACCTGTCTCA
CATCCTGACAGATATGCAGAAAGCATCGATTTCTGGCGCAATGTTTATGGAATTGACATG
TCTGCTATGTTGCCATTAGCTAAGCAGTGTGCGTTTGAAGAGCCATCAGTGGAGACGATC
AGTGGTGAAAATGTTTTGACGTGGCCACACGTGGTGAAGCATTTGGACTGCTATACGATT
ACAATTCAAGAGCTGGAGTCTGTCACAACAAGATATAATTTCAAGTCAATGATGCGAGGT
GAATAA
>Gene.139757::PB.10065.4::g.139757::m.139757 Gene.139757::PB.10065.4::g.139757  ORF type:complete len:420 (+) PB.10065.4:79-1338(+)
ATGTTCAGGCCGGCGAACGACGAATATAGCAACGGCTATCACCACCTTCAGCCTCATCAA
CAGAATGGTGGTACGAGCCATCGATTTCGTAAGGGCGGTCGAAGCGTCAGCAGGTCCCGT
GAACTCAGGGACGGAGCTGGATCTAGGGCTTCTTCGGGTCTCCAGCAAGAGAGAGAGACG
CCTCCTTGTACGAACTTCGACATGGCCTATTTTCAATCTTACTCTCACGTTGGTATCCAC
GAAGAGATGATCAAGGATCGTGTCCGAACTGAAACTTATAGGAATGCTATCTTTCAACAT
CAGAAGTATATTGAAGGCAAAGTTGTCGTGGATGTTGGCTGCGGTACAGGCATTTTGTCT
ATTTTTTGTGCTCAGGCTGGTGCGAAACGAGTATATGCTGTGGATGCAAGTGACATTGCT
GTGCAGGCAAGTGAAGTTGTGAAGGCAAATAACCTTTCTGATACAGTCATTGTTTTGCAT
GGACGCGTTGAGGATGTGGAAATTGATGAAGAGGTAGATGTTATAATCTCAGAGTGGATG
GGTTACATGCTTCTCTATGAGAGTATGCTGGGGAGTGTCATTACTGCAAGAGAACGCTGG
CTGAAACCTGGAGGGCTTATTCTGCCGTCACATGCTACATTATACATGGCACCTGTCTCA
CATCCTGACAGATATGCGGAAAGCATTGATTTCTGGCGTAATGTTTATGGAATTGACATG
TCTGCTATGTTGCCATTAGCTAAGCAGTGTGCGTTTGAAGAGCCATCAGTGGAGACAATC
AGTGGTGAAAATGTTTTGACGTGGCCACACGTGGTGAAGCATTTGGACTGCTATACGATT
ACAATTCAAGAGCTGGAGTCTGTCACAACAAGATATAATTTCAAGTCAATGATGCGAGCA
CCATTTCATGGGTTTGCTTTCTGGTTTGATGTGGAATTTAGTGGGCCTGCAATATTCCCT
GTGCACAACGATGCACCACCGTCACTTCCCAACCCTGATAATGAAACAGACATTATTCAA
AGGAAGAAACGTCCGAATCCCAATGAAGCTCTTGTGCTCTCAACAGCACCCGAGGATCCT
CCTACACATTGGCAGCAGACATTGATATACTTCTATGAACCCATAGAGGTGGAGCAAGAC
CAAGTGATTGAAGGGTGTGTCACATTATCCCAAAGCAAAGAGAACCCGCGATTCATGAAC
ATTCATCTCGAATATGCTTCGGGGGGTCGGGCCTTCATAAAAGAGTCAGTAATGCGATGA
>Gene.139761::PB.10065.5::g.139761::m.139761 Gene.139761::PB.10065.5::g.139761  ORF type:complete len:138 (+) PB.10065.5:1206-1619(+)
ATGTTGCCATTAGCTAAGCAGTGTGCGTTTGAAGAGCCATCAGTGGAGACAATCAGTGGT
GAAAATGTTTTGACGTGGCCACACGTGGTGAAGCATTTGGACTGCTATACGATTACAATT
CAAGAGCTGGAGTCTGTCACAACAAGATATAATTTCAAGTCAATGATGCGAGCACCATTT
CATGGGTTTGCTTTCTGGTTTGATGTGGAATTTAGTGGGCCTGCAATATTCCCTGTGCAC
AACGATGCACCACCGTCACTTCCCAACCCTGATAATGAAACAGACATTATTCAAAGGAAG
AAACGTCCGAATCCCAATGAAGCTCTTGTGCTCTCAACAGCACCCGAGGATCCTCCTACA
CATTGGCAGCAGGTATTTGAATTTTGTTTCTTCTTTCTTTTAAATTTTGTGTGA
>Gene.139769::PB.10068.1::g.139769::m.139769 Gene.139769::PB.10068.1::g.139769  ORF type:complete len:230 (+) PB.10068.1:1250-1939(+)
ATGCTACAAAAGGAGACAAGAAGTTTGCATTGCTTGGGTGGAATTCTGGCTGATGATCAG
GGACTTGGCAAGACAGTTTCAATGATTGCGCTTATACAGATGCAGAGGTCCTTACAATCA
AATTCTAAACTTGAGGATTTTTGCAATCACAAAACTGAGGCCTTGAATTTGGATGATGAG
GAAGATGATAGCAGTGCTGCTCTGCATAAAGCCAAGCAGACTCAAGATTCTGATGACATC
AAGTTAATTCCAGAAATTAATACTTCTACTCAGAAATTTCATAGGAAGCGGCCTGCAGCA
GGCACATTGGTCGTGTGTCCAGCAACTGTTCTTCGACAATGGGCCAGGGAGCTTGATGAG
AAAGTTGCAGACGAAGCAAAACTTTCTGTTTTAATTTATCATGGAAGCAATAGACCTAAA
GACCCTGCAGAATTGGCAAAGTATGATGTGGTTCTAACTACATTTTCTATTGTGACGAAT
GAAGTTCCGAAACAACCTCTGGTGGATGAGGATGAGGATGAGCAAAAGAATATGGAAAAG
TATGGATTGTCTTCTGGATTCTCTACTAACCAAAAACGGAAACAGCCTTATGGGATCAAT
AAAAAGGAAAGAAAGGTAAAAAGGGTATTGACAGTTCCTCTTTTAATGGTGATTGTGGTA
CACTTTCCAGAGTGGCTTGGTTCAGAGTGA
>Gene.139772::PB.10068.2::g.139772::m.139772 Gene.139772::PB.10068.2::g.139772  ORF type:complete len:1036 (+) PB.10068.2:245-3352(+)
ATGCCTGAACATGTTCATACTTTATGTGAGTCTGGTTGGAAATGGTGCTCGTTTTTGAGC
GGATTGTTTAGCAGTTTGATATCGAGACGCTGTCCAATTGGGGTTGGTTCATCATTGGAA
AGGAGTCATCCTTCAGCCAATATGGCTGCAATCGAGCCAATAGATATTAGTTCATCTGAT
AGCGAATGGGATCTAGATGAGTACAGAAGCTTGTACGATTCACCTTCTGCTTTACTGGAT
ACGGCTGTTCTTTCACCACAGGATGCTGTTCCAGGAACAAGTTCACAGGTAGAGGCATCA
CCTCCAAGGGGTTCCGCCGGTTCTTCTAGTTGGCGGAATCTTCCAGCATGGGCGTCTCAA
CACCCCACAAATGCAATAGCTCATGGTGGAGTATCCCGAAATGTTCCTTCTGCTAAACCT
AATGGGAGCTCATCCAATTTCAGTCGCTATAGGCAAGATGTGGGGAAAAGTTTAAATCAG
CAATCCTCAAGGGATGCCCGTCCAACATCCCATCAAAGAGCCATGCCCAGTGGGCAGTCA
AGCAATTTAGTGGAGGATGTGGGAACCAGTCACTTTCGTGACATTCATGACAGATCACAC
AACTCAGCATGGCCAAATGACAAGAATCATATGAAAAACCATATGAGCAACGCTCATGAT
GATGAAGTAGTCATGTATGAGAACAGCGGAAATAGGATACTGCCACCATCTTTGATGCAG
AAAAGATATGTTTCAAACAATCAGTATGTTGATCCAAGTGATCCATTTTTTCATCCGGGT
GTTGGTGAAGAACAAACCGTTGGAAATGACGAGAGACTAGTTTATCAAGCAGCTTTACAG
GATCTCAACCAACCAAAAATTGAAGCTACTTTGCCTGAAGGTCTCTTGTCAGTATCTCTT
TTAAGACATCAGAAAATCGCATTGGCGTGGATGCTACAAAAGGAGACAAGAAGTTTGCAT
TGCTTGGGTGGAATTCTGGCTGATGATCAGGGACTTGGCAAGACAGTTTCAATGATTGCG
CTTATACAGATGCAGAGGTCCTTACAATCAAATTCTAAACTTGAGGATTTTTGCAATCAC
AAAACTGAGGCCTTGAATTTGGATGATGAGGAAGATGATAGCAGTGCTGCTCTGCATAAA
GCCAAGCAGACTCAAGATTCTGATGACATCAAGTTAATTCCAGAAATTAATACTTCTACT
CAGAAATTTCATAGGAAGCGGCCTGCAGCAGGCACATTGGTCGTGTGTCCAGCAACTGTT
CTTCGACAATGGGCCAGGGAGCTTGATGAGAAAGTTGCAGACGAAGCAAAACTTTCTGTT
TTAATTTATCATGGAAGCAATAGACCTAAAGACCCTGCAGAATTGGCAAAGTATGATGTG
GTTCTAACTACATTTTCTATTGTGACGAATGAAGTTCCGAAACAACCTCTGGTGGATGAG
GATGAGGATGAGCAAAAGAATATGGAAAAGTATGGATTGTCTTCTGGATTCTCTACTAAC
CAAAAACGGAAACAGCCTTATGGCATCAATAAAAAAGGAAAGAAAGGTAAAAAGGGTATT
GACAGTTCCTCTTTTAATGGTGATTGTGGTACACTTTCCAGAGTGGCTTGGTTCAGAGTG
ATACTAGATGAGGCTCAAACAATAAAAAATCATAGGACACAAGTAGCAAGAGCCTGTTGT
GGCCTTAGAGCAAAAAGAAGGTGGTGCCTATCTGGAACACCCATACAAAATTCAATTGAT
GAATTGTTCAGCTACTTCAGATTTCTGAGATATGATCCATATGCAACCTATAAGTCTTTC
TGCCATACAATAAAGATCCCAATATCTAGAAACTCAATTCACGGTTATAAGAAGCTTCAA
GCTGTTCTTAGGGCAATAATGCTGCGACGGACTAAAGACACATCGATTGGTGGGGAGCCT
ATAATTAACTTACCACCAAAGACAATACACTTGAAGAAGGTCGACTTCTCTCCAGAGGAG
CGAGCTTTCTATAACAGACTAGAAGCCGATTCGCGCTCACAATTCAAGGCGTATGCTGCT
GCTGGCACTGTGAGACAAAATTATGCAAATATTCTATTGATGCTTCTGCGCCTACGCCAG
GCTTGTGACCACCCTTTGCTTGCTAAAGGATCCAATATGGACTCTGTAAAAGGTGTTTCC
ACAGAGATGGCAAAGAGTCTCCCCAAAGATATACTGATCAATTTATTGAATCACTTGGAA
ACTTCGTTGCCCATATGTTGTGTGTGCAGTGATGCGCCTGAAGATGCAGTTGTGACTGTC
TGTCGCCATGTTTTCTGCTATATGTGTATATCTGACTACTTGACGGGCGATGACAATACT
TGTCCTGCATCTGGATGTAAAGAACAACTCAGTTCTGATGTTATATTTTGCAGTGCTTCC
TTAAGAAGTTGTATCTCTAATGATCTAGATAGTGATTCTAAGGTTTCATTAGGATTTCCG
GAGAAAGAAATAGTTTTGCAAAACGAATATAGTTCTTCTAAGATCAGGGCTACTCTTGAG
ATCCTTCAGTCTGAGTGTAAATTGAAAAATTCAAGTACAGAGGTGCATGATTTGGTGAAA
TGCAACGGGAATACATCATCTTCGGAAAAAGCATTCTCAGGCTTAGAAACTGATAGACCG
GCAAAAGCTATTATTTTCTCCCAATGGACTAGAATGTTAGACTTGGTTGAAAGTTCATTG
ATGCATTCTGGTCTACGATATCGAAGGCTCGACGGTTCAATGTCTCTGGCATCAAGAGAT
AAGGCTATCAAAGAGTTCAACACGGATCCCAAGGTGACTGTTATGTTGATGTCACTAAAA
GCTGGGAATCTTGGACTAAACATGGTTGCTGCCTGTCATGTAATACTTTTAGATCTTTGG
TGGAATCCAACTGCTGAAGATCAGGCTGTTGATCGAGCTCACAGAATTGGACAGACTCGT
CCAGTCACTGTGTCACGGCTCACTATCAAAAACACAGTTGAAGATCGGATATTGGCTCTC
CAAGAAGAAAAGAGAAAAATGGTTGCATCTGCTTTTGGTGAGGATCAAAGTGGGGGATCA
GGAACTCGGCTTACTGTGGAAGATCTTAAATATCTTTTTATGGTTTAA
>Gene.139776::PB.10068.3::g.139776::m.139776 Gene.139776::PB.10068.3::g.139776  ORF type:complete len:87 (+) PB.10068.3:1377-1637(+)
ATGTTGATGTCACTAAAAGCTGGGAATCTTGGACTAAACATGGTTGCTGCCTGTCATGTA
ATACTTTTAGATCTTTGGTGGAATCCAACTGCTGAAGATCAGGCTGTTGATCGAGCTCAC
AGAATTGGACAGACTCGTCCAGTCACTGTGTCACGGCTCACTATCAAAAACACAGTTGAA
GATCGGATATTGGCTCTCCAAGTATTACTTTTTCCTTTCACTTTCATGCATCAAGTAGTG
GGTTTAATTATCTCCTCTTAG
>Gene.139779::PB.10068.4::g.139779::m.139779 Gene.139779::PB.10068.4::g.139779  ORF type:complete len:555 (+) PB.10068.4:244-1908(+)
ATGCCTGAACATGTTCATACTTTATGTGAGTCTGGTTGGAAATGGTGCTCGTTTTTGAGC
GGATTGTTTAGCAGTTTGATATCGAGACGCTGTCCAATTGGGGTTGGTTCATCATTGGAA
AGGAGTCATCCTTCAGCCAATATGGCTGCAATCGAGCCAATAGATATTAGTTCATCTGAT
AGCGAATGGGATCTAGATGAGTACAGAAGCTTGTACGATTCACCTTCTGCTTTACTGGAT
ACGGCTGTTCTTTCACCACAGGATGCTGTTCCAGGAACAAGTTCACAGGTAGAGGCATCA
CCTCCAAGGGGTTCCGCCGGTTCTTCTAGTTGGCGGAATCTTCCAGCATGGGCGTCTCAA
CACCCCACAAATGCAATAGCTCATGGTGGAGTATCCCGAAATGTTCCTTCTGCTAAACCT
AATGGGAGCTCATCCAATTTCAGTCGCTATAGGCAAGATGTGGGGAAAAGTTTAAATCAG
CAATCCTCAAGGGATGCCCGTCCAACATCCCATCAAAGAGCCATGCCCAGTGGGCAGTCA
AGCAATTTAGTGGAGGATGTGGGAACCAGTCACTTTCGTGACATTCATGACAGATCACAC
AACTCAGCATGGCCAAATGACAAGAATCATATGAAAAACCATATGAGCAACGCTCATGAT
GATGAAGTAGTCATGTATGAGAACAGCGGAAATAGGATACTGCCACCATCTTTGATGCAG
AAAAGATATGTTTCAAACAATCAGTATGTTGATCCAAGTGATCCATTTTTTCATCCGGGT
GTTGGTGAAGAACAAACCGTTGGAAATGACGAGAGACTAGTTTATCAAGCAGCTTTACAG
GATCTCAACCAACCAAAAATTGAAGCTACTTTGCCTGAAGGTCTCTTGTCAGTATCTCTT
TTAAGACATCAGAAAATCGCATTGGCGTGGATGCTACAAAAGGAGACAAGAAGTTTGCAT
TGCTTGGGTGGAATTCTGGCTGATGATCAGGGACTTGGCAAGACAGTTTCAATGATTGCG
CTTATACAGATGCAGAGGTCCTTACAATCAAATTCTAAACTTGAGGATTTTTGCAATCAC
AAAACTGAGGCCTTGAATTTGGATGATGAGGAAGATGATAGCAGTGCTGCTCTGCATAAA
GCCAAGCAGACTCAAGATTCTGATGACATCAAGTTAATTCCAGAAATTAATACTTCTACT
CAGAAATTTCATAGGAAGCGGCCTGCAGCAGGCACATTGGTCGTGTGTCCAGCAACTGTT
CTTCGACAATGGGCCAGGGAGCTTGATGAGAAAGTTGCAGACGAAGCAAAACTTTCTGTT
TTAATTTATCATGGAAGCAATAGACCTAAAGACCCTGCAGAATTGGCAAAGTATGATGTG
GTTCTAACTACATTTTCTATTGTGACGAATGAAGTTCCGAAACAACCTCTGGTGGATGAG
GATGAGGATGAGCAAAAGAATATGGAAAAGTATGGATTGTCTTCTGGATTCTCTACTAAC
CAAAAACGGAAACAGCCTTATGGCATCAATAAAAAAGGAAAGAAAGGTAAAAAGGGTATT
GACAGTTCCTCTTTTAATGGTGATTGTGGTACACTTTCCAGAGTGGCTTGGTTCAGAGTG
ATACTAGATGAGGCTCAAACAATAAAAATCATAGGACACAAGTAG
>Gene.139783::PB.10068.5::g.139783::m.139783 Gene.139783::PB.10068.5::g.139783  ORF type:complete len:1019 (+) PB.10068.5:167-3223(+)
ATGCCTGAACATGTTCATACTTTATGTGAGTCTGGTTGGAAATGGTGCTCGTTTTTGAGC
GGATTGTTTAGCAGTTTGATATCGAGACGCTGTCCAATTGGGGTTGGTTCATCATTGGAA
AGGAGTCATCCTTCAGCCAATATGGCTGCAATCGAGCCAATAGATATTAGTTCATCTGAT
AGCGAATGGGATCTAGATGAGTACAGAAGCTTGTACGATTCACCTTCTGCTTTACTGGAT
ACGGCTGTTCTTTCACCACAGGATGCTGTTCCAGGAACAAGTTCACAGGTAGAGGCATCA
CCTCCAAGGGGTTCCGCCGGTTCTTCTAGCATGGGCGTCTCCACCCGAAATGTTCCTTCT
GCTAAACCTAATGGGAGCTCATCCAATTTCAGTCGCTATAGGCAAGATGTGGGGAAAAGT
TTAAATCAGCAATCCTCAAGGGATGCCCGTCCAACATCCCATCAAAGAGCCATGCCCAGT
GGGCAGTCAAGCAATTTAGTGGAGGATGTGGGAACCAGTCACTTTCGTGACATTCATGAC
AGATCACACAACTCAGCATGGCCAAATGACAAGAATCATATGAAAAACCATATGAGCAAC
GCTCATGATGATGAAGTAGTCATGTATGAGAACAGCGGAAATAGGATACTGCCACCATCT
TTGATGCAGAAAAGATATGTTTCAAACAATCAGTATGTTGATCCAAGTGATCCATTTTTT
CATCCGGGTGTTGGTGAAGAACAAACCGTTGGAAATGACGAGAGACTAGTTTATCAAGCA
GCTTTACAGGATCTCAACCAACCAAAAATTGAAGCTACTTTGCCTGAAGGTCTCTTGTCA
GTATCTCTTTTAAGACATCAGAAAATCGCATTGGCGTGGATGCTACAAAAGGAGACAAGA
AGTTTGCATTGCTTGGGTGGAATTCTGGCTGATGATCAGGGACTTGGCAAGACAGTTTCA
ATGATTGCGCTTATACAGATGCAGAGGTCCTTACAATCAAATTCTAAACTTGAGGATTTT
TGCAATCACAAAACTGAGGCCTTGAATTTGGATGATGAGGAAGATGATAGCAGTGCTGCT
CTGCATAAAGCCAAGCAGACTCAAGATTCTGATGACATCAAGTTAATTCCAGAAATTAAT
ACTTCTACTCAGAAATTTCATAGGAAGCGGCCTGCAGCAGGCACATTGGTCGTGTGTCCA
GCAACTGTTCTTCGACAATGGGCCAGGGAGCTTGATGAGAAAGTTGCAGACGAAGCAAAA
CTTTCTGTTTTAATTTATCATGGAAGCAATAGACCTAAAGACCCTGCAGAATTGGCAAAG
TATGATGTGGTTCTAACTACATTTTCTATTGTGACGAATGAAGTTCCGAAACAACCTCTG
GTGGATGAGGATGAGGATGAGCAAAAGAATATGGAAAAGTATGGATTGTCTTCTGGATTC
TCTACTAACCAAAAACGGAAACAGCCTTATGGCATCAATAAAAAAGGAAAGAAAGGTAAA
AAGGGTATTGACAGTTCCTCTTTTAATGGTGATTGTGGTACACTTTCCAGAGTGGCTTGG
TTCAGAGTGATACTAGATGAGGCTCAAACAATAAAAAATCATAGGACACAAGTAGCAAGA
GCCTGTTGTGGCCTTAGAGCAAAAAGAAGGTGGTGCCTATCTGGAACACCCATACAAAAT
TCAATTGATGAATTGTTCAGCTACTTCAGATTTCTGAGATATGATCCATATGCAACCTAT
AAGTCTTTCTGCCATACAATAAAGATCCCAATATCTAGAAACTCAATTCACGGTTATAAG
AAGCTTCAAGCTGTTCTTAGGGCAATAATGCTGCGACGGACTAAAGACACATCGATTGGT
GGGGAGCCTATAATTAACTTACCACCAAAGACAATACACTTGAAGAAGGTCGACTTCTCT
CCAGAGGAGCGAGCTTTCTATAACAGACTAGAAGCCGATTCGCGCTCACAATTCAAGGCG
TATGCTGCTGCTGGCACTGTGAGACAAAATTATGCAAATATTCTATTGATGCTTCTGCGC
CTACGCCAGGCTTGTGACCACCCTTTGCTTGCTAAAGGATCCAATATGGACTCTGTAAAA
GGTGTTTCCACAGAGATGGCAAAGAGTCTCCCCAAAGATATACTGATCAATTTATTGAAT
CACTTGGAAACTTCGTTGCCCATATGTTGTGTGTGCAGTGATGCGCCTGAAGATGCAGTT
GTGACTGTCTGTCGCCATGTTTTCTGCTATATGTGTATATCTGACTACTTGACGGGCGAT
GACAATACTTGTCCTGCATCTGGATGTAAAGAACAACTCAGTTCTGATGTTATATTTTGC
AGTGCTTCCTTAAGAAGTTGTATCTCTAATGATCTAGATAGTGATTCTAAGGTTTCATTA
GGATTTCCGGAGAAAGAAATAGTTTTGCAAAACGAATATAGTTCTTCTAAGATCAGGGCT
ACTCTTGAGATCCTTCAGTCTGAGTGTAAATTGAAAAATTCAAGTACAGAGGTGCATGAT
TTGGTGAAATGCAACGGGAATACATCATCTTCGGAAAAAGCATTCTCAGGCTTAGAAACT
GATAGACCGGCAAAAGCTATTATTTTCTCCCAATGGACTAGAATGTTAGACTTGGTTGAA
AGTTCATTGATGCATTCTGGTCTACGATATCGAAGGCTCGACGGTTCAATGTCTCTGGCA
TCAAGAGATAAGGCTATCAAAGAGTTCAACACGGATCCCAAGGTGACTGTTATGTTGATG
TCACTAAAAGCTGGGAATCTTGGACTAAACATGGTTGCTGCCTGTCATGTAATACTTTTA
GATCTTTGGTGGAATCCAACTGCTGAAGATCAGGCTGTTGATCGAGCTCACAGAATTGGA
CAGACTCGTCCAGTCACTGTGTCACGGCTCACTATCAAAAACACAGTTGAAGATCGGATA
TTGGCTCTCCAAGAAGAAAAGAGAAAAATGGTTGCATCTGCTTTTGGTGAGGATCAAAGT
GGGGGATCAGGAACTCGGCTTACTGTGGAAGATCTTAAATATCTTTTTATGGTTTAA
>Gene.139786::PB.10068.6::g.139786::m.139786 Gene.139786::PB.10068.6::g.139786  ORF type:complete len:252 (+) PB.10068.6:2096-2851(+)
ATGCTGCGACGGACTAAAGACACATCGATTGGTGGGGAGCCTATAATTAACTTACCACCA
AAGACAATACACTTGAAGAAGGTCGACTTCTCTCCAGAGGAGCGAGCTTTCTATAACAGA
CTAGAAGCCGATTCGCGCTCACAATTCAAGGCGTATGCTGCTGCTGGCACTGTGAGACAA
AATTATGCAAATATTCTATTGATGCTTCTGCGCCTACGCCAGGCTTGTGACCACCCTTTG
CTTGCTAAAGGATCCAATATGGACTCTGTAAAAGGTGTTTCCACAGAGATGGCAAAGAGT
CTCCCCAAAGATATACTGATCAATTTATTGAATCACTTGGAAACTTCGTTGCCCATATGT
TGTGTGTGCAGTGATGCGCCTGAAGATGCAGTTGTGACTGTCTGTCGCCATGTTTTCTGC
TATATGTGTATATCTGACTACTTGACGGGCGATGACAATACTTGTCCTGCATCTGGATGT
AAAGAACAACTCAGTTCTGATGTTATATTTTGCAGTGCTTCCTTAAGAAGTTGTATCTCT
AATGATCTAGATAGTGATTCTAAGGTTTCATTAGGATTTCCGGAGAAAGAAATAGTTTTG
CAAAACGAATATAGTTCTTCTAAGATCAGGGCTACTCTTGAGATCCTTCAGTCTGAGTGT
AAATTGAAAAATTCAAGTACAGAGGTTCATGATTTGGTGAAATGCAACGGGAATACATCA
TCTTCGGAAAAAAGCATTCTCAGGCTTAGAAACTGA
>Gene.139792::PB.10068.7::g.139792::m.139792 Gene.139792::PB.10068.7::g.139792  ORF type:complete len:264 (+) PB.10068.7:1640-2431(+)
ATGGAAAAGTATGGATTGTCTTCTGGATTCTCTACTAACCAAAAACGGAAACAGCCTTAT
GGCATCAATAAAAAAGGAAAGAAAGGTAAAAAGGGTATTGACAGTTCCTCTTTTAATGGT
GATTGTGGTACACTTTCCAGAGTGGCTTGGTTCAGAGTGATACTAGATGAGGCTCAAACA
ATAAAAAATCATAGGACACAAGTAGCAAGAGCCTGTTGTGGCCTTAGAGCAAAAAGAAGG
TGGTGCCTATCTGGAACACCCATACAAAATTCAATTGATGAATTGTTCAGCTACTTCAGA
TTTCTGAGATATGATCCATATGCAACCTATAAGTCTTTCTGCCATACAATAAAGATCCCA
ATATCTAGAAACTCAATTCACGGTTATAAGAAGCTTCAAGCTGTTCTTAGGGCAATAATG
CTGCGACGGACTAAAGACACATCGATTGGTGGGGAGCCTATAATTAACTTACCACCAAAG
ACAATACACTTGAAGAAGGTCGACTTCTCTCCAGAGGAGCGAGCTTTCTATAACAGACTA
GAAGCCGATTCGCGCTCACAATTCAAGGCGTATGCTGCTGCTGGCACTGTGAGACAAAAT
TATGCAAATATTCTATTGATGCTTCTGCGCCTACGCCAGGCTTGTGACCACCCTTTGCTT
GCTAAAGGATCCAATATGGACTCTGTAAAAGGTGTTTCCACAGAGATGGCAAAGAGTCTC
CCCCAAAGATATACTGATCAATTTATTGAATCACTTGGAAACTTCGTTGCCCATATGTTG
TGTGTGCAGTGA
>Gene.139796::PB.10068.8::g.139796::m.139796 Gene.139796::PB.10068.8::g.139796  ORF type:complete len:87 (+) PB.10068.8:312-572(+)
ATGTTGATGTCACTAAAAGCTGGGAATCTTGGACTAAACATGGTTGCTGCCTGTCATGTA
ATACTTTTAGATCTTTGGTGGAATCCAACTGCTGAAGATCAGGCTGTTGATCGAGCTCAC
AGAATTGGACAGACTCGTCCAGTCACTGTGTCACGGCTCACTATCAAAAACACAGTTGAA
GATCGGATATTGGCTCTCCAAGTATTACTTTTTCCTTTCACTTTCATGCATCAAGTAGTG
GGTTTAATTATCTCCTCTTAG
>Gene.139803::PB.10069.1::g.139803::m.139803 Gene.139803::PB.10069.1::g.139803  ORF type:complete len:93 (+) PB.10069.1:220-498(+)
ATGGCGAAAAACGGTGAATCCAAGGGCGAAAAAATAGTGATTGTACTGGACAGCAGCGAC
GACGAAGCCGTCGAAAATGGCCGGAGCGGCGAAATCGGCGAAGGTTCGAAGAGGAAATGC
AACCAGGAAGAAGACGAAACCAGAAGCAGAAATGGTTCCGGATCTGTTACTTCCCACGAA
GAGAATCACGTGTACGGAACGAAAGCCGGAGAGGAGAAGCTGCTTGAAGAAGCTGGAGGT
TCATATCCAACGGTACTGTATCTCATCTTCGAAGCTTAA
>Gene.15915::PB.1007.2::g.15915::m.15915 Gene.15915::PB.1007.2::g.15915  ORF type:complete len:370 (+) PB.1007.2:195-1304(+)
ATGACTGAGAAATTGGCCGATGATGATCCCCGGGGGTGGTCTTCGTTGGAACAAGCCCTC
AGATCACTCGATCGGCAGATCTCTCAGTACGTCTCCGCTGACCGTCCGATTTGGTCTGAT
TCCGCTGATTCTTCGTCCTTCCTCGACGCGATCGACGAATTAATCGCTGCGATACGCGAC
TGGAACCACATGGCGGACGAGAAGCCGGTCTCCGCCTGTCTCGATCGCGCTGAGGATTTG
CTCCAACAGGCGATGTTCCGGCTCGAGGACGAGTTCAGAACGTTGATCGAGCTTGGAGGT
GAGTCATTCGATCTGACTAACGGCTTCCGGAATGAGGAGCTGGCGGCGTCTGGGAATTAC
TCGTCGGAGGAAGATGTTGAAGTCGGCGGGGACGACCAAATCCCCGTGGGACGTCCGGTC
TCCGATTACAACATCATCATTGATGCTTTGCCGTTGGGGACGATCAACGATCTGCACGAG
ATCGCGAAGCGGATGGTGGCAGCGGGATACGGGAAGGAGTGCTCTCACGTGTACAGCGCC
TGCCGTAGGGACTTCCTGGAGGAGAGCTTTTCAAGGTTGGGGTTGAAGAAGCTTAGCATG
GATGAGGTCCAGAAGATGCCATGGTCGGGTCTAGAGGACGAGATCGATCGGTGGATCAAA
GGCGTCAACGTCGCACTTCGGATACTGTTCCCCAGTGAGCGTCGTCTCTGCGACCGCATC
TTCTTCGGCTTCTCTTCCGCAGCTGATCTGTCGTTCATGGAGGTATGTAGAGGATCTACC
ATTCAGTTGCTGAATTTCGCTGATGCAGTCGCAATCGGAAGCCGAGCACCGGAAAGATTG
TTTAAAGTGCTTGACGTTTTTGAATCAATGAGGGATTTAATGCCTGAATTCGATGCTAAT
TTTTCCGATCAGTACTGTTTGTTTCTGAGAAACGAAGCCATAACCATTTGGAAAAGATTA
GGAGAAGCAATTAGGGGAATATTCATGGAACTCGAGAATTTGATTCGTCGAGATCCTCCC
AAGGCTGCAGTCCCCGGTGGAGGACTTCATCCAATCACTAGATATGTAATGAACTATCTT
CGTGCAGCTTGTCGATCATGGAAACCCTAG
>Gene.139806::PB.10071.1::g.139806::m.139806 Gene.139806::PB.10071.1::g.139806  ORF type:complete len:442 (+) PB.10071.1:98-1423(+)
ATGGGTTCAAGGCCGGTTGTTCAGCAGCAAGACAGAGGGGAGGCAGTCCTTGGAGGAGTG
AAGCAGAAGATCATGGCAGCTGAGGTGAAAAATCGGCGAGCGCTTGGTGATATCGGAAAC
CTTGTTCCTGCACGCGGAGCCGGAGCCGACGTCAAACCAATTCCTCAAATCACTCGGCCT
GTTACGAGGAGTTTCTGCGCACAGTTACTGGCCAATGCACAGGTTGCAGCAGAAAACAAT
GGAGGTGCTGTTAAGGGAGAAAGAAAGCCAAAGCCCCCTCAAAAGAAAGTAACCCTCAAG
CCGCCAAAACCCGAATCCGCCGCTGAGGTGATCGAGATAAGTCCTGATACCACAGAAGGA
CATGATGCAGCGGCCAAGAAGCTTGGAGGGTCCTCCAAAAAGAAGGCACAAATTTCCCTA
ACTTCAACCCTCACTGCTCGGAGTAAGGCTGCTTGTGGATTGAGTAAGAAGCCGATAGTA
AACATCGATGCTGCAGACCTCGAGAACGATTTGGCGGTTGTCGAATACGTTGAAGATATG
TACAAGTTCTACAAGCTAGCCGAGAGTGAGAGCAGAGTTCATGACTACATGGATTCGCAG
CCGGAGATAAACGAGAGGATGAGAGCAATCTTGATAGACTGGTTGATTGAAGTCCACAAC
AAGTTCGAGCTGATGCCGGAGACCCTTTACTTGACAATCGACATTGTTGATCGATTCCTT
GCTCGTAAGGCTGTGCAGAGGAAGGAACTGCAGCTGGTGGGAATTAGTGCCATGCTCATG
GCCTCAAAGTATGAAGAAATTTGGGCACCTGAGGTGAACGATTTCGTCTGCATATCGGAC
CGGGCTTACACTCATCAGCAGGTGCTGCTCATGGAGAAGCGCATACTCGGTGAACTCGAA
TGGACCTTGACCGTTCCAACCCCGTACGTGTTTCTTGTACGCTTCATCAAAGCAGCAGCA
GCAGCACTTCCTGATCATGATTTTGATATGGAGAACATGGTCTATTTTCTTGCGGAGTTG
GGCATAATGAATTATGAAACGATAACGTACTGCCCGTCGATGATTGCTGCATCAGCCGTG
TACGCCGCCCGGTGCACTCTAAACAAGAGCCCTGTTTGGAATCAGACCCTTAAACTGCAC
ACCGGCTTCTCCGAACCACAGCTGATGGATTGTGCAAAACTTCTGGTGGGCTTCCACTTG
ATGGTTGCTGGTGGTGAGAGCAAACTAAAGGTAATTCATAGGAAGTACTCAAACCAGCAG
AGAGGCGCGATCGCTTTGCTTCCCCCGGCAAAAGCGCTCTTGGCGGCGAAAAAAGAAGCA
TTCTGA
>Gene.139810::PB.10072.1::g.139810::m.139810 Gene.139810::PB.10072.1::g.139810  ORF type:complete len:322 (+) PB.10072.1:1111-2076(+)
ATGCCAGTGCTGCTTCAGGCTGCAGTCCTGGTGAAAGAGAACAAGGCTTCCAAAGCAGAA
GAAACGCTGGGGAAATCTGTGAATAATTTCCCTGAAAAGGCCAAAATCATTCTCCTTGCA
AGAGCACAGATTGCTGCTGCTGCAGGCCACCCTCAAGTTGCAGCCGAGTCTCTGGCCAAA
ATACCCGATATTCAACACATGCCCGCTACTGTCGCCACCCTCGTATCACTGAAAGAGCGT
GCTGGAGACATCAGTGGTGCAGATGCTGTGTTTGATTCAGCAATTCAATGGTGGTCGAAT
GCCATGACTGAAGACAATCACAAGCTCAATGTCATTATGCAGGAGGCAGCCGCTTTTAAA
CTCAAGCATGGGAAGAAGGAAGAGGCTGCTCGTATATACGAGGAGCTTGTTAAAACCCAT
GGAAGTATCGATGCATTGGTGGGTCTAATTCGCACAGCTGCATACACAGATATCGATAAA
GCAGAAATTTACGAGAAAAAACTCAAGCCGTTGCCTGGTTTGAAGGGAGTCGATGTTGAT
AGCCTGGAGAAAACTTCCGGTGCAAAACATGTTGAAATTAAGCCTCTTGTTGCTGAAACA
TACGAAGCAAAGAGCAAGGATAAGGCGAAGAAGAAAAGGAAGAGAAAGCCCAAGTACCCG
AAAGGGTTTGACCCTGCAAACCCAGGTCCACCACCGGATCCAGAAAGGTGGTTGCCTAAA
AGAGAGAGGTCTAGTTACAGGCCGAAGAGGAAAGATAAAAGAGCAGCTCAAATTAGAGGC
TCACAGGGTGCTGTGGCCAAAGATGGTGCCAGCAGTTCAAGTTCAAGATCAAACCAGCCA
TCTAATAGCTCGAAAGGAGCATCGCAGAATGCTGTTGTAGAGCAACCCAAGCCTTCTTCC
AAGTCATCGAGGAAGAAGTCAGAGGAATTGAAACGGCGAGCTCGCTGCATGATTCATGCA
TCATGA
>Gene.139816::PB.10072.2::g.139816::m.139816 Gene.139816::PB.10072.2::g.139816  ORF type:complete len:318 (+) PB.10072.2:1693-2646(+)
ATGGATGAGAATTTGGCTGATGAAGATATAGAAGTTGAATTGGCGCCCATTACTGTCCAG
TTGGCATACGTTCGCCAGCTATTGGGACACACCCAAGAAGCCATGGAATCTTACACGGAT
ACTATTAAGCGTAATCTGGCTGATGAATCATCACTTGCAGTAGCAATAAACAACTTCATC
GCATTGAAGGGTCCTAAAGATGCCTCTGATGGACTAAGGAAACTTGATCGGCTTGTAGAG
AAACGTACTGACTCACAGGCCTTCCAGCTTGCCCGTGGACTTGATCTGAAGCTTTCTCCA
AAACAAAGAGAAGCCATATACACTAACAGGATGCTGCTGCTTCTTCATTCAAATAAGATG
GAACAGGCTAGAGAACTTGTTGCTGCACTACCAGGTATGTTTCCCGATAGTGTGATGCCA
GTGCTGCTTCAGGCTGCAGTCCTGGTGAAAGAGAACAAGGCTTCCAAAGCAGAAGAAACG
CTGGGGAAATCTGTGAATAATTTCCCTGAGAAGGCCAAAATCATTCTCCTCGCAAGAGCA
CAGATTGCTGCTGCTGCAGGCCACCCTCAAGTTGCAGCCGAGTCTCTGGCCAAAATACCC
GATATTCAACACATGCCCGCTACTGTCGCCACCCTCGTATCACTGAAAGAGCGTGCTGGA
GACATCAGTGGTGCAGATGCTGTGTTTGATTCAGCAATTCAATGGTGGTCGAATGCCATG
ACTGAAGACAATCACAAGCTCAATGTCATTATGCAGGAGGCTGCCGCTTTTAAACTCAAG
CATGGGAAGAAGGAAGAGGCTGCTCGTATATACGAGGAGCTTGTTAAAACCCATGGAAGT
ATCGATGCATTGGTGGGTCTAATTCGCACAGCTGCATACACAGATATCGATAAAGCAGAA
ACTTACGAGAAAAAAACTCAAGCCGTTACCTGGTTTGAAGGGAGTCGATGTTGA
>Gene.139828::PB.10075.1::g.139828::m.139828 Gene.139828::PB.10075.1::g.139828  ORF type:complete len:175 (+) PB.10075.1:78-602(+)
ATGTCCTTGGCGACACTTGTGTCCCTTATCCCCTCCACCGTCTTCCCGTCCAAACCTCGC
ATTTCTACACTGCCCTCGCTGGCCGGCCACCACCACCACCACCAGCTAGAAGAAGAACCT
CGATGCTCTCCTCAGTTCAGAACGGAGATACTCTCCCGCAGGGACGCCGCCGTTCTTATC
TCGGCCATCGCTCTCGTTCCTTTTCTCCGGCGACCGGCCCCGGCTGCTGCATCCTCTTTT
GGCTTCTCAGGACCGAAAGGTTGGCTCAAGGAGCAAAAGAAGAAGTCCTACAAGTTCCTC
TTGGCTCCGGTGGACGCCTCTCGTAACAGCCTTCGCTCTGCCTATCTTTTGTTAAATAGT
GGTTCTGATAATGGCGGCCAGGACTTAGAAGAAGTGCAGAAGCTGCTTCGATCAGCTGCT
AGGGATTGCGTTCCGCAAGAGAGGAATTCTTTCGTCACGTTTCAAGCTAACACTGGAGTT
GAGGTATCATCTTCTTCTCATCTTGCATCTATAACTAATAAATAG
>Gene.139832::PB.10075.2::g.139832::m.139832 Gene.139832::PB.10075.2::g.139832  ORF type:complete len:221 (+) PB.10075.2:24-686(+)
ATGTCTTTGGCGACACTTGTCTCCCTTATCCCCTCCACCTTCTTCCCGTCCAAACCTCGC
ATTTCTACACTGCCCTCGCTGGCCGGCCACCACCACCAGCTAGAAGAAGAACCTCGATGC
TCTCCTCAGTTCAGAACGGAGATACTCTCCCGCAGGGACGCCGCCGTTCTTATCTCGGCC
ATCGCTCTCGTTCCTTTTCTCCGGCGACCGGCCCCGGCTGCTGCATCCTCTTTTGGCTTC
TCAGGACCGAAAGATTGGCTCAAGGAGCAAAAGAAGAAGTCCTACAAGTTCCTCTTGGCT
CCGGTGGACGCCTCTCGTAACAGCCTTCGCTCTGCCTATCTTTTGTTAAATAGTGGTTCT
GATAATGGCCGCCAGGACTTAGAAGAAGTGCAGAAGCTGCTTCGATCCGCTGCTAGGGAT
TGCGTCCCGCAAGAGAGGAATTCTTTCGTCACGTTTCAAGCTAACACTGGAGTTGAGGTT
TGCACATTCCGATTGATTGTGAAGAATGCATCTTCCTTGCTTGATGATAAAGATCCCATC
AAATTGGAAGCTGAAGCTAAACTAAGCAATCTCATAAGGCAAAAGGTGGCAGATGCGCTC
TTGGACACAATATCTTGGCTTGATAAATTTGAGCAGGGCATCAAGGATTGCCTTGAAGTT
TGA
>Gene.139838::PB.10076.1::g.139838::m.139838 Gene.139838::PB.10076.1::g.139838  ORF type:complete len:100 (+) PB.10076.1:831-1130(+)
ATGTTGAACCGATTCGCTAATGGCTTTGTTGGTTTAGATTTATGGAAAGAAAATTTTCAT
TTGCAAAACGGGAAACAAGTATGGTCTCAAACATGCCCGACCTACATTTTGAACTTGAGT
TGCCCAAGGGCTTTCCATGATTTGAACTTTGAGCCATCAAAGACCTCTGTTGAATTTAAG
GATTGGAATCTTATACTTACTTTTATAGGACAAACTATCATACACTTTTGGAGTGAAAAC
ATGCCTTCTGGTGATTCCTTCTCTCATCGTGATCATGCGTCACGAAAAGACGCCATGTAG
>Gene.139842::PB.10076.2::g.139842::m.139842 Gene.139842::PB.10076.2::g.139842  ORF type:complete len:94 (+) PB.10076.2:785-1066(+)
ATGTTGAACCGATTCGCTGCTGGCTTTGTTGGTTTAGATTTATGGAAAGAAAATTTTCAA
TTGCAAAACGGGAAACAAGTATGGTCTCAAACATGCCCGACCTACATTTTGAACTTGAGT
TGCCCAAGGGCTTTCCATGATTTGAACTTTGAGCCATCAAAGACCTCTGTTGAATTTAAG
GATTGGAATCTTATACTTACTTTTATAGGACAAACTATCATACACTTTTGGAGTCAAAAC
ATGCCTTCTGGTAATAACAAAAATCGCCAAGGTTCATATTAA
>Gene.139849::PB.10076.3::g.139849::m.139849 Gene.139849::PB.10076.3::g.139849  ORF type:complete len:67 (+) PB.10076.3:581-781(+)
ATGAATGGTTTTGGGATTGAGGCTTCCAGTTCTCTACATGAGTTACATGTATCTGAAGAT
ATGTTAAAGCTTTATGGATACATATTTGGTCCTTGTGATGCTTCTTCAGTGAAGGCTGTT
CAACATGTCTGTATCCGTGCCTTTGTGTATCTATATTGTTCCACAAAGAATATGATTTAT
TTGCAAAGGGCCGATACATAG
>Gene.139853::PB.10076.4::g.139853::m.139853 Gene.139853::PB.10076.4::g.139853  ORF type:complete len:100 (+) PB.10076.4:768-1067(+)
ATGTTGAACCGATTCGCTAATGGCTTTGTTGGTTTAGATTTATGGAAAGAAAATTTTCAT
TTGCAAAACGGGAAACAAGTATGGTCTCAAACATGCCCGACCTACATTTTGAACTTGAGT
TGCCCAAGGGCTTTCCATGATTTGAACTTTGAGCCATCAAAGACCTCTGTTGAATTTAAG
GATTGGAATCTTATACTTACTTTTATAGGACAAACTATCATACACTTTTGGAGTGAAAAC
ATGCCTTCTGGTGATTCCTTCTCTCATCGTGATCATGCGTCACGAAAAGACGCCATGTAG
>Gene.139859::PB.10077.2::g.139859::m.139859 Gene.139859::PB.10077.2::g.139859  ORF type:complete len:227 (+) PB.10077.2:1203-1883(+)
ATGGATTACCCGGGATTCGGCCTTTCACAAGGTCTCCAGGGCTATATTGAAAGCTTCGAC
GGGCTAGTTGATGATGTCATCGAACATTACTCCAAAGTTAAAGAGAAGCCAGAGTATCAG
AATCTCCCAAGCTTTCTGTTTGGGCAATCAATGGGCGGAGCCGTGGCTCTTAAGGTGCAC
CTGAAACAACCTAATTCATGGAGCGGCGCCATTCTCGTTGCACCCATGTGCAAAATTGCA
GACAACATGGTTCCTCCATGGATAGTTACACAAATATTAATCGGCGTGGCCAAAATTCTT
CCAAAGCAAAAGCTAGTTCCACAGAAGGATCTTGCAGATATGGCTTTCAGAGACCCCCAA
AAGAAAGAATTGGCGGCTTATAACATCATCGCTTACAAGCATAAACCTCGTTTAAGGACG
GCGTTGGAGTTACTCAGAACTACCCAAGAGATAGAAAGAGAGCTCGAAAAAGTGTCTCTA
CCATTGTTAATTTTGCACGGGAAGGCCGACATTGTGACTGACCCATCCGTGAGTAATGCA
TTGTACGAGAAAGCGAGCAGTTCAGACAAGAAACTTAACCTATACGATGATGCTTACCAT
TCTCTTCTTGAAGGCGAGCCTGATGATATGATACTTAGGGTATTTGGGGATATTCTTTCT
TGGCTCGCCAAGCATTGTTAG
>Gene.139863::PB.10078.2::g.139863::m.139863 Gene.139863::PB.10078.2::g.139863  ORF type:complete len:329 (+) PB.10078.2:141-1127(+)
ATGGCATCTATCAACTTCAATCCCTTCAACAACAACTGGTTCAAAAAACCGGCGAAGCCA
TTTCCAGTTCCAGCCATAAACCTCGCTTCACTCGCCGAGTCATTAAACCCGTTCAAACTC
CATGGCGGAGCTCCAAACTTCGCATCGATTTCGGCCGTGAACGACTCTCCCCCAGCCCCA
AATAAGAAACCAGAAAAGCTGCCCTTCGATGACACCGGCGAAATCCTCGATCAGTTCTAC
TGGGAATGCGAAAACTTACCGGACCACCGTCACGCGCCGGAAGTAGAGAAAATACTCAGT
GAAGATCCGATTTTCGAGAAGAAGGAGAATTCGAGCCCGGAGGAGGTGGAAGAGAATGAA
AAATGGTGGTCTGAGTTTCGGGACAGCCCGGTTGTTCAGTTCCTTACGCGGGCTGAAGAG
ATTGCCGATAAGCTCAACGAATTGGAATTGCAGGACAATTCAACTCCATATCAGAAAGAA
GACCAGGAACTATGGCAGGCGTTGCCAAATGTGGTTGGATTGGATGGACGGCCAATGCCG
AGGAAGGCGATCAAAACTAAAGAGGAATCAGATGATAAGTTCTGGGATTTCACCAAGCAG
TTCTTCTTTGGGCTATGGGGGTTCCGGCAACGGCCATATCCTCCGGGAAGGCCAATTGAT
GTTGCTCAGGCTATTGGGTACAAGAAGCTAGAAAAACGGTATTATGATTTTATAATGAAG
ACTGGTGGGTGGTTCTACAAGGATCGATTGGGGCGTACAAGGGGACCAATGGAGTTGATA
CAACTTAAGACGGCTTGGGGTGCTGGAATTATCGATAAACACACTTTTATTTGGGGCGAT
GACATGGATGAATGGGCACCAATAGGCATGGTGTACGGCCTGGAACGAGCAATTGCCACT
TGGGATGTGAGGTTAGGTGCTTCAGCAACGGCTTTTCTTCACAAACTACAAATACATTCC
AAAAGATCTAAGGCTCCGTTTGGCTGA
>Gene.15918::PB.1008.1::g.15918::m.15918 Gene.15918::PB.1008.1::g.15918  ORF type:complete len:83 (+) PB.1008.1:1095-1343(+)
ATGAATGTGGAAGGGGATTTTAGATATGTTGATTCTGGGGCATATGATGAGTGCTCGGAT
TTCCTGGACTACTTGGATGAACATAAACATAACTGGAGAGAGGCTTTTGTTGATTGGGTT
ACTGTTGCTGAGAGATGGAAAGAAGATCGTAAAGTATCACAAAATTATTGGGGTCCTTGG
AATATAGCAAAGGTATGTGAAGCTGATGAATTTTATCCGATAGTGACATTGAAATCTAAG
GCACAGTAA
>Gene.15923::PB.1008.2::g.15923::m.15923 Gene.15923::PB.1008.2::g.15923  ORF type:complete len:311 (+) PB.1008.2:1075-2007(+)
ATGGCTGGTGTGTTGAGTCCTGACAGTCATGACCTATGGATTGGTGGCGAGACGGTATTG
ATCCAACTTGGAGACATACTTGATCGAGGTAAGGATGAAATAGCTATCTTATCATTGTTA
CGGTCATTGGAAATCCAGGCAAAAGCCATGGGTGGCGCTGTTTTTCAGGTTAACGGAAAT
CATGAGACGATGAATGTGGAAGGGGATTTTAGATATGTTGATTCTGGGGCATATGATGAG
TGCTCGGATTTCCTGGACTACTTGGATGAACATAAACATAACTGGAGAGAGGCTTTTGTT
GATTGGGTTACTGTTGCTGAGAGATGGAAAGAAGATCGTAAAGTATCACAAAATTATTGG
GGTCCTTGGAATATAGCAAAGCGGCAAAAGGGGGTGATTGCAAGATCAAGACTCCTAAGA
CCAGGAGGCCCGTTGGCCTCTGTGTTAGCACGGCACCCTGTTATCCTTAAAGTTGATGAT
TGGGTCTTTTGCCATGGCGGCCTTCTTCCTCACCATGTTGACTATGGCATAAAGAGGATG
AATAGGGAAGTATCTCATTGGATGAGAGGTCTTACAAAAAATGATAGTTGTCCACGAATT
CCTTTCATGGCCACCAAAGGCTATGACAGTGTCGTGTGGAATCGTTTGTACTCTAGAGAT
ATTTCGGATCTTGAAGACTATCAAATTGATCGAATCCAATCTATTCTCGAAGAAACGCTG
GAAGCAGTTGGTGCTAAGGCAATGGTAGTTGGGCATACTCCTCAAACCACCGGCGTGAAT
TGTAAATTCGATTGCAGCATATGGCGCATTGATGTAGGGATGTCTAGCGGAGTTCTCGAC
TCAAGGCCGGAGGTGCTAGAAATAAGGGACAACAAACCGAGGGTGATAAAGAGCAAAAGG
GACATAATTAGCAAACTTCAGGTCGTTGATTAA
>Gene.139870::PB.10080.1::g.139870::m.139870 Gene.139870::PB.10080.1::g.139870  ORF type:complete len:246 (+) PB.10080.1:232-969(+)
ATGCTTCCTGAAAAAAGAGCTGTCGGAGGAGACAACGTCGCAGCAGAGGTAGCAGACGGT
CAGAACGCGTCCGAATCTTCGAGTAAGAAGCTCAAGACCGATTGTTTGGTATCATCGGCC
ACGGCGACGGTTTCATCAGGACCAGCGATAGCATTGGCGGCAATGATGGGAGGGAAAGCT
AATGGTAGTGGCGGTGGTGACAATGGTAAAGCACCGATTAAAGCGTTCGCGGTGGGCAAT
TCACTGGATATTGACGAGGATCTGCATAGCCGCCAGCTAGCTGTGTACGGACGCGAGACG
ATGCGCCGGCTTTTTGCATCAAATGTTCTCATATCAGGGATGCAAGGTCTGGGTGTGGAA
ATCGCAAAGAACCTTATTCTTGCTGGTGTCAAGTCTGTTACATTGCATGATGAGGGAAAT
GTGGAGTTGTGGGATTTGTCTAGCAATTTTGTTTTCTCTGAAGATGATGTTGGAAAGAAT
AGGGCTCTTGCTTCAGTCCAGAAATTGCAGGACCTGAACAACTCTGTGATCATTTCCACA
TTAACAACTGAATTGAATAAGGAGCAGCTCTCTGACTTTCAGGCTGTTGTATTTACTGAT
ATCAGTTTGGAGAAGGCAATTGAATTTGATAATTACTGCCACACTCACCAGCCTCCAATT
GCTTTTATTAAATCTGAAGTGCGAGGCCTCTTTGGTAGTGCATTTTGTGACTTTGGTCCC
AGAGTTCACAGTTTTTGA
>Gene.139880::PB.10080.2::g.139880::m.139880 Gene.139880::PB.10080.2::g.139880  ORF type:complete len:1101 (+) PB.10080.2:387-3689(+)
ATGGTTTCGGACAGTTCATCGCACTTTATGCTTCCTGAAAAAAGAGCTGTCGGAGGAGAC
AACGTCGCAGCAGAGGTAGCAGACGGTCAGAACGCGTCCGAATCTTCGAGTAAGAAGCTC
AAGACCGATTGTTTGGTATCATCGGCCACGGCGACGGTTTCATCAGGACCAGCGATAGCA
TTGGCGGCAATGATGGGAGGGAAAGCTAATGGTAGTGGCGGTGGTGACAATGGTAAAGCA
CCGATTAAGGCGTTCGCGGTGGGCAATTCACTGGATATTGACGAGGATCTGCATAGCCGC
CAGCTAGCTGTGTACGGACGCGAGACGATGCGCCGGCTTTTTGCATCAAATGTTCTCATA
TCAGGGATGCAAGGTCTGGGTGTGGAAATCGCAAAGAACCTTATTCTTGCTGGTGTCAAG
TCTGTTACATTGCATGATGAGGGAAATGTGGAGTTGTGGGATTTGTCTAGCAATTTTGTT
TTCTCTGAAGATGATGTTGGAAAGAATAGGGCTCTTGCTTCAGTCCAGAAATTGCAGGAC
CTGAACAACTCTGTGATCATTTCCACATTAACAACTGAATTGAATAAGGAGCAGCTCTCT
GACTTTCAGGCTGTTGTATTTACTGATATCAGTTTGGAGAAGGCAATTGAATTTGATAAT
TACTGCCACACTCACCAGCCTCCAATTGCTTTTATTAAATCTGAAGTGCGAGGCCTCTTT
GGTAGTGCATTTTGTGACTTTGGTCCAGAGTTCACAGTTTTTGATGTTGATGGCGAGGAT
CCACATACAGGCATTATAGCATCTATTAGCAATGACAACCCTGCTCTTGTGGCATGTGTT
GATGATGAAAGGCTTGAGTTTCAGGATGGAGATCTGGTTGTGTTCTCCGAGATCCGGGGA
ATGCCAGAATTAAATGATGGAAAACCAAGAAAGGTTAAAAGTGCAAGGCCTTACTCGTTC
ACAATTGAAGAGGATACCACAAATTACACTGCATATGAGAAAGGTGGTATTGTCACACAG
GTAAAGCAACCTAAGGTGCTGAAATTTAAGCCATTGCAAGAAGCACTTGAGGAACCTGGT
GATTTTCTTTTGAGTGATTTCTCCAAGTTTGACCGTCCACCCCTGCTGCACTTGGCATTC
CGAGCTCTTGATAAGTTTATATTGGAATTCAAGCGCTTCCCTATAGCTGGGTCAGAGGAT
GATGCTCAGAAACTTGTCTCTTTTGTTACTGACATAAATAGTAGCATGAAAGGTGGGAGA
CTTGCAGAGATTGACCAAAAGCTGATAAGGAATTTCGCATTTGGTGCTAGGGCTGTACTA
AATCCCATGGCTGCCATGTTTGGTGGTATCATTGGTCAGGAAGTTGTAAAGGCTTGCTCT
GGGAAGTTCCACCCACTTTACCAGTTTTTCTATTTTGATTCAGTCGAGTCGCTGCCTACT
GAACCTCTGGACAGCGGTGACTTGAAGCCCTTGAATAGCCGTTATGATGCTCAAATCTCA
GTTTTTGGATATAAGCTTCATAAAAAGCTAGAGGATGCAAAAGTCTTTATTGTTGGATCT
GGTGCATTAGGGTGCGAGTTTTTGAAAAACGTAGCTTTGATGGGGGTTTGTTGTGGTGAT
GGAGGGAAGCTAACAATCACAGATGATGATGTCATCGAGAAGAGCAACCTTAGCCGACAG
TTTCTCTTCCGGGACTGGAACATTGGGCAGGCCAAATCAACAGTTGCTGCGTCGGCTGCT
GCTTTGATAAACCCGTGTCTTCACGTTGAAGCACTGCAAAACCGGGCTAGCCCCGAAACT
GAGAATGTGTTTGACGATACATTCTGGGAGAATTTGAGTGTTGTCATCAATGCCTTGGAT
AACGTGAATGCCAGACTCTACATTGACCAAAGATGTGTGTACTTTCAGAAACCACTTCTG
GAGTCTGGAACACTAGGTGCAAAGTGCAACACTCAGATGGTCATCCCTCACTTGACAGAA
AATTATGGTGCATCAAGGGATCCGCCTGAAAAGCAGGCACCCATGTGCACAGTACACTCA
TTCCCCCACAATATTGACCACTGCTTGACATGGGCTAGATCAGAGTTCGAGGGTTTGCTT
GAGAAGACACCAGCTGAAGTAAATGCCTTTTTAACCAGTCCAAGTGAATATACATCATCT
ATGAAAAATGCTGGTGATGCACAGGCCAGGGACAATTTGGAACGAGTACTTGAATGCCTT
GACAATGAGAAATGTGAAACTTTTGAAGACTGCATTAGATGGGCCCGTCTGAAGTTTGAG
GACTACTTTGTTAACCGGATGAAGCAATTGATATTTACTTTTCCTGAGGATGCTATCACC
AGTAGTGGTGCACCATTCTGGTCTGCTCCGAAAAGGTTTCCCCACCCACTGCATTTTTCT
GCTGATGATCCCAGTCACCTTCATTTTGTTACGGCAGCATCCATTTTACGAGCAGAGACA
TTTGGCATCCCAATTCCTGATTGGGTTAAATCTCCTGAAATATTAGCTGGTGCTGTTAAT
AAAGTGTCAGTTTCTAATTTTCAGCCTAAGAAGGATGTGAAGATTGTCACAGATGAGAAA
GCTACCAGTCTCTCCTCTGCATCCATCGATGATGCTGCAGTCATCAATGAGTTAGTCATG
AAGTTAGAACTGTGCCAAAGGAAGCTACCACCGGGTTTCAAGATGAACCCAATTCAATTT
GAAAAGGATGATGACACCAACTATCATATGGACCTAATAGCTGGACTTGCTAACATGAGG
GCCAGAAACTATAGCATTCCTGAAGTTGATAAGCTTAAGGCCAAATTCATTGCGGGGAGG
ATCATTCCTGCAATTGCAACCTCCACTGCCATGGCTACAGGCCTGGTTTGCCTTGAGCTG
TACAAGGTTCTTGACGGAGGTCACAAATTGGAGGACTACCGGAACACCTTTGCCAACCTG
GCACTCCCTCTTTTCTCAATGGCTGAGCCGGTCCCACCCAAGGTGATTAGTCACCAGGAC
ATGAAATGGACTGTTTGGGACAGGTGGATACTGAAAGACAACCCTGCATTGAGAGAGCTT
CTCCAATGGCTGAAGAACAAAGGGCTAAATGCCTATAGCATCTCCTTCGGGAGTTGCTTA
CTCTTCAACAGTATGTTCCCTAGGCACAAAGAGCGCATGGACCGGAAAATGGTGGATCTG
GTCAAGGAAGTGGCAAAAGCCGAACTGCCTCCATACAGGCGGCATTTTGATGTGGTTGTG
GCTTGTGAAGACGACGATGACAATGATGTTGATATTCCTCAAATTTCGGTATACTTCAGG
TAG
>Gene.139884::PB.10080.3::g.139884::m.139884 Gene.139884::PB.10080.3::g.139884  ORF type:complete len:1098 (+) PB.10080.3:185-3478(+)
ATGCTTCCTGAAAAAAGAGCTGTCGGAGGAGACAACGTCGCAGCAGAGGTAGCAGACGGT
CAGAACGCGTCCGAATCTTCGAGTAAGAAGCTCAAGACCGATTGTTTGGTATCATCGGCC
ACGGCGACGGTTTCATCAGGACCAGCGATAGCATTGGCGGCAATGATGGGAGGGAAAGCT
AATGGTAGTGGCGGTGGTGACAATGGTAAAGCACCGATTAAAGCGTTCGCGGTGGGCAAT
TCACTGGATATTGACGAGGATCTGCATAGCCGCCAGCTAGCTGTGTACGGACGCGAGACG
ATGCGCCGGCTTTTTGCATCAAATGTTCTCATATCAGGGATGCAAGGTCTGGGTGTGGAA
ATCGCAAAGAACCTTATTCTTGCTGGTGTCAAGTCTGTTACATTGCATGATGAGGGAAAT
GTGGAGTTGTGGGATTTGTCTAGCAATTTTGTTTTCTCTGAAGATGATGTTGGAAAGAAT
AGGGCTCTTGCTTCAGTCCAGAAATTGCAGGACCTGAACAACTCTGTGATCATTTCCACA
TTAACAACTGAATTGAATAAGGAGCAGCTCTCTGACTTTCAGGCTGTTGTATTTACTGAT
ATCAGTTTGGAGAAGGCAATTGAATTTGATAATTACTGCCACACTCACCAGCCTCCAATT
GCTTTTATTAAATCTGAAGTGCGAGGCCTCTTTGGTAGTGCATTTTGTGACTTTGGTCCA
GAGTTCACAGTTTTTGATGTTGATGGCGAGGATCCACATACAGGCATTATAGCATCTATT
AGCAATGACAACCCTGCTCTTGTGGCATGTGTTGATGATGAAAGGCTTGAGTTTCAGGAT
GGAGATCTGGTTGTGTTCTCCGAGATCCGGGGAATGCCAGAATTAAATGATGGAAAACCA
AGAAAGGTTAAAAGTGCAAGGCCTTACTCGTTCACAATTGAAGAGGATACCACAAATTAC
ACTGCATATGAGAAAGGTGGTATTGTCACACAGGTAAAGCAACCTAAGGTGCTGAAATTT
AAGCCATTGCAAGAAGCACTTGAGGAACCTGGTGATTTTCTTTTGAGTGATTTCTCCAAG
TTTGACCGTCCACCCCTGCTGCACTTGGCATTCCGAGCTCTTGATAAGTTTATATTGGAA
TTCAAGCGCTTCCCTATAGCTGGGTCAGAGGATGATGCTCAGAAACTTGTCTCTTTTGTT
ACTGACATAAATAGTAGCATGAAAGGTGGGAGACTTGCAGAGATTGACCAAAAGCTGATA
AGGAATTTCGCATTTGGTGCTAGGGCTGTACTAAATCCCATGGCTGCCATGTTTGGTGGT
ATCATTGGTCAGGAAGTTGTAAAGGCTTGCTCTGGGAAGTTCCACCCACTTTACCAGTTT
TTCTATTTTGATTCAGTCGAGTCGCTGCCTACTGAACCTCTGGACAGCGGTGACTTGAAG
CCCTTGAATAGCCGTTATGATGCTCAAATCTCAGTTTTTGGATATAAGCTTCATAAAAAG
CTAGAGGATGCAAAAGTCTTTATTGTTGGATCTGGTGCATTAGGGTGCGAGTTTTTGAAA
AACGTAGCTTTGATGGGGGTTTGTTGTGGTGATGGAGGGAAGCTAACAATCACAGATGAT
GATGTCATCGAGAAGAGCAACCTTAGCCGACAGTTTCTCTTCCGGGACTGGAACATTGGG
CAGGCCAAATCAACAGTTGCTGCGTCGGCTGCTGCTTTGATAAACCCGTGTCTTCACGTT
GAAGCACTGCAAAACCGGGCTAGCCCCGAAACTGAGAATGTGTTTGACGATACATTCTGG
GAGAATTTGAGTGTTGTCATCAATGCCTTGGATAACGTGAATGCCAGACTCTACATTGAC
CAAAGATGTGTGTACTTTCAGAAACCACTTCTGGAGTCTGGAACACTAGGTGCAAAGTGC
AACACTCAGATGGTCATCCCTCACTTGACAGAAAATTATGGTGCATCAAGGGATCCGCCT
GAAAAGCAGGCACCCATGTGCACAGTACACTCATTCCCCCACAATATTGACCACTGCTTG
ACATGGGCTAGATCAGAGTTCGAGGGTTTGCTTGAGAAGACACCAGCTGAAGTAAATGCC
TTTTTAACCAGTCCAAGTGAATATACATCATCTATGAAAAATGCTGGTGATGCACAGGCC
AGGGACAATTTGGAACGAGTACTTGAATGCCTTGACAATGAGAAATGTGAAACTTTTGAA
GACTGCATTAGATGGGCCCGTCTGAAGTTTGAGGACTACTTTGTTAACCGGATGAAGCAA
TTGATATTTACTTTTCCTGAGGATGCTATCACCAGTAGTGGTGCACCATTCTGGTCTGCT
CCGAAAAGGTTTCCCCACCCACTGCATTTTTCTGCTGATGATCCCAGTCACCTTCATTTT
GTTACGGCAGCATCCATTTTACGAGCAGAGACATTTGGCATCCCAATTCCTGATTGGGTT
AAATCTCCTGAAATATTAGCTGGTGCTGTTAATAAAGTGTCAGTTTCTAATTTTCAGCCT
AAGAAGGATGTGAAGATTGTCACAGATGAGAAAGCTACCAGTCTCTCCTCTGCATCCATC
GATGATGCTGCAGTCATCAATGAGTTAGTCATGAAGTTAGAACTGTGCCAAAGGAAGCTA
CCACCGGGTTTCAAGATGAACCCAATTCAATTTGAAAAGGATGATGACACCAACTATCAT
ATGGACCTAATAGCTGGACTTGCTAACATGAGGGCCAGAAACTATAGCATTCCTGAAGTT
GATAAGCTTAAGGCCAAATTCATTGCGGGGAGGATCATTCCTGCAATTGCAACCTCCACT
GCCATGGCTACAGGCCTGGTTTGCCTTGAGCTGTACAAGGTTCTTGACGGAGGTCACAAA
TTGGAGGACTACCGGAACACCTTTGCCAACCTGGCACTCCCTCTTTTCTCAATGGCTGAG
CCGGTCCCACCCAAGGTGATTAGTCACCAGGACATGAAATGGACTGTTTGGGACAGGTGG
ATACTGAAAGACAACCCTGCATTGAGAGAGCTTCTCCAATGGCTGAAGAACAAAGGGCTA
AATGCCTATAGCATCTCCTTCGGGAGTTGCTTACTCTTCAACAGTATGTTCCCTAGGCAC
AAAGAGCGCATGGACCGGAAAATGGTGGATCTGGTCAAGGAAGTGGCAAAAGCCGAACTG
CCTCCATACAGGCGGCATTTTGATGTGGTTGTGGCTTGTGAAGACGACGATGACAATGAT
GTTGATATTCCTCAAATTTCGGTATACTTCAGGGGTGGGGGAATTGTCTTTTGA
>Gene.139892::PB.10080.5::g.139892::m.139892 Gene.139892::PB.10080.5::g.139892  ORF type:complete len:187 (+) PB.10080.5:2443-3003(+)
ATGATCCCATCACCTTCATTTTGTTACGGCAGCATCCATTTTACGAGCAGAGACATTTGG
CATCCAATTCCTGATTGGGTTAAATCTCCTGAAATATTAGCTGGTGCTGTTAATAAAGTG
TCAGTTTCTAATTTTCAGCCTAAGAAGGATGTGAAGATTGTCACAGATGAGAAAGCTACC
AGTCTCTCCTCTGCATCCATCGATGATGCTGCAGTCATCAATGAGTTAGTCATGAAGTTA
GAACTGTGCCAAAGGAAGCTACCACCGGGTTTCAAGATGAACCCAATTCAATTTGAAAAG
GATGATGACACCAACTATCATATGGACCTAATAGCTGGACTTGCTAACATGAGGGCCAGA
AACTATAGCATTCCTGAAGTTGATAAGCTTAAGGCCAAATTCATTGCGGGGAGGATCATT
CCTGCAATTGCAACCTCCACTGCCATGGCTACAGGCCTGGTTTGCCTTGAGCTGTACAAG
GTTCTTGACGGAGGTCACAAATTGGAGGACTACCGGAACCACCTTTGCCAACCTGGCACT
CCCTCTTTTCTCAATGGCTGA
>Gene.139905::PB.10081.1::g.139905::m.139905 Gene.139905::PB.10081.1::g.139905  ORF type:complete len:875 (+) PB.10081.1:277-2901(+)
ATGGCTATGGAAATTACCCCATTTCTATTGTCAGCCCAGTCACCTGATGCTAAGATTCGG
ACAGAGGCTGAGAGTAACCTTAAGCAGTTCCAAGAGCAAAATCTTCCCGGTTTTCTTCTC
TCTTTGTCCGTTGAACTCTCCAACGATACCAAACCCGCTGAATCTCGTAGACTTGCCGGT
ATCGTGCTTAAGAATTCTCTGGACGCGAAAGATTCAACCAGGAAAGAACACCTTGTTCAA
CAATGGGTGGCAATAGACATTTCGTTCAAATCACAAATCAAAGGCCTGCTCTTGCAAACA
CTCGGATCATCCGTGCGTGAGGCGAGTCATACTTCTTCCCAAGTAATTGCCAAAATCGCG
TCAATTGAAATTCCCCGAAAGGAATGGCCGGAACTAATTGGGTCACTTCTTGTCAATATG
ACCCAACAAGACAGGCCTTCGTCACTGAAACAGGCAACGTTGGAAACACTCGGTTATGTC
TGCGAGGAGATATCTCACCAAGATATCGTCCAAGAAGAGGTGAACTCTGTCCTAACTGCC
GTTGTCCAAGGCATGAATGTCTCAGAGCAAAGCACTGAAGTCCGACTTGCCGCGGCAAGA
GCATTGTACAATGCCCTTGATTTTGCACAGACCAATTTCGAGAACGAGATGGAGCGAAAC
TACATTATGAAAGTGGTCTGCGAGACGGCCATGGCCAAAGAGGCCGAAATCAGACAGGCT
GCTTTCGAATGCCTTGTCTCAATCGGATCTACATACTATGAAGTGCTGGAACCTTATATG
CAGACCATCTTCGAGCTGACATCAAACGCAGTCAAAGGAGACGAAGAGGCTGTCGCCCTT
CAGGCAATCGAGTTCTGGAGCACTATCTGTGACGAAGAGATTGAGCTTCAAGACTATGTG
GTTCCCGAAACAGGTGATTCCGAGGTCCAACATTCCCGGTTCATCGAGAAGGCCTTGTCC
TCTCTAGTTCCGATGCTTCTAGAAACATTACTTAAGCAGGACGAGTTTCAAGAACAAGAC
GATGGCGCTTGGAATCTATCAATGGCCGGTGGGACATGTCTCGGCCTTGTGGCTCGTACG
GTCGGGGATGCTATTGTCCCCCTTGTTATGCCTTTTGTTGAATCCAACATATCAAAGGCT
GATTGGAGACCCCGTGAGGCGGCAACATTTGCGTTCGGTTCAATTCTTGACGGTCCGAGC
ACTGAGAAACTCTCGCCGATGGTCCACGCCGGCTTGGAATTTCTCCTCAATGCAATGAAG
GACAATAATAGTCATGTGAAGGACACCACTGCCTGGACGCTCAGTCGTATTTTTGAGCTA
TTGCACAACCCGTCTTCTGGTTTTTCAGTAATTTCACCAGCCAACCTCCAGAGAGTCGTC
GGTGTTTTGTTGGAGAGCATTAGCGACGCTCCCCATATAGCCGAAAAGGTCTGTGGTGCC
ATATATTATTTAGCCCAAGGATATGAGGATGCAGGTGCAAGTTCTTCTCTTCTGACGCCG
TACCTTCCAGACATCATACGTTGTCTAGTGGCAACAGCTGACCGGACAGACAGCAGCGAC
TCCAAACTCCGATCGTCGGCTTACGAAACACTGAATGAGGTGGTCAGGTGTTCGAATGTC
GTGGAGACAGTACCAATAATATCGCAGCTTCTCCCCATGATCATGTCCAAATTAGGACAA
ACTGTGGAGCTCCAAATTCTATCGTCTGACGACAGGGAAAAACAAGGCGATCTCCAGGCT
TCTCTATGTGGTGTTCTCCAAGTGATTATTCAGAAACTCAGCAACACCGACGAGACTAAA
CCCATCATCCTCCAGGCCGCCGACCCAATCATGGTGTTGTTCCTCAAGGTCTTCGCTTGC
CGGAGCTCCACTGTCCACGAGGAGGCCATGCTAGCAATTGGCGCTTTGGCTTACGCCGTT
GGACCAGATTTTGCAAAATACATGCAAGAATTCTACAAGTATTTGGAAATGGGTCTCCAG
AATTTTGAGGAGTATCAGGTTTGTGCCATCTCTGTGGGGGTTGTCGGCGATATATGCCGT
GCAATGGACGATAAAATCTTACCCTACTGTGATGGGATCATGACGCACCTGCTTAAGGAC
CTGTCGAGCGGGGAGCTTCACCGGTCGGTGAAGCCGCCGATTTTTTCGTGTTTTGGGGAT
GTTGCTCTTGCGATTGGGGAACATTTTGAGAAGTATGTGAACTACGTATTGCCGATGATG
AGGAGTGCGGCGGAAGTGTGTGCCCAGATGGATAATGGGGATGAGGAGATGGTGGAGTAC
GGGAATCAGCTGAGGAGAAGTATTTTTGAAGCCTATTCAGGTATTCTTCAAGGGTTTAAG
AACTCAAAACCAGATTTGATGTTGCCGCATGCTACCCATCTCCTGCAGTTCATTGAGCTG
GTTTCGAAGGATGAACAAAGGGATGAGACGGTGATAAAAGCAGCGGTAGCTGTATTGGGG
GATTTAGCAGATGCGCTGGGTTCAAACTCGAAGGCATTGTTTCAAAACAGCGCGTTTTGT
TCGGAGTTGGTGGGTGCTTGCCTTCAGTCCGATGATGAACAGCTCAAAGAGACCGCAACA
TGGACTCAAGGAATGATTGGCCGAGTTTTCTCTGTTTGCGGGTAA
>Gene.139912::PB.10081.2::g.139912::m.139912 Gene.139912::PB.10081.2::g.139912  ORF type:complete len:875 (+) PB.10081.2:316-2940(+)
ATGGCTATGGAAATTACCCCATTTCTATTGTCAGCCCAGTCACCTGATGCTAAGATTCGG
ACAGAGGCTGAGAGTAACCTTAAGCAGTTCCAAGAGCAAAATCTTCCCGGTTTTCTTCTC
TCTTTGTCCGTTGAACTCTCCAACGATACCAAACCCGCTGAATCTCGTAGACTTGCCGGT
ATCGTGCTTAAGAATTCTCTGGACGCGAAAGATTCAACCAGGAAAGAACACCTTGTTCAA
CAATGGGTGGCAATAGACATTTCGTTCAAATCACAAATCAAAGGCCTGCTCTTGCAAACA
CTCGGATCATCCGTGCGTGAGGCGAGTCATACTTCTTCCCAAGTAATTGCCAAAATCGCG
TCAATTGAAATTCCCCGAAAGGAATGGCCGGAACTAATTGGGTCACTTCTTGTCAATATG
ACCCAACAAGACAGGCCTTCGTCACTGAAACAGGCAACGTTGGAAACACTCGGTTATGTC
TGCGAGGAGATATCTCACCAAGATATCGTCCAAGAAGAGGTGAACTCTGTCCTAACTGCC
GTTGTCCAAGGCATGAATGTCTCAGAGCAAAGCACTGAAGTCCGACTTGCCGCGGCAAGA
GCATTGTACAATGCCCTTGATTTTGCACAGACCAATTTCGAGAACGAGATGGAGCGAAAC
TACATTATGAAAGTGGTCTGCGAGACGGCCATGGCCAAAGAGGCCGAAATCAGACAGGCT
GCTTTCGAATGCCTTGTCTCAATCGGATCTACATACTATGAAGTGCTGGAACCTTATATG
CAGACCATCTTCGAGCTGACATCAAACGCAGTCAAAGGAGACGAAGAGGCTGTCGCCCTT
CAGGCAATCGAGTTCTGGAGCACTATCTGTGACGAAGAGATTGAGCTTCAAGACTATGTG
GTTCCCGAAACAGGTGATTCCGAGGTCCAACATTCCCGGTTCATCGAGAAGGCCTTGTCC
TCTCTAGTTCCGATGCTTCTAGAAACATTACTTAAGCAGGACGAGTTTCAAGAACAAGAC
GATGGCGCTTGGAATCTATCAATGGCCGGTGGGACATGTCTCGGCCTTGTGGCTCGTACG
GTCGGGGATGCTATTGTCCCCCTTGTTATGCCTTTTGTTGAATCCAACATATCAAAGGCT
GATTGGAGACCCCGTGAGGCGGCAACATTTGCGTTCGGTTCAATTCTTGACGGTCCGAGC
ACTGAGAAACTCTCGCCGATGGTCCACGCCGGCTTGGAATTTCTCCTCAATGCAATGAAG
GACAATAATAGTCATGTGAAGGACACCACTGCCTGGACGCTCAGTCGTATTTTTGAGCTA
TTGCACAACCCGTCTTCTGGTTTTTCAGTAATTTCACCAGCCAACCTCCAGAGAGTCGTC
GGTGTTTTGTTGGAGAGCATTAGCGACGCTCCCCATATAGCCGAAAAGGTCTGTGGTGCC
ATATATTATTTAGCCCAAGGATATGAGGATGCAGGTGCAAGTTCTTCTCTTCTGACGCCG
TACCTTCCAGACATCATACGTTGTCTAGTGGCAACAGCTGACCGGACAGACAGCAGCGAC
TCCAAACTCCGATCGTCGGCTTACGAAACACTGAATGAGGTGGTCAGGTGTTCGAATGTC
GTGGAGACAGTACCAATAATATCGCAGCTTCTCCCCATGATCATGTCCAAATTAGGACAA
ACTGTGGAGCTCCAAATTCTATCGTCTGACGACAGGGAAAAACAAGGCGATCTCCAGGCT
TCTCTATGTGGTGTTCTCCAAGTGATTATTCAGAAACTCAGCAACACCGACGAGACTAAA
CCCATCATCCTCCAGGCCGCCGACCCAATCATGGTGTTGTTCCTCAAGGTCTTCGCTTGC
CGGAGCTCCACTGTCCACGAGGAGGCCATGCTAGCAATTGGCGCTTTGGCTTACGCCGTT
GGACCAGATTTTGCAAAATACATGCAAGAATTCTACAAGTATTTGGAAATGGGTCTCCAG
AATTTTGAGGAGTATCAGGTTTGTGCCATCTCTGTGGGGGTTGTCGGCGATATATGCCGT
GCAATGGACGATAAAATCTTACCCTACTGTGATGGGATCATGACGCACCTGCTTAAGGAC
CTGTCGAGCGGGGAGCTTCACCGGTCGGTGAAGCCGCCGATTTTTTCGTGTTTTGGGGAT
GTTGCTCTTGCGATTGGGGAACATTTTGAGAAGTATGTGAACTACGTATTGCCGATGATG
AGGAGTGCGGCGGAAGTGTGTGCCCAGATGGATAATGGGGATGAGGAGATGGTGGAGTAC
GGGAATCAGCTGAGGAGAAGTATTTTTGAAGCCTATTCAGGTATTCTTCAAGGGTTTAAG
AACTCAAAACCAGATTTGATGTTGCCGCATGCTACCCATCTCCTGCAGTTCATTGAGCTG
GTTTCGAAGGATGAACAAAGGGATGAGACGGTGATAAAAGCAGCGGTAGCTGTATTGGGG
GATTTAGCAGATGCGCTGGGTTCAAACTCGAAGGCATTGTTTCAAAACAGCGCGTTTTGT
TCGGAGTTGGTGGGTGCTTGCCTTCAGTCCGATGATGAACAGCTCAAAGAGACCGCAACA
TGGACTCAAGGAATGATTGGCCGAGTTTTCTCTGTTTGCGGGTAA
>Gene.139920::PB.10082.1::g.139920::m.139920 Gene.139920::PB.10082.1::g.139920  ORF type:complete len:219 (+) PB.10082.1:201-857(+)
ATGCGTAGCTTGAAGAGGCGGTGTTGGGGAGAAGTTCTTACAGCACATCCAGGAACATCT
GAGGGTCAATTCGATTCGGTCGAAGTACAGCCGGAGTTTTCAGAATGTTTCAGTATCAAT
AACAACGTGTTTTTGGCGGAGACGCTCGCGAGTCTATGGCCTCCCTCAATCCGATCTCAT
CGAGCCCCAAATCGAACCGTGTCTCAAATCGCTGGATTTCGTCGAACCCAACTAGCCGAC
GTTTGCCGTAGGAGTCGGAGAATTGTCCGCAATTCGGGAGATCGGATTTGTACCTCGAGC
AATGCGCGATATTCGGGGGCTACCGGATCCGAAATTGTTCCGGCGAAGCCTCAGATCGGC
GATGACAACACGCTTTCGACGTGCATTCGAGAGGTTGTAATTTCTGCCTGGTTAAGGTTC
GAGAGAAGAGAAGACGAATTGATCGGAACATCCGCCATGGATTGCTGCGGCAGAAACATC
GAATGCCCCAAAGCAACTCTGGTTTCCGGGTACAATCCGGAATCGGTTTACGACCCTTGC
AATTGTCCCCGAACTTCGGAGAGATGGCGACGGCGACGGCGACGGCGACGGCGAATTCTA
CATGGAAGAAGACGAGGAATGCTCGACTTCTTGGAGCCACGGTCACGACGAAGATGA
>Gene.139928::PB.10082.2::g.139928::m.139928 Gene.139928::PB.10082.2::g.139928  ORF type:complete len:963 (+) PB.10082.2:446-3334(+)
ATGCAACACAATATTTTTACAACAATGCGTAGCTTGAAGATGATGGACGGATGCAAGGGG
GTTCAAACGTGCCCCTACAATTCGGCCAACGCCGGTACCGGTGGTGCCGGTGCCGGAGGC
GGTGTTGGGGAGAAGTTCTTACAGCACATCCAGGAACATCTGAGGGTCAATTCGATTCGG
TCGAAGTCCAGCCGGAGTTTTCAGAATGTTCAGATCAATAACAACGTTGTTTTGGCGGAG
ACGCTCGCGATCTATGGCCTCCCTCAATCCGATCTCATCGAGCCCCAAATCGAACCGTGT
CTCAAATCGCTGGATTTCGTCGAAACCCTAGCCGACGTTTGCCGTAGAGTCGAGAATTGT
CCGCAATTCGGGAGATCGGATTTGTACCTCGAGCAATGCGCGATATTCCGGGGGCTACCG
GATCCGAAATTGTTCCGGCGAAGCCTCAGATCGGCGAGACAACACGCTTTCGACGTGCAT
TCGAAGGTTGTAATTTCTGCCTGGTTAAGGTTCGAGAGAAGAGAAGACGAATTGATCGGA
ACATCCGCCATGGATTGCTGCGGCAGAAACATCGAATGCCCCAAAGCAACTCTGGTTTCC
GGGTACAATCCGGAATCGGTTTACGACCCTTGCAATTGTCCCCGAACTTCGAGAGATGGC
GACGGCGACGGCGACGGCGACGGCGAATTCTACATGGAAGAAGACGAGGAATGCTCGACT
TCTTGGAGCCACGGTCACGACGAAGATGAAGATCTGGACATGGCGTTTTGCGTCGGCGAC
GACGAAATCAGGTGCAGTAGATACAACATCGCCTCTCTCTCTAGACCATTCCGAACTATG
CTCTATGGAACCTTCATTGAATCACGAAGAGAAAAGATAAACTTCACCCAGAACGGAATC
TCTGCAAACGGAATGAAAGCCGTCGAGGTTTTCAGCAGAACAGGAAACCTAGATTCCTTC
GACCCAGATGTTGTCTTAGAGCTTCTCTCTCTATCCAACAAGTTCTGTTGCGAAGAAATG
AAATCCGCCTGTGATGGGTACTTATCATCTCTGGTTTTCCACATGGAAAAAGCTCTTCTG
CTCATCGAATACGGGTTAGAAGAGAGGGCTCATCTTCTCGTTGCCGCCTGTTTACAGGTA
TTTCTCAGGGAGCTTCCCGGTTCAATCCATAACCCGAATGTAATGAGTTTCTTTTGTAAT
TCGGAAGCCAGAGAGAGACTGTCTTCTGTAGGTCACTCCTCCTTCTTGTTATACAGCTTT
TTGAGCCAAATCGCCATGGAAGACGACATGAGATCGAACACGACAGTGATGTTACTGGAG
AGATTAGGGGAATGTGCGGTCGAAAATTGGCAAAGACAGCTAGCTTTTCACCAATTGGGC
TGTGTGATGTTGGAGAGACAAGAGTACAAGGATGCCCAAAAATGGTTTCAGGCAGCGGTT
GAAGCTGGGCATACATATTCGTTGGTAGGGCTGGCCAGGTGTAAATTCAAACGAGGTCAT
AGGTATTCCGCTTATAAACTGGTGAGATCGCTTATTACGGATTATAAACCTTGCGGTTGG
ATGTTTCAAGAACAATCCTTGTACTGTAATAAGAACGAAAAGATGACCGATTTGAATAAA
GCAACCGAATTGGATCCAACCCTTTTGTATCCGTACAAATATAGGGCCGTTTTGATGCTG
GAGGAGAATAAAATCGGACCTGCGATTTCAGAAATCAACAGGATAATTCGGTTTAAGGTT
TCGCCTGATTGTCTTGAATTGAGGGCTTGGTTTTTGATTTCGCTAGAGGATTTCGAGGGG
GCTTTGAGAGATGTTAGGGCCTTGTTAACTCTCGATCCGAATTATATGATGTTCCATGGG
AAATTGCATGGGGATCATCTGGTGGAGCTAATTCACCACCAAATTCAGCAATGGAGTCAG
GCCGATTGCTGGATGCAGCTATATGATCGGTGGTCTTCAGTCGATGATATCGGGTCTTTG
GCTGTTGTTCATCATATGTTGACGAATGACCCCGGGAAGAGTCTTGTTCTGTTCAGACAA
TCGCTTCTCCTTTTAAGGTTAAATTGCCACAAGGCAGCAATGCGAAGTCTAAGAATGGCT
CGTAACCATTCCACCTCGGGACATGAAAGGCTTGTTTACGAAGGTTGGATTTTATATGAC
ACCGGCCATCGTGAAGAAGCATTAGCCAAAGCGGAAGAATCGATTTCCATTCAAAGATCG
TTCGAAGCGTTTTTTCTAAAAGCATTCATTTTATCCGAAACAAACCCTGATCCCAAAACT
TCATCATACGTAATCCAACTATTGGATGAAGCTCTTAGATGTCCCTCAGATGGCCTGAGA
AAAGGACAAGCCCTAAATAATCTCGGAAGTGTATATTTAGAATGCGATAAGCTTGATTTG
GCTGCTGATTGCTATATGAGTGCCCTAAACATCAAGCATACACGGGCACATCAAGGGCTG
GCCCGTGTTTACCATCTCAAGAATCAAAGGAAATTGGCGTATGAGGAGATGACTAAGTTG
ATCGAGAAGGCGCGGAACAATGCATCGGCTTACGAGAAACGCTCCGAGTATTGTGACCGT
GATATGGCCAAGAACGATCTCACTATGGCAACACAATTGGATCCCCTAAGAACGTATCCC
TATAGATACAGAGCTGCAGTTCTAATGGATGATCACAAGGAAGTTGAAGCCATAGGAGAG
CTAACTAAAGCCATAGCCTTCAAGCCGGACCTACAGCTGCTCCATCTCCGAGCAGCTTTT
CACGACTCGATGGGAAATTACACTTCTACCCTCAGAGATTGTGAGGCAGCCCTCTGTCTC
GACCCCAACCACGGGGACACACTCGACCTTTATCACAAAGCCCGGGAACGATTGAACGAT
CAACACTAG
>Gene.139933::PB.10082.3::g.139933::m.139933 Gene.139933::PB.10082.3::g.139933  ORF type:complete len:780 (+) PB.10082.3:1153-3492(+)
ATGGATTGCTGCGGCAGAAACATCGAATGCCCCAAAGCAACTCTGGTTTCCGGGTACAAT
CCGGAATCGGTTTACGACCCTTGCAATTGTCCCCGAACTTCGAGAGATGGCGACGGCGAC
GGCGACGGCGACGGCGAATTCTACATGGAAGAAGACGAGGAATGCTCGACTTCTTGGAGC
CACGGTCACGACGAAGATGAAGATCTGGACATGGCGTTTTGCGTCGGCGACGACGAAATC
AGGTGCAGTAGATACAACATCGCCTCTCTCTCTAGACCATTCCGAACTATGCTCTATGGA
ACCTTCATTGAATCACGAAGAGAAAAGATAAACTTCACCCAGAACGGAATCTCTGCAAAC
GGAATGAAAGCCGTCGAGGTTTTCAGCAGAACAGGAAACCTAGATTCCTTCGACCCAGAT
GTTGTCTTAGAGCTTCTCTCTCTATCCAACAAGTTCTGTTGCGAAGAAATGAAATCCGCC
TGTGATGGGTACTTATCATCTCTGGTTTTCCACATGGAAAAAGCTCTTCTGCTCATCGAA
TACGGGTTAGAAGAGAGGGCTCATCTTCTCGTTGCCGCCTGTTTACAGGTATTTCTCAGG
GAGCTTCCCGGTTCAATCCATAACCCGAATGTAATGAGTTTCTTTTGTAATTCGGAAGCC
AGAGAGAGACTGTCTTCTGTAGGTCACTCCTCCTTCTTGTTATACAGCTTTTTGAGCCAA
ATCGCCATGGAAGACGACATGAGATCGAACACGACAGTGATGTTACTGGAGAGATTAGGG
GAATGTGCGGTCGAAAATTGGCAAAGACAGCTAGCTTTTCACCAATTGGGCTGTGTGATG
TTGGAGAGACAAGAGTACAAGGATGCCCAAAAATGGTTTCAGGCAGCGGTTGAAGCTGGG
CATACATATTCGTTGGTAGGGCTGGCCAGGTGTAAATTCAAACGAGGTCATAGGTATTCC
GCTTATAAACTGGTGAGATCGCTTATTACGGATTATAAACCTTGCGGTTGGATGTTTCAA
GAACAATCCTTGTACTGTAATAAGAACGAAAAGATGACCGATTTGAATAAAGCAACCGAA
TTGGATCCAACCCTTTTGTATCCGTACAAATATAGGGCCGTTTTGATGCTGGAGGAGAAT
AAAATCGGACCTGCGATTTCAGAAATCAACAGGATAATTCGGTTTAAGGTTTCGCCTGAT
TGTCTTGAATTGAGGGCTTGGTTTTTGATTTCGCTAGAGGATTTCGAGGGGGCTTTGAGA
GATGTTAGGGCCTTGTTAACTCTCGATCCGAATTATATGATGTTCCATGGGAAATTGCAT
GGGGATCATCTGGTGGAGCTAATTCACCACCAAATTCAGCAATGGAGTCAGGCCGATTGC
TGGATGCAGCTATATGATCGGTGGTCTTCAGTCGATGATATCGGGTCTTTGGCTGTTGTT
CATCATATGTTGACGAATGACCCCGGGAAGAGTCTTGTTCTGTTCAGACAATCGCTTCTC
CTTTTAAGGTTAAATTGCCACAAGGCAGCAATGCGAAGTCTAAGAATGGCTCGTAACCAT
TCCACCTCGGGACATGAAAGGCTTGTTTACGAAGGTTGGATTTTATATGACACCGGCCAT
CGTGAAGAAGCATTAGCCAAAGCGGAAGAATCGATTTCCATTCAAAGATCGTTCGAAGCG
TTTTTTCTAAAAGCATTCATTTTATCCGAAACAAACCCTGATCCCAAAACTTCATCATAC
GTAATCCAACTATTGGATGAAGCTCTTAGATGTCCCTCAGATGGCCTGAGAAAAGGACAA
GCCCTAAATAATCTCGGAAGTGTATATTTAGAATGCGATAAGCTTGATTTGGCTGCTGAT
TGCTATATGAGTGCCCTAAACATCAAGCATACACGGGCACATCAAGGGCTGGCCCGTGTT
TACCATCTCAAGAATCAAAGGAAATTGGCGTATGAGGAGATGACTAAGTTGATCGAGAAG
GCGCGGAACAATGCATCGGCTTACGAGAAACGCTCCGAGTATTGTGACCGTGATATGGCC
AAGAACGATCTCACTATGGCAACACAATTGGATCCCCTAAGAACGTATCCCTATAGATAC
AGAGCTGCAGTTCTAATGGATGATCACAAGGAAGTTGAAGCCATAGGAGAGCTAACTAAA
GCCATAGCCTTCAAGCCGGACCTACAGCTGCTCCATCTCCGAGCAGCTTTTCACGACTCG
ATGGGAAATTACACTTCTACCCTCAGAGATTGTGAGGCAGCCCTCTGTCTCGACCCCAAC
CACGGGGACACACTCGACCTTTATCACAAAGCCCGGGAACGATTGAACGATCAACACTAG
>Gene.139937::PB.10082.4::g.139937::m.139937 Gene.139937::PB.10082.4::g.139937  ORF type:complete len:194 (+) PB.10082.4:2306-2887(+)
ATGCAGCTATATGATCGGTGGTCTTCAGTCGATGATATCGGGTCTTTGGCTGTTGTTCAT
CATATGTTGACGAATGACCCCGGGAAGAGTCTTGTTCTGTTCAGACAATCGCTTCTCCTT
TTAAGGTTAAATTGCCACAAGGCAGCAATGCGAAGTCTAAGAATGGCTCGTAACCATTCC
ACCTCGGGACATGAAAGGCTTGTTTACGAAGGTTGGATTTTATATGACACCGGCCATCGT
GAAGAAGCATTAGCCAAAGCGGAAGAATCGATTTCCATTCAAAGATCGTTCGAAGCGTTT
TTTCTAAAAGCATTCATTTTATCCGAAACAAACCCTGATCCCAAAACTTCATCATACGTA
ATCCAACTATTGGATGAAGCTCTTAGATGTCCCTCAGATGGCCTGAGAAAAGGACAAGCC
CTAAATAATCTCGGAAGTGTATATTTAGAATGCGATAAGCTTGATTTGGCTGCTGATTGC
TATATGAGTGCCCTAAACATCAAGCATACACGGGCACATCAAGGGCTGGCCCCGTGTTTA
CCATCTCAAGAATCAAAGGGAAATTGGCGTATGAGGAGATGA
>Gene.139948::PB.10082.5::g.139948::m.139948 Gene.139948::PB.10082.5::g.139948  ORF type:complete len:756 (+) PB.10082.5:524-2791(+)
ATGCGTAGCTTGAAGATGATGGACGGATGCAAGGGGGTTCAAACGTGCCCCTACAATTCG
GCCAACGCCGGTACCGGTGGTGCCGGTGCCGGAGGCGGTGTTGGGGAGAAGTTCTTACAG
CACATCCAGGAACATCTGAGGGTCAATTCGATTCGGTCGAAGTCCAGCCGGAGTTTTCAG
AATGTTCAGATCAATAACAACGTTGTTTTGGCGGAGACGCTCGCGATCTATGGCCTCCCT
CAATCCGATCTCATCGAGCCCCAAATCGAACCGTGTCTCAAATCGCTGGATTTCGTCGAA
ACCCTAGCCGACGTTTGCCGTAGAGTCGAGAATTGTCCGCAATTCGGGAGATCGGATTTG
TACCTCGAGCAATGCGCGATATTCCGGGGGCTACCGGATCCGAAATTGTTCCGGCGAAGC
CTCAGATCGGCGAGACAACACGCTTTCGACGTGCATTCGAAGGTTGTAATTTCTGCCTGG
TTAAGGTTCGAGAGAAGAGAAGACGAATTGATCGGAACATCCGCCATGGATTGCTGCGGC
AGAAACATCGAATGCCCCAAAGCAACTCTGGTTTCCGGGTACAATCCGGAATCGGTTTAC
GACCCTTGCAATTGTCCCCGAACTTCGAGAGATGGCGACGGCGACGGCGACGGCGACGGC
GAATTCTACATGGAAGAAGACGAGGAATGCTCGACTTCTTGGAGCCACGGTCACGACGAA
GATGAAGATCTGGACATGGCGTTTTGCGTCGGCGACGACGAAATCAGGTGCAGTAGATAC
AACATCGCCTCTCTCTCTAGACCATTCCGAACTATGCTCTATGGAACCTTCATTGAATCA
CGAAGAGAAAAGATAAACTTCACCCAGAACGGAATCTCTGCAAACGGAATGAAAGCCGTC
GAGGTTTTCAGCAGAACAGGAAACCTAGATTCCTTCGACCCAGATGTTGTCTTAGAGCTT
CTCTCTCTATCCAACAAGTTCTGTTGCGAAGAAATGAAATCCGCCTGTGATGGGTACTTA
TCATCTCTGGTTTTCCACATGGAAAAAGCTCTTCTGCTCATCGAATACGGGTTAGAAGAG
AGGGCTCATCTTCTCGTTGCCGCCTGTTTACAGGTATTTCTCAGGGAGCTTCCCGGTTCA
ATCCATAACCCGAATGTAATGAGTTTCTTTTGTAATTCGGAAGCCAGAGAGAGACTGTCT
TCTGTAGGTCACTCCTCCTTCTTGTTATACAGCTTTTTGAGCCAAATCGCCATGGAAGAC
GACATGAGATCGAACACGACAGTGATGTTACTGGAGAGATTAGGGGAATGTGCGGTCGAA
AATTGGCAAAGACAGCTAGCTTTTCACCAATTGGGCTGTGTGATGTTGGAGAGACAAGAG
TACAAGGATGCCCAAAAATGGTTTCAGGCAGCGGTTGAAGCTGGGCATACATATTCGTTG
GTAGGGCTGGCCAGGTGTAAATTCAAACGAGGTCATAGGTATTCCGCTTATAAACTGGTG
AGATCGCTTATTACGGATTATAAACCTTGCGGTTGGATGTTTCAAGAACAATCCTTGTAC
TGTAATAAGAACGAAAAGATGACCGATTTGAATAAAGCAACCGAATTGGATCCAACCCTT
TTGTATCCGTACAAATATAGGGCCGTTTTGATGCTGGAGGAGAATAAAATCGGACCTGCG
ATTTCAGAAATCAACAGGATAATTCGGTTTAAGGTTTCGCCTGATTGTCTTGAATTGAGG
GCTTGGTTTTTGATTTCGCTAGAGGATTTCGAGGGGGCTTTGAGAGATGTTAGGGCCTTG
TTAACTCTCGATCCGAATTATATGATGTTCCATGGGAAATTGCATGGGGATCATCTGGTG
GAGCTAATTCACCACCAAATTCAGCAATGGAGTCAGGCCGATTGCTGGATGCAGCTATAT
GATCGGTGGTCTTCAGTCGATGATATCGGGTCTTTGGCTGTTGTTCATCATATGTTGACG
AATGACCCCGGGAAGAGTCTTGTTCTGTTCAGACAATCGCTTCTCCTTTTAAGGTTAAAT
TGCCACAAGGCAGCAATGCGAAGTCTAAGAATGGCTCGTAACCATTCCACCTCGGGACAT
GAAAGGCTTGTTTACGAAGGTTGGATTTTATATGACACCGGCCATCGTGAAGAAGCATTA
GCCAAAGCGGAAGAATCGATTTCCATTCAAAGATCGTTCGAAGCGTTTTTTCTAAAAGCA
TTCATTTTATCCGAACAAACCCTGATCCCAAAACTTCATCATACGTAA
>Gene.139954::PB.10082.6::g.139954::m.139954 Gene.139954::PB.10082.6::g.139954  ORF type:complete len:710 (+) PB.10082.6:503-2632(+)
ATGCAACACAATATTTTTACAACAATGCGTAGCTTGAAGATGATGGACGGATGCAAGGGG
GTTCAAACGTGCCCCTACAATTCGGCCAACGCCGGTACCGGTGGTGCCGGTGCCGGAGGC
GGTGTTGGGGAGAAGTTCTTACAGCACATCCAGGAACATCTGAGGGTCAATTCGATTCGG
TCGAAGTCCAGCCGGAGTTTTCAGAATGTTCAGATCAATAACAACGTTGTTTTGGCGGAG
ACGCTCGCGATCTATGGCCTCCCTCAATCCGATCTCATCGAGCCCCAAATCGAACCGTGT
CTCAAATCGCTGGATTTCGTCGAAACCCTAGCCGACGTTTGCCGTAGAGTCGAGAATTGT
CCGCAATTCGGGAGATCGGATTTGTACCTCGAGCAATGCGCGATATTCCGGGGGCTACCG
GATCCGAAATTGTTCCGGCGAAGCCTCAGATCGGCGAGACAACACGCTTTCGACGTGCAT
TCGAAGGTTGTAATTTCTGCCTGGTTAAGGTTCGAGAGAAGAGAAGACGAATTGATCGGA
ACATCCGCCATGGATTGCTGCGGCAGAAACATCGAATGCCCCAAAGCAACTCTGGTTTCC
GGGTACAATCCGGAATCGGTTTACGACCCTTGCAATTGTCCCCGAACTTCGAGAGATGGC
GACGGCGACGGCGACGGCGACGGCGAATTCTACATGGAAGAAGACGAGGAATGCTCGACT
TCTTGGAGCCACGGTCACGACGAAGATGAAGATCTGGACATGGCGTTTTGCGTCGGCGAC
GACGAAATCAGGTGCAGTAGATACAACATCGCCTCTCTCTCTAGACCATTCCGAACTATG
CTCTATGGAACCTTCATTGAATCACGAAGAGAAAAGATAAACTTCACCCAGAACGGAATC
TCTGCAAACGGAATGAAAGCCGTCGAGGTTTTCAGCAGAACAGGAAACCTAGATTCCTTC
GACCCAGATGTTGTCTTAGAGCTTCTCTCTCTATCCAACAAGTTCTGTTGCGAAGAAATG
AAATCCGCCTGTGATGGGTACTTATCATCTCTGGTTTTCCACATGGAAAAAGCTCTTCTG
CTCATCGAATACGGGTTAGAAGAGAGGGCTCATCTTCTCGTTGCCGCCTGTTTACAGGTA
TTTCTCAGGGAGCTTCCCGGTTCAATCCATAACCCGAATGTAATGAGTTTCTTTTGTAAT
TCGGAAGCCAGAGAGAGACTGTCTTCTGTAGGTCACTCCTCCTTCTTGTTATACAGCTTT
TTGAGCCAAATCGCCATGGAAGACGACATGAGATCGAACACGACAGTGATGTTACTGGAG
AGATTAGGGGAATGTGCGGTCGAAAATTGGCAAAGACAGCTAGCTTTTCACCAATTGGGC
TGTGTGATGTTGGAGAGACAAGAGTACAAGGATGCCCAAAAATGGTTTCAGGCAGCGGTT
GAAGCTGGGCATACATATTCGTTGGTAGGGCTGGCCAGGTGTAAATTCAAACGAGGTCAT
AGGTATTCCGCTTATAAACTGGTGAGATCGCTTATTACGGATTATAAACCTTGCGGTTGG
ATGTTTCAAGAACAATCCTTGTACTGTAATAAGAACGAAAAGATGACCGATTTGAATAAA
GCAACCGAATTGGATCCAACCCTTTTGTATCCGTACAAATATAGGGCCGTTTTGATGCTG
GAGGAGAATAAAATCGGACCTGCGATTTCAGAAATCAACAGGATAATTCGGTTTAAGGTT
TCGCCTGATTGTCTTGAATTGAGGGCTTGGTTTTTGATTTCGCTAGAGGATTTCGAGGGG
GCTTTGAGAGATGTTAGGGCCTTGTTAACTCTCGATCCGAATTATATGATGTTCCATGGG
AAATTGCATGGGGATCATCTGGTGGAGCTAATTCACCACCAAATTCAGCAATGGAGTCAG
GCCGATTGCTGGATGCAGCTATATGATCGGTGGTCTTCAGTCGATGATATCGGGTCTTTG
GCTGTTGTTCATCATATGTTGACGAATGACCCCGGGAAGAGTCTTGTTCTGTTCAGACAA
TCGCTTCTCCTTTTAAGGTCAGTGCGTATTCTTGTTCCGAGGTTTCTGTTTCTGTTCTCT
GTTTTTTCTTACTTTATTGATCTCTATTAG
>Gene.139959::PB.10082.7::g.139959::m.139959 Gene.139959::PB.10082.7::g.139959  ORF type:complete len:710 (+) PB.10082.7:494-2623(+)
ATGCAACACAATATTTTTACAACAATGCGTAGCTTGAAGATGATGGACGGATGCAAGGGG
GTTCAAACGTGCCCCTACAATTCGGCCAACGCCGGTACCGGTGGTGCCGGTGCCGGAGGC
GGTGTTGGGGAGAAGTTCTTACAGCACATCCAGGAACATCTGAGGGTCAATTCGATTCGG
TCGAAGTCCAGCCGGAGTTTTCAGAATGTTCAGATCAATAACAACGTTGTTTTGGCGGAG
ACGCTCGCGATCTATGGCCTCCCTCAATCCGATCTCATCGAGCCCCAAATCGAACCGTGT
CTCAAATCGCTGGATTTCGTCGAAACCCTAGCCGACGTTTGCCGTAGAGTCGAGAATTGT
CCGCAATTCGGGAGATCGGATTTGTACCTCGAGCAATGCGCGATATTCCGGGGGCTACCG
GATCCGAAATTGTTCCGGCGAAGCCTCAGATCGGCGAGACAACACGCTTTCGACGTGCAT
TCGAAGGTTGTAATTTCTGCCTGGTTAAGGTTCGAGAGAAGAGAAGACGAATTGATCGGA
ACATCCGCCATGGATTGCTGCGGCAGAAACATCGAATGCCCCAAAGCAACTCTGGTTTCC
GGGTACAATCCGGAATCGGTTTACGACCCTTGCAATTGTCCCCGAACTTCGAGAGATGGC
GACGGCGACGGCGACGGCGACGGCGAATTCTACATGGAAGAAGACGAGGAATGCTCGACT
TCTTGGAGCCACGGTCACGACGAAGATGAAGATCTGGACATGGCGTTTTGCGTCGGCGAC
GACGAAATCAGGTGCAGTAGATACAACATCGCCTCTCTCTCTAGACCATTCCGAACTATG
CTCTATGGAACCTTCATTGAATCACGAAGAGAAAAGATAAACTTCACCCAGAACGGAATC
TCTGCAAACGGAATGAAAGCCGTCGAGGTTTTCAGCAGAACAGGAAACCTAGATTCCTTC
GACCCAGATGTTGTCTTAGAGCTTCTCTCTCTATCCAACAAGTTCTGTTGCGAAGAAATG
AAATCCGCCTGTGATGGGTACTTATCATCTCTGGTTTTCCACATGGAAAAAGCTCTTCTG
CTCATCGAATACGGGTTAGAAGAGAGGGCTCATCTTCTCGTTGCCGCCTGTTTACAGGTA
TTTCTCAGGGAGCTTCCCGGTTCAATCCATAACCCGAATGTAATGAGTTTCTTTTGTAAT
TCGGAAGCCAGAGAGAGACTGTCTTCTGTAGGTCACTCCTCCTTCTTGTTATACAGCTTT
TTGAGCCAAATCGCCATGGAAGACGACATGAGATCGAACACGACAGTGATGTTACTGGAG
AGATTAGGGGAATGTGCGGTCGAAAATTGGCAAAGACAGCTAGCTTTTCACCAATTGGGC
TGTGTGATGTTGGAGAGACAAGAGTACAAGGATGCCCAAAAATGGTTTCAGGCAGCGGTT
GAAGCTGGGCATACATATTCGTTGGTAGGGCTGGCCAGGTGTAAATTCAAACGAGGTCAT
AGGTATTCCGCTTATAAACTGGTGAGATCGCTTATTACGGATTATAAACCTTGCGGTTGG
ATGTTTCAAGAACAATCCTTGTACTGTAATAAGAACGAAAAGATGACCGATTTGAATAAA
GCAACCGAATTGGATCCAACCCTTTTGTATCCGTACAAATATAGGGCCGTTTTGATGCTG
GAGGAGAATAAAATCGGACCTGCGATTTCAGAAATCAACAGGATAATTCGGTTTAAGGTT
TCGCCTGATTGTCTTGAATTGAGGGCTTGGTTTTTGATTTCGCTAGAGGATTTCGAGGGG
GCTTTGAGAGATGTTAGGGCCTTGTTAACTCTCGATCCGAATTATATGATGTTCCATGGG
AAATTGCATGGGGATCATCTGGTGGAGCTAATTCACCACCAAATTCAGCAATGGAGTCAG
GCCGATTGCTGGATGCAGCTATATGATCGGTGGTCTTCAGTCGATGATATCGGGTCTTTG
GCTGTTGTTCATCATATGTTGACGAATGACCCCGGGAAGAGTCTTGTTCTGTTCAGACAA
TCGCTTCTCCTTTTAAGGTCAGTGCGTATTCTTGTTCCGAGGTTTCTGTTTCTGTTCTCT
GTTTTTTCTTACTTTATTGATCTCTATTAG
>Gene.139967::PB.10084.3::g.139967::m.139967 Gene.139967::PB.10084.3::g.139967  ORF type:complete len:542 (+) PB.10084.3:290-1915(+)
ATGGGGGAGAAAGGCAACATCTCTCAATACCGGGAGAGACTGGACAAGACTTTGGCATCT
TCCGATCTTACAAATGGCGAAACACTTGGAAAACTTGTTAAGAATCAAATCTTACGCTCT
TCACAATGTGAAACCGAAGAATACATTGATGACATAGTAGAGACAAGAACGAAGGAAGTA
TCGGATTTGCTCGACATGTTGAGAAGTGCTTCTGAGAATGACGTGGGGAGGTCAAAACCT
AGTGAGGCTCAACACGGTAGTTGGAAACTAAAACAGGATGCTGAAGATATTCGTGTTATG
TATCGGGAAGGACCAAAGGGCACTCCCTTTCATACATTACTAGCAGAAGGCTATGTAGAT
GGGCCGGTTGATGTTTGTCTCTGCATATCGTGGGAGTCGAGCCTCTACAATAAATGGTGG
CCTCAGACTAAAGTTCCAACTTTCAAGATCATGTCTTCAGATTGTTTGCAGAAAATCAGA
ATTGGTGAACAAATATCATCATTAAGAATGAAGATTCCATGGCCGCTCTCAGCAAGGGAA
GCAATAGTTCATTTCTTCGAGTTTGAATACTTTCAAGATGATCTCATCGTAGTGCTTTTC
AACACGATACCGGATTTGGAAAAGATTGATAGAAGAACTCATGGGTTCACGAGCGATGGA
ATACCGGAAGCAAAGGATGTTGTAAGGATTGATGTGGTGGGAGGTTTCGCCATGCAAAAA
GTTACTAAAGATAGAAGCTACTTCCGGACGATAGCAAATATGGATATAAAGGTCGATTTT
CTCCCTCCGTCGTTCATCAATTTTGTCTCGAGACAGCTCATAGGTAGCGGTTTCAGGCTA
TACCAAAAGGAGGTCGCTTCGGTTACCAAAGGTGATCCGGATTTCGCCGATGCCTTGAAG
GAACCACTTTACGCTCGAATCCGTGAATCTCTTTATTCAGAATCCGTATTAGTGGAAACT
CTTTCTTCAGATAAAACCGAGCAAATTGAAGTAACAAATATAGACAAAAATGGGATAAAA
AATGATAATAACGATGATGAAATTCGATCCGAAATCGAGGAAATTAAAAGCGAAGAATCT
CTTTTCGAGATTAGGGAAATTAAGGTGGAGGAAGAGGAGGAGGAAGAAGAAGAAGAAAAC
GTCTATATTGAGAAGAAAAGGGGGGTTACGATTAGTCCAAAGGTAGAACAAGCTTTGGGC
ACATTAGAGAAGGTTATTTCCATCGTTCGAGAATATGAATTTAAGAACGAGAGGTTACTA
CAGATTAACGAAAATGAGGCCGCGAAATGTTCGAAAGAAGGTGATTTGATTTTGACGGGT
GGTGGTTCTGATAATTTGTTGAGAAATGAACCCAGGAACAGTTCAGGCGGCCATGGCGCG
AGGCGAACGAGCTCAAATTCTTGTTCTAAGGAAGCAAGTCTTAACAAAATTGCACCGGCA
TCACCGGAAGAAAAAACTCGACAAATTGCTCTATCATCATCTCCAGAACATGAGATAATT
ATTTCAGAAAAAACCGAGGTAATGATTAGTGATACTAATGGTTTCGGTAATAACAATAAT
AATTTGACGACTAAACCGAAGAATCGAAAACACAGGTTTTGTTGCTTTAGCAATGTTTCT
GGGTAA
>Gene.139972::PB.10084.4::g.139972::m.139972 Gene.139972::PB.10084.4::g.139972  ORF type:complete len:190 (+) PB.10084.4:283-852(+)
ATGGGGGAGAAAGGCAACATCTCTCAATACCGGGAGAGACTGGACAAGACTTTGGCATCT
TCCGATCTTACAAATGGCGAAACACTTGGAAAACTTGTTAAGAATCAAATCTTACGCTCT
TCACAATGTGAAACCGAAGAATACATTGATGACATAGTAGAGACAAGAACGAAGGAAGTA
TCGGATTTGCTCGACATGTTGAGAAGTGCTTCTGAGAATGACGTGGGGAGGTCAAAACCT
AGTGAGGCTCAACACGGTAGTTGGAAACTAAAACAGGATGCTGAAGATATTCGTGTTATG
TATCGGGAAGGACCAAAGGGCACTCCCTTTCATACATTACTAGCAGAAGGCTATGTAGAT
GGGCCGGTTGATGTTTGTCTCTGCATATCGTGGGAGTCGAGCCTCTACAATAAATGGTGG
CCTCAGACTAAAGTTCCAACTTTCAAGATCATGTCTTCAGATTGTTTGCAGAAAATCAGA
ATTGGTGAACAAATATCATCATTAAGAAAGAATGAAGATTCCATGGCCGCTCTCAGCAAG
GGAAGCAATAGTTCATTTCTTCGAGTTTGA
>Gene.139976::PB.10084.5::g.139976::m.139976 Gene.139976::PB.10084.5::g.139976  ORF type:complete len:292 (+) PB.10084.5:310-1185(+)
ATGGGGGAGAAAGGCAACATCTCTCAATACCGGGAGAGACTGGACAAGACTTTGGCATCT
TCCGATCTTACAAATGGCGAAACACTTGGAAAACTTGTTAAGAATCAAATCTTACGCTCT
TCACAATGTGAAACCGAAGAATACATTGATGACATAGTAGAGACAAGAACGAAGGAAGTA
TCGGATTTGCTCGACATGTTGAGAAGTGCTTCTGAGAATGACGTGGGGAGGTCAAAACCT
AGTGAGGCTCAACACGGTAGTTGGAAACTAAAACAGGATGCTGAAGATATTCGTGTTATG
TATCGGGAAGGACCAAAGGGCACTCCCTTTCATACATTACTAGCAGAAGGCTATGTAGAT
GGGCCGGTTGATGTTTGTCTCTGCATATCGTGGGAGTCGAGCCTCTACAATAAATGGTGG
CCTCAGACTAAAGTTCCAACTTTCAAGATCATGTCTTCAGATTGTTTGCAGAAAATCAGA
ATTGGTGAACAAATATCATCATTAAGAATGAAGATTCCATGGCCGCTCTCAGCAAGGGAA
GCAATAGTTCATTTCTTCGAGTTTGAATACTTTCAAGATGATCTCATCGTAGTGCTTTTC
AACACGATACCGGATTTGGAAAAGATTGATAGAAGAACTCATGGGTTCACGAGCGATGGA
ATACCGGAAGCAAAGGATGTTGTAAGGATTGATGTGGTGGGAGGTTTCGCCATGCAAAAA
GTTACTAAAGATAGAAGCTACTTCCGGACGATAGCAAATATGGATATAAAGGTCGATTTT
CTCCCTCCGTCGTTCATCAATTTTGTCTCGAGACAGCTCATAGGTAGCGGTTTCAGGCTA
TACCAAAAGGCGAACGAGCTCAAATTCTTGTTCTAA
>Gene.139979::PB.10084.6::g.139979::m.139979 Gene.139979::PB.10084.6::g.139979  ORF type:complete len:373 (+) PB.10084.6:794-1912(+)
ATGAAGATTCCATGGCCGCTCTCAGCAAGGGAAGCAATAGTTCATTTCTTCGAGTTTGAA
TACTTTCAAGATGATCTCATCGTAGTGCTTTTCAACACGATACCGGATTTGGAAAAGATT
GATAGAAGAACTCATGGGTTCACGAGCGATGGAATACCGGAAGCAAAGGATGTTGTAAGG
ATTGATGTGGTGGGAGGTTTCGCCATGCAAAAAGTTACTAAAGATAGAAGCTACTTCCGG
ACGATAGCAAATATGGATATAAAGGTCGATTTTCTCCCTCCGTCGTTCATCAATTTTGTC
TCGAGACAGCTCATAGGTAGCGGTTTCAGGCTATACCAAAAGGAGGTCGCTTCGGTTACC
AAAGGTGATCCGGATTTCGCCGATGCCTTGAAGGAACCACTTTACGCTCGAATCCGTGAA
TCTCTTTATTCAGAATCCGTATTAGTGGAAACTCTTTCTTCAGATAAAACCGAGCAAATT
GAAGTAACAAATATAGACAAAAATGGGATAAAAAATGATAATAACGATGATGAAATTCGA
TCCGAAATCGAGGAAATTAAAAGCGAAGAATCTCTTTTCGAGATTAGGGAAATTAAGGTG
GAGGAAGAGGAGGAGGAAGAAGAAGAAGAAAACGTCTATATTGAGAAGAAAAGGGGGGTT
ACGATTAGTCCAAAGGTAGAACAAGCTTTGGGCACATTAGAGAAGGTTATTTCCATCGTT
CGAGAATATGAATTTAAGAACGAGAGGTTACTACAGATTAACGAAAATGAGGCCGCGAAA
TGTTCGAAAGAAGGTGATTTGATTTTGACGGGTGGTGGTTCTGATAATTTGTTGAGAAAT
GAACCCAGGAACAGTTCAGGCGGCCATGGCGCGAGGCGAACGAGCTCAAATTCTTGTTCT
AAGGAAGCAAATCTTAACAAAATTGCACCGGCATCACCGGAAGAAAAAACTCGACAAATT
GCTCTATCATCAGCTCCAGAACATGAGATAATTATTTCAGAAAAAACCGAGGTAATGATT
AGTGATACTAATGGTTTCGGTAATAACAATAATAATTTGACGACTAAACCGAAGAATCGA
AAACACAGGTTTTGTTGCTTTAGCAATGTTTCTGGGTAA
>Gene.139985::PB.10084.7::g.139985::m.139985 Gene.139985::PB.10084.7::g.139985  ORF type:complete len:293 (+) PB.10084.7:824-1702(+)
ATGAAGATTCCATGGCCGCTCTCAGCAAGGGAAGCAATAGTTCATTTCTTCGAGTTTGAA
TACTTTCAAGATGATCTCATCGTAGTGCTTTTCAACACGATACCGGATTTGGAAAAGATT
GATAGAAGAACTCATGGGTTCACGAGCGATGGAATACCGGAAGCAAAGGATGTTGTAAGG
ATTGATGTGGTGGGAGGTTTCGCCATGCAAAAAGTTACTAAAGATAGAAGCTACTTCCGG
ACGATAGCAAATATGGATATAAAGGTCGATTTTCTCCCTCCGTCGTTCATCAATTTTGTC
TCGAGACAGCTCATAGGTAGCGGTTTCAGGCTATACCAAAAGGAGGTCGCTTCGGTTACC
AAAGGTGATCCGGATTTCGCCGATGCCTTGAAGGAACCACTTTACGCTCGAATCCGTGAA
TCTCTTTATTCAGAATCCGTATTAGTGGAAACTCTTTCTTCAGATAAAACCGAGCAAATT
GAAGTAACAAATATAGACAAAAATGGGATAAAAAATGATAATAACGATGATGAAATTCGA
TCCGAAATCGAGGAAATTAAAAGCGAAGAATCTCTTTTTGAGATTAGGGAAATTAAGGTG
GAGGAAGAGGAGGAGGAAGAAGAAGAAGAAAACGTCTATATTGAGAAGAAAAGGGGGGTT
ACGATTAGTCCAAAGGTAGAACAAGCTTTGGGCACATTAGAGAAGGTTATTTCCATCGTT
CGAGAATATGAATTTAAGAACGAGAGGTTACTACAGATTAACGAAAATGAGGCCGCGAAA
TGTTCGAAAGAAGGTGATTTGATTTTGACGGGTGGTGGTTCTGATAATTTGTTGAGAAAT
GAACCCAGGAACAGTTCAGGCGGCCATGGCGCGAGGTGA
>Gene.139990::PB.10084.8::g.139990::m.139990 Gene.139990::PB.10084.8::g.139990  ORF type:complete len:97 (+) PB.10084.8:289-579(+)
ATGGGGGAGAAAGGCAACATCTCTCAATACCGGGAGAGACTGGACAAGACTTTGGCATCT
TCCGATCTTACAAATGGCGAAACACTTGGAAAACTTGTTAAGAATCAAATCTTACGCTCT
TCACAATGTGAAACCGAAGAATACATTGATGACATAGTAGAGACAAGAACGAAGGAAGTA
TCGGATTTGCTCGACATGTTGAGAAGTGCTTCTGAGAATGACGTGGGGAGGTCAAAACCT
AGTGAGGCTCAACACGGTAGTTGGAAAGTATGTTTAGAAACGTTTTTCTAG
>Gene.139993::PB.10085.1::g.139993::m.139993 Gene.139993::PB.10085.1::g.139993  ORF type:complete len:105 (+) PB.10085.1:2491-2805(+)
ATGAAGAAGCAAAAGGAACGAGAACAGAAAATGCAACAAGAGGGTTTGATATTCGGAGGG
AATCTTGCTGGTAGTAGCATTGGTAGTACAAAAAGATTACCAGAGAAGCGAAAGCCTGAG
GATAGAGTTCTGAAGTCGACAGTGGGTTATTTCAAACATGGTGTCCTTAATGTGAAGAAC
ATGTTGCAGCCTTCTGGTACATCTAGAAATGGCGATAATGGCAACCGGGAAGTACATAGA
GGCAAGAAGAAGAAGGGTGGTAAAAATAACCATAGAGGGAAGAACAAGAAAAAAGGTGGT
AAAAACCGCCACTGA
>Gene.139996::PB.10085.2::g.139996::m.139996 Gene.139996::PB.10085.2::g.139996  ORF type:complete len:65 (+) PB.10085.2:278-472(+)
ATGGCGATGATGGCAACCGGGAAGTACATAGAGGCAAGAAGAAGAAGGGTGGTAAAAATA
ACCATAGAGGGAAGAACAAGAAAAAAGGTGGTAAAAACCGCCACTGAAACATCTGATGAT
TTTACGGGAAGCACTCGAAAAATGATTAATCAGTCGTTTAAATTAGTTTTCTCCCCCCCC
TCTCTCTCTCTCTAA
>Gene.139997::PB.10086.1::g.139997::m.139997 Gene.139997::PB.10086.1::g.139997  ORF type:complete len:146 (+) PB.10086.1:1427-1864(+)
ATGAACTTGGTTGCTGCATTAGTTCGTGGCATGCGTGTTGAAGATGCTCTGTTGCAGTTG
CAAGTGACACAAAAACGAGCTGCAAAAACTGTCTATCAGGTTATACATTCAGCCCGGGCA
AATGCAACTCATAACCATGGTTTAGATGGGGATCGTCTTCTTGTTGCTGAGGCATTTGTA
GGGAAGGGTTTTTTCAAGAAGAGGATATCATACCATGCAAAAGGCAGATGCGGGGTTAAG
GTTAGACCGGAGTGTAGGCTGACGGTGGTTATGAGAGAAATAACGGTGGAGGAGGAGGCT
GAAATAGCCAGGCTTAAGGTCAGCAATTTCATAAAGATGACTAAGCGTGAGAGACGGCTT
GTTCCACATAAGCTTATCGAAACTACTCCAGTTTGGAACCGCAAAGCCAAAGCCAATAGC
CCTAGTAATCCGGCATGA
>Gene.139999::PB.10086.2::g.139999::m.139999 Gene.139999::PB.10086.2::g.139999  ORF type:complete len:272 (+) PB.10086.2:224-1039(+)
ATGGTGGGTTGGCAACGACATTTGCAGTCTATACTTCATCAGGCTGGGAAAAGATTGGAA
CATAATTACCGTTCAACTGTCAAATTTTCTCAATGTCACTCAAAATCATCTGTTGTACAT
GGTGGGTTGCCTTATTTAGAGAGGCTGCAGAGTTCACCGTTTACGAGCACGTCAAGGCCT
TTTTATTACTACTTGCAACAGTTGGGATTTACCAGTTCAAGGAGATTACTTGCAGAATCG
TCAGATGCCGGACCGGTTCCTTCTCCACTGACACCAGTTTTGGCGTTAAATAGTGGAAAG
ACTGAATCCCAGAAAGCAGTTTCTAAACCGTCGAAAGTTCAGGCAGTTTTGAAATGCATA
AAACAGAGTCCTAAGAAGATGAACTTGGTTGCTGCATTAGTTCGTGGCATGCGTGTTGAA
GATGCTCTGTTGCAGTTGCAAGTGACACAAAAACGAGCTGCAAAAACTGTCTATCAGGTT
ATACATTCAGCCCGGGCAAATGCAACTCATAACCATGGTTTAGATGGGGATCGTCTTCTT
GTTGCTGAGGCATTTGTAGGGAAGGGTTTTTTCAAGAAGAGGATATCATACCATGCAAAA
GGCAGATGCGGGGTTAAGGTTAGACCGGAGTGTAGGCTGACAGTGGTTGTGAGAGAAATA
ACGGTGGAGGAGGAGGCTGAAATAGCCAGGCTTAAGGTCAGCAATTTCATAAAGATGACT
AAGCGTGAGAGACGGCTTGTTCCACATAAGCTTATCGAAACTACTCCAGTTTGGAACCGC
AAAGCCAAAGCCAATAGCCCTAGTAATCCGGCATGA
>Gene.140001::PB.10086.3::g.140001::m.140001 Gene.140001::PB.10086.3::g.140001  ORF type:complete len:146 (+) PB.10086.3:1407-1844(+)
ATGAACTTGGTTGCTGCATTAGTTCGTGGCATGCGTGTTGAAGATGCTCTGTTGCAGTTG
CAAGTGACACAAAAACGAGCTGCAAAAACTGTCTATCAGGTTATACATTCAGCCCGGGCA
AATGCAACTCATAACCATGGTTTAGATGGGGATCGTCTTCTTGTTGCTGAGGCATTTGTA
GGGAAGGGTTTTTTCAAGAAGAGGATATCATACCATGCAAAAGGCAGATGCGGGGTTAAG
GTTAGACCGGAGTGTAGGCTGACAGTGGTTGTGAGAGAAATAACGGTGGAGGAGGAGGCT
GAAATAGCCAGGCTTAAGGTCAGCAATTTCATAAAGATGACTAAGCGTGAGAGACGGCTT
GTTCCACATAAGCTTATCGAAACTACTCCAGTTTGGAACCGCAAAGCCAAAGCCAATAGC
CCTAGTAATCCAGCATGA
>Gene.140004::PB.10086.4::g.140004::m.140004 Gene.140004::PB.10086.4::g.140004  ORF type:complete len:272 (+) PB.10086.4:223-1038(+)
ATGGTGGGTTGGCAACGACATTTGCAGTCTATACTTCATCAGGCTGGGAAAAGATTGGAA
CATAATTACCGTTCAACTGTCAAATTTTCTCAATGTCACTCAAAATCATCTGTTGTACAT
GGTGGGTTGCCTTATTTAGAGAGGCTGCAGAGTTCACCGTTTACGAGCACGTCAAGGCCT
TTTTATTACTACTTGCAACAGTTGGGATTTACCAGTTCAAGGAGATTACTTGCAGAATCG
TCAGATGCCGGACCGGTTCCTTCTCCACTGACACCAGTTTTGGCATTAAATAGTGGAAAG
ACTGAATCCCAGAAAGCAGTTTCTAAACCGTCGAAAGTTCAGGCAGTTTTGAAATGCATA
AAACAGAGTCCGAAGAAGATGAACTTGGTTGCTGCATTAGTTCGTGGCATGCGTGTTGAA
GATGCTCTGTTGCAGTTGCAAGTGACACAAAAACGAGCTGCAAAAACTGTCTATCAGGTT
ATACATTCAGCCCGGGCAAATGCAACTCATAACCATGGTTTAGATGGGGATCGTCTTCTT
GTTGCTGAGGCATTTGTAGGGAAGGGTTTTTTCAAGAAGAGGATATCATACCATGCAAAA
GGCAGATGCGGGGTTAAGGTTAGACCGGAGTGTAGGCTGACAGTGGTTGTGAGAGAAATA
ACGGTGGAGGAGGAGGCTGAAATAGCCAGGCTTAAGGTCAGCAATTTCATAAAGATGACT
AAGCGTGAGAGACGGCTTGTTCCACATAAGCTTATCGAAACTACTCCAGTTTGGAACCGC
AAAGCCAAAGCCAATAGCCCTAGTAATCCAGCATGA
>Gene.140008::PB.10086.5::g.140008::m.140008 Gene.140008::PB.10086.5::g.140008  ORF type:complete len:58 (+) PB.10086.5:1681-1854(+)
ATGTACTTTCTTCAAAAAGTGAAAAATAGTTGTGTTTTGTTTTTCCAATTTTTATATTAT
GATAGATGGATGGAGATCGATGGACTTGGATTTCCCCATCCACTTTTATTCAATCATCTA
TCAATTTTTTTTGATCAAGAGATCATACGATGCAAACAAAATGCCACAAAATAA
>Gene.140010::PB.10086.6::g.140010::m.140010 Gene.140010::PB.10086.6::g.140010  ORF type:complete len:272 (+) PB.10086.6:235-1050(+)
ATGGTGGGTTGGCAACGACATTTGCAGTCTATACTTCATCAGGCTGGGAAAAGATTGGAA
CATAATTACCGTTCAACTGTCAAATTTTCTCAATGTCACTCAAAATCATCTGTTGTACAT
GGTGGGTTGCCTTATTTAGAGAGGCTGCAGAGTTCACCGTTTACGAGCACGTCAAGGCCT
TTTTATTACTACTTGCAACAGTTGGGATTTACCAGTTCAAGGAGATTACTTGCAGAATCG
TCAGATGCCGGACCGGTTCCTTCTCCACTGACACCAGTTTTGGCATTAAATAGTGGAAAG
ACTGAATCCCAGAAAGCAGTTTCTAAACCGTCGAAAGTTCAGGCAGTTTTGAAATGCATA
AAACAGAGTCCGAAGAAGATGAACTTGGTTGCTGCATTAGTTCGTGGCATGCGTGTTGAA
GATGCTCTGTTGCAGTTGCAAGTGACACAAAAACGAGCTGCAAAAACTGTCTATCAGGTT
ATACATTCAGCCCGGGCAAATGCAACTCATAACCATGGTTTAGATGGGGATCGTCTTCTT
GTTGCTGAGGCATTTGTAGGGAAGGGTTTTTTCAAGAAGAGGATATCATACCATGCAAAA
GGCAGATGCGGGGTTAAGGTTAGACCGGAGTGTAGGCTGACAGTGGTTGTGAGAGAAATA
ACGGTGGAGGAGGAGGCTGAAATAGCCAGGCTTAAGGTCAGCAATTTCATAAAGATGACT
AAGCGTGAGAGACGGCTTGTTCCACATAAGCTTATCGAAACTACTCCAGTTTGGAACCGC
AAAGCCAAAGCCAATAGCCCTAGTAATCCAGCATGA
>Gene.140014::PB.10087.2::g.140014::m.140014 Gene.140014::PB.10087.2::g.140014  ORF type:complete len:78 (+) PB.10087.2:465-698(+)
ATGTGGCTAACAATGATATTCTCATTAGGATTAATGCAGGGAGATAAACTTGTATTAAGG
GGGCTAAAATTCCATGGTTATCATGGGGTGAAGCCCGAAGAGAAGAAGTTAGGTCAGAAA
TTCTTGATAGATGTGGATGCCTGGATGGATCTTCAAGCCGCTGGTAAATCTGATAACATC
TCAGATACCATAAGTTATGCTGACATATATCGGTTAGTGATTATTTTTCCTTGA
>Gene.140029::PB.10088.4::g.140029::m.140029 Gene.140029::PB.10088.4::g.140029  ORF type:complete len:103 (+) PB.10088.4:2597-2905(+)
ATGAGAAAAAAAAAAAAGTTATTTCTCATTATTCCCATTCCATTCCCAAAACCCATGATC
ACTATTCACCTACCGGCCGACCGCTGCCGGTTATCTCCGGCGACCGTCGCCGGTCACCGT
CCGGCCGGAAATTTTTCGGCCACTTCCGGCAGTCGGTGCTCCGGCGCCACCGCCGTCTCC
GACGCCGGAGAACCGTCGGCGGTCGTTGCCGGAGCGCCGGCCGGGCGTCGCTGGAGCACT
GCCGGCTGGCCGGCGACGGCGCCACCGCCGTCAGGCCAAAACAGAAAAGAAAAAAAAAAA
ATATTTTAG
>Gene.140032::PB.10089.1::g.140032::m.140032 Gene.140032::PB.10089.1::g.140032  ORF type:complete len:295 (+) PB.10089.1:226-1110(+)
ATGGCTATGAATTCGGTTTATTCGAAAGGGAATGTCCAAAACCCTAATGGTGGTTCATCG
GCTGTGCATTGGTGGAGTGGTCTTGGATCTCAACCACCTTCTTCTTATGGTGATGAATCT
TTTTCCCAATTGAAGTCGTCTTCTTTGGAGCACCACCCTAATATTGGAGGAGACCTACTC
AATTCTCCTAAACAACGGCTCGATAATGGAAATACAACTCAATTCACTATCTTTCCCGGT
GATCACAAAAGTTCGGCCCCGCCAGAATATCGCGGTCAATTGGGAATACGCTTCGGTCAA
CCTGTGTATCCTTATGGCGACCAATGTTATGGCGTGTTCTCGACTTATACAACTCAAATT
CCGGGTCGGATTATGCTCCCCTTGAACTTAAGCAACGACGAGGGGCCAGTATTTGTGAAC
GCTAAGCAATATCACGGGATAATGAGGCGCAGAAAGTCCCGCGCGAAGGCAGAAATGGAG
AATAAAGTTCTCAGAGCCCGTAAGCCGTATATGCACCGTTCGCGCCACCTCCACGCCATG
CGCCGCCCAAGAGGCACCGGTGGCCGCTTCCTCAACACAAAGAATTCAAACGGAGACAAG
GGCAAAACGGTCACAAAAGATAAAGGAAAAGAACAACCCTCTCAGCCAACCGGATCTCAG
AATTCCGAGGTTCTCCAATCCGATAGCTGGAATTTGAACTCGCCGAGAGAAGCGGCAAAC
CGAAACGGATCGAACCGGGAGGTGACTAGCATGTACTATTCCGGAAATGCCCTCAATCCT
TTTCTGACCAATCGTATCATGCCACCTGTCAACTACTTCGCGGGTGCGCTGAATTCGAAT
TGGACTGCTGCAGCGGCGGATAGCGGCTGCAACCTCAAAGTTTGA
>Gene.140036::PB.10089.2::g.140036::m.140036 Gene.140036::PB.10089.2::g.140036  ORF type:complete len:95 (+) PB.10089.2:127-411(+)
ATGGCTATGAATTCGGTTTATTCGAAAGGGAATGTCCAAAACCCTAATGGTGGTTCATCG
GCTGTGCATTGGTGGAGTGGTCTTGGATCTCAACCACCTTCTTCTTATGGTGATGAATCT
TTTTCCCAATTGAAGTCGTCTTCTTTGGAGCACCACCCTAATATTGGAGGAGACCTACTC
AATTCTCCTAAACAACGGCTCGATAATGGAAATACAACTCAATTCACTATCTTTCCCGGT
AAGATTTTCTGTCATATATATGTTCTAGACATATTTTATATTTAA
>Gene.140038::PB.10089.3::g.140038::m.140038 Gene.140038::PB.10089.3::g.140038  ORF type:complete len:119 (+) PB.10089.3:90-446(+)
ATGGCTATGAATTCGGTTTATTCGAAAGGGAATGTCCAAAACCCTAATGGTGGTTCATCG
GCTGTGCATTGGTGGAGTGGTCTTGGATCTCAACCACCTTCTTCTTATGGTGATGAATCT
TTTTCCCAATTGAAGTCGTCTTCTTTGGAGCACCACCCTAATATTGGAGGAGACCTACTC
AATTCTCCTAAACAACGGCTCGATAATGGAAATACAACTCAATTCACTATCTTTCCCGGT
GATCACAAAAGTTCGGCCCCGCCAGAATATCGCGGTCAATTGGGAATACGCTTCGGTCAA
CCTGTGGTAACCCTCTCTCTCTCTCTTGTGTTAAGTCGTGTTTGGTTTAGTTTTTGA
>Gene.15928::PB.1009.1::g.15928::m.15928 Gene.15928::PB.1009.1::g.15928  ORF type:complete len:564 (+) PB.1009.1:154-1845(+)
ATGGAAACTGACCGGCGACGATGCGGCGACCAGGGGCGGAGACGAAAGTCGGAGGATTCC
CGGAGACTAGTATGGGAGGTTTTAAGCTGGCAACACTGTGATGTGAAGCCTGTGAAGAAG
AAGAATGAGGCGGTTGGAGAGGTAACGGACGATTCAGAGATAACCAGGCCATCGATTGCG
GCAGACTATGTCATAATTCATCAGGAATTTCAGGGTGGTGTAATAATTGGGCCATCTGTA
TTGGGCCGGAACAAGAATTTCGCGACACATGTGTTCCCAGACAACGCCCAGTTTGTTCTG
AAGAACATCGGAGTTTTGGGCTTCATGTACTTCCTCTTCCTCTCGGGCGTCAAAATGGAC
CTGGCCCAAGTCAGAAACGCCCGCAAAAAGCAATGGACCATCGCCGTCCTCGGAATTTTC
CTTCCCCTCTTCACAACCGGATCCATCGCGATCTCGTTCCGGCGCATTCTGCCGGGAGAA
CTCGGCAAGGGCGCCTCGATATGGGGAATCTCCACCGCCTTATCCATCTCCGCCTTCCCC
GCTCTCTACCCGATCATCCGCGACCTAAACCTCCTCAGCTCCGAGATCGGTCGTATGGCC
CTCTCGACGGCGGTCGTCACCGACGCCATCGGAATCAACATCGTCATCGCCTTCGAGGCG
GCCAAGCAGGGGGAGAAGGCGAGCAAAGCCGCCTTGGGTTACCTGTTTTCTCTTTTGATC
GTGATGGTCTCCGTCATCGGCGGCCTGAGGAAATTGATGGTGTGGATAGTCCGGTCGACG
CCGGCGGGAAAACCGGTGGATCAGGGCTACATTGTGGTGATTCTTCTTGGGGTGGTGGTG
GTGGGATTCTTGAGTGACGCTTTCGGACTGGCGATAGGGAACGGGCCGATGTGGCTGGGG
CTGGCCATTCCGGACGGGCCGCCCCTTGGATCAACGCTGGTGGAGAGGAGTGAGATGATT
ATAATGGAGATTCTGATGCCGTTCGCGTACGCCTACGTGGGGATGATGACGGATTTCGAC
TCCATGAAAGGGCTCTGGTCGAGCTTGGAGCCCTTGTTTTACATGGCGTTGGTGGGGTAC
CTGAGCAAAGTGGTGTGGACGCTATTAGTTACCAGGTTCTTCCACATGTCTTTGAGAGAC
GGTCTCACTTTCAGCCTGGTGATGGGCTTGAGGGGTCAGGTGGAGATCTTGCTGTTCATC
CACTGGTGGGATTTGAAGATGATAACGAAGCCATATTTCACAATGCTGGTGCTCATGACA
ACGCTAATAACCGCCATCCTCACGCCCTTGATCTGCATCCTCTATGACCCGACCAAACCG
TACCGCATTGACAAGAGAAGAAGTATCCAACATGCCCCCCCAAACACCCGCCTCCACATT
GTAGCCTGCATCCACCACGAAGACAATGTGGCGGGCATCATCAACCTCCTCCAGGTCTCC
AACCCACCCCCAGCAGCCCGTTCTCTGTCCACGCCCTCCGCCTTGTCGAGCTTGTGGGCC
GGGCCGCCCCCGTCTTCATTGACCAATCCCAGGCCCATACCAATGCCCATCAGCCTGAAC
AGCCTGACAGCATCCACAACGCCCTCCGGTTTTTCCACTCGGGCAGAGAAGAGACGATTG
GAATCCACTCCTACACCTCAGTCTCTCCCCAGAAAAGCATGTACCAGGACATTTGTGGGC
TCGCTTTGGTAA
>Gene.140039::PB.10090.1::g.140039::m.140039 Gene.140039::PB.10090.1::g.140039  ORF type:complete len:196 (+) PB.10090.1:112-699(+)
ATGTCAGTTTTTTCGCTTCCTGTATGCAATAGAATCCCCACAACGAACCTCTGTTTTCGA
TGCTCCATTATTCCGATTTCATCTCAGAAACCGAAACCCAAATCATCCCTCAAAATCAAA
ACCCATTTCAGTTCCTTCTCGCTCTTCTCTCACCCCCTCCTGTTTCGCTCCCCGGTCGCG
GCATTCGACGGCGTCGGAGTGACTGACGACGCCTCAGATACAGAACCGCCGGAGACCGAA
ACAGAGGATGAGGATCCACAGGAAGAGGACGGAGATAAACAGGGAGAGGAAGAGTGGGAA
ATCAAGTCGCAAGATTCTGAAGCCGGAAGATTATACGTGGGTAATCTGCCTTACTCCACG
ACATCCTCGGAATTGGCTGATATTTTTGCCGAGGCCGGTCGTGTCGTCTCCGTCGAGATT
GTTTATGATAGAGTGACGGATAGAAGTCGCGGATTCGGTTTCGTTACAATGGGAAGCGTT
GAAGAAGCAAAAGAGGCAATAAGAAAGTTTGAAGGATCCGTAAGCTCTCTCTCACTCTCT
ATCTCAATCCTAAGCTTCAGTCTAATAGCAACTCTGGAGATCAGATGA
>Gene.140041::PB.10090.2::g.140041::m.140041 Gene.140041::PB.10090.2::g.140041  ORF type:complete len:344 (+) PB.10090.2:112-1143(+)
ATGTCAGTTTTTTCGCTTCCTGTATGCAATAGAATCCCCACAACGAACCTCTGTTTTCGA
TGCTCCATTATTCCGATTTCATCTCAGAAACCGAAACCCAAATCATCCCTCAAAATCAAA
ACCCATTTCAGTTCCTTCTCGCTCTTCTCTCACCCCCTCCTGTTTCGCTCCCCGGTCGCG
GCATTCGACGGCGTCGGAGTGACTGACGACGCCTCAGATACAGAACCGCCGGAGACCGAA
ACAGAGGATGAGGATCCACAGGAAGAGGACGGAGATAAACAGGGAGAGGAAGAGTGGGAA
ATCAAGTCGCGAGATTCTGAAGCCGGAAGATTATACGTGGGTAATCTGCCTTACTCCACG
ACATCCTCGGAATTGGCTGATATTTTTGCCGAGGCCGGTCGTGTCGTCTCCGTCGAGATT
GTTTATGATAGAGTGACGGATAGAAGTCGCGGATTCGGTTTCGTTACAATGGGAAGCGTT
GAAGAAGCAAAAGAGGCAATAAGAAAGTTTGAAGGATCCCAAATTGGACCCCGAACCGTG
AAGGTGAACTTCCCGGAGGTTCCAAGAGGAGGTGAAAGGGAAGTGATGGGTTCGAAAATA
AAAAGCGGCTATCAGGGCTTTGTCGACAGCCCACACAAGATTTACGCTGGAAATCTGAGC
TGGAATCTCACTTCCCAAGCCCTCCGAGAAGCTTTTTCCGACCAACCGGGCCTGCTTAGT
GCAAAAGTCATCTACGAAAGAGACACGGGCCGATCAAGAGGGTTCGGTTTCGTCACTTTT
GTGTCCGCCCAAGACTTCGAATTTGCCCTAAATTCCATGAATGGAGTGGAGGTGGACGGA
AGGCCTTTGCGGTTGAATTCTGCGGAGCGACGAAGTCGACCTGCTCCTCCGGCGGCGGTG
GAAGAAAATTCCGGCAGCGAATTAGAGAGCGAATTGGAAAGCAGCGAAAATTCCGGCAGC
GAATTGGAAGACAGTGAAAATTCCGACGGCGAATTGGAAAGCAGCGAAGCAGTTTTAAGT
GTTAATACATGA
>Gene.140043::PB.10090.3::g.140043::m.140043 Gene.140043::PB.10090.3::g.140043  ORF type:complete len:253 (+) PB.10090.3:348-1106(+)
ATGAGGATCCACAGGAAGAGGACGGAGATAAACAGGGAGAGGAAGAGTGGGAAATCAAGT
CGCAAGATTCTGAAGCTGGAAGATTATACGTGGGTAATCTGCCTTACTCCACGACATCCT
CGGAATTGGCCGATATTTTTGCCGAGGCCGGTCGTGTCGTCTCCGTCGAGAGTGACGGAT
AGAAGTCGCGGATTCGGTTTTGTTACAATGGGAAGCGTTGAAGAAGCAAAAGAGGCAATA
AGAAAGTTTGAAGGATCCCAAATTGGACCCCGAACCGTGAAGGTGAACTTCCCGGAGGTT
CCAAGAGGAGGCGAAAGGGAAGTGATGGGTTCGAAAATAAGAAGCGGCTATCAGGGCTTT
GTTGACAGCCCACACAAGATTTACGCCGGAAATTTGAGCTGGAATCTCACTTCCCAAGCC
CTCCGAGAAGCTTTTTCCGACCAACCGGGCCTGCTTAGTGCAAAAGTCATCTACGAAAGA
GACACGGGCCGATCAAGAGGGTTCGGTTTCGTCACTTTTGTGTCCGCCCAAGACTTCGAA
TTTGCCCTAAATTCCATGAATGGAGTGGAGGTGGACGGAAGGCCTTTGCGGTTGAATTCT
GCGGAGCGACGAAGTCGACCTGCTCCTCCGGCGGCGGTGGAAGAAAATTCCGGCAGCGAA
TTGGAAAGCAGCGAAAATTCCGGCAGCGAATTGGAAGACAGTGAAAATTCCGACGGCGAA
TTGGAAAGCAGCGAAGCAGTTTTAAGTGTTAATACATGA
>Gene.140046::PB.10090.4::g.140046::m.140046 Gene.140046::PB.10090.4::g.140046  ORF type:complete len:198 (+) PB.10090.4:100-693(+)
ATGTCAGTTTTTTCGCTTCCTGTATGCAATAGAATCCCCACAACGAACCTCTGTTTTCGA
TGCTCCATTATTCCGATTTCATCTCAGAAACCGAAACCCAAATCATCCCTCAAAATCAAA
ACCCATTTCAGTTCCTTCTCGCTCTTCTCTCACCCCCTCCTGTTTCGCTCCCCGGTCGCG
GCATTCGACGGCGTCGGAGTGACGGACGACGCCTCAGATACAGAACCGCCGGAGACCGAA
ACAGAGGATGAGGATCCACAGGAAGAGGACGGAGATAAACAGGGAGAGGAAGAGTGGGAA
ATCAAGTCGCAAGATTCTGAAGCTGGAAGATTATACGTGGGTAATCTGCCTTACTCCACG
ACATCCTCGGAATTGGCCGATATTTTTGCCGAGGCCGGTCGTGTCGTCTCCGTCGAGATT
GTTTATGATAGAGTGACGGATAGAAGTCGCGGATTCGGTTTTGTTACAATGGGAAGCGTT
GAAGAAGCAAAAGAGGCAATAAGAAAGTTTGAAGGATCCGTAAGCTCTCTCTATCTCTAT
CTCAACCCTAAACTTCGGTCTAATAGCAAATCATCTGGAGATGAGATGATCTAG
>Gene.140049::PB.10090.5::g.140049::m.140049 Gene.140049::PB.10090.5::g.140049  ORF type:complete len:143 (+) PB.10090.5:100-528(+)
ATGTCAGTTTTTTCGCTTCCTGTATGCAATAGAATCCCCACAACGAACCTCTGTTTTCGA
TGCTCCATTATTCCGATTTCATCTCAGAAACCGAAACCCAAATCATCCCTCAAAATCAAA
ACCCATTTCAGTTCCTTCTCGCTCTTCTCTCACCCCCTCCTGTTTCGCTCCCCGGTCGCG
GCATTCGACGGCGTCGGAGTGACGGACGACGCCTCAGATACAGAACCGCCGGAGACCGAA
ACAGAGGATGAGGATCCACAGGAAGAGGACGGAGATAAACAGGGAGAGGAAGAGTGGGAA
ATCAAGTCGCAAGATTCTGAAGCTGGAAGATTATACGTGGGTAATCTGCCTTACTCCACG
ACATCCTCGGAATTGGCCGATATTTTTGCCGAGGCCGGTCGTGTCGTCTCCGTCGAGGTC
TGTTTCTGA
>Gene.140052::PB.10090.6::g.140052::m.140052 Gene.140052::PB.10090.6::g.140052  ORF type:complete len:340 (+) PB.10090.6:55-1074(+)
ATGTCAGTTTTTTCGCTTCCTGTATGCAATAGAATCCCCACAACGAACCTCTGTTTTCGA
TGCTCCATTATTCCGATTTCATCTCAGAAACCGAAACCCAAATCATCCCTCAAAATCAAA
ACCCATTTCAGTTCCTTCTCGCTCTTCTCTCACCCCCTCCTGTTTCGCTCCCCGGTCGCG
GCATTCGACGGCGTCGGAGTGACGGACGACGCCTCAGATACAGAACCGCCGGAGACCGAA
ACAGAGGATGAGGATCCACAGGAAGAGGACGGAGATAAACAGGGAGAGGAAGAGTGGGAA
ATCAAGTCGCAAGATTCTGAAGCTGGAAGATTATACGTGGGTAATCTGCCTTACTCCACG
ACATCCTCGGAATTGGCCGATATTTTTGCCGAGGCCGGTCGTGTCGTCTCCGTCGAGATT
GTTTATGATAGAGTGACGGATAGAAGTCGCGGATTCGGTTTTGTTACAATGGGAAGCGTT
GAAGAAGCAAAAGAGGCAATAAGAAAGTTTGAAGGATCCCAAATTGGACCCCGAACCGTG
AAGGTGAACTTCCCGGAGGTTCCAAGAGGAGGCGAAAGGGAAGTGATGGGTTCGAAAATA
AGAAGCGGCTATCAGGGCTTTGTTGACAGCCCACACAAGATTTACGCCGGAAATTTGAGC
TGGAATCTCACTTCCCAAGCCCTCCGAGAAGCTTTTTCCGACCAACCGGGCCTGCTTAGT
GCAAAAGTCATCTACGAAAGAGACACGGGCCGATCAAGAGGGTTCGGTTTCGTCACTTTT
GTGTCCGCCCAAGACTTCGAATTTGCCCTAAATTCCATGAATGGAGTGGAGGTGGACGGA
AGGCCTTTGCGGTTGAATTCTGCGGAGCGACGAAGTCGACCTGCTCCTCCGGCGGCGGTG
GAAGAAAATTCCGGCAGCGAATTGGAAAGCAGCGAAAATTCCGGCAGCGAATTGGAAGAC
AGTGAAAATTCCGACGGCGAATTGGAAAGCAGCGAAGCAGTTTTAAGTGTTAATACATGA
>Gene.140055::PB.10092.3::g.140055::m.140055 Gene.140055::PB.10092.3::g.140055  ORF type:complete len:175 (+) PB.10092.3:334-858(+)
ATGAAGAGGAAAGTTGTGAAAGGAAGAAGGAAACGTAAGCAGTCCACAAGCCAGAATCTA
AAGTTTTTAGTGATCAAGAGTCAACCCAAGCTTGAGGGCTTCATTCGTGACCTACCTAGG
ACAGTTTATGCTGGAGATTTGCGTCGCCTTACTTTGAAATTAAGGAATCCATCAGAACAT
CCAGTGAAGAATTTGAAGATGAAAATTAGTCATCCAAGATTTCTGAATATTGGAAATCGT
GAAGTTCTAAACATGGACTTCCCTTCTTGCTTGGAAAAGAATGAAAATTCTTCAGAAGGT
GATTCACTGCCCGATACCAGTAAAGCGTCTACGACTGTTTTCCTGTTTCCTGAGGACACC
TTAATACATGGGGAAACTCCATTCTTCTGGCCACTTTGGCTTCGAGGTGCTGCTCCGGGA
AACATTTCATTGTACATAGCAATATACTATGAGATTGGGGATGTATCGTCTTTGATGAAA
TATCGAATTTTACGTATGCATTATAATTTGGAGGTACACTCTTGA
>Gene.140059::PB.10092.4::g.140059::m.140059 Gene.140059::PB.10092.4::g.140059  ORF type:complete len:278 (+) PB.10092.4:176-1009(+)
ATGGCGGATCCGGCAAGCTCCCCACTCGGACGAATGCTGTTGGACGAGATCACACCTGTG
GTGATGGTTCTCCGAACTCCTCTCGTTGAAGAGAGCTGTCAAAAGAATGGTCTCACCCTA
GTTGAAATGCTCAGCCCTTACTGTGTATTCGAAAACATCGACGTGCCCGTACGGACAGCG
AGTGATCAACCTTACAGGTTACAAAAGTTCAAGTTACGGTTGTTCTATGCATCCGATGTT
CGACGGCCCAATATAGAGGTTGCAAAAGAACGATTGGAACAGGTAATCAGTCATGCAGCA
GAGAAAGATTCTTCGGCATTGTGCTCTGAACCACCACAAATTGAAACTCTTCTCTCTACT
TCACAAACGGAACTTCTGCCAACATGGTTTCAATTTTTTAATAGAGAGCTTGTTCGTACG
GTCTCCTTTTCTGAACATGAATCTTTCGATCATCCTGTGGCATGTCTTTTGGTTGTTTCT
TCAAAGGATGAAGATCCGATCAATAAATTTGTTGATCTTTTTAACACCAACCAGCTGCCC
TCTCTTCTTAATGATGGCGCAATGGATCCAAAGATTCTGAAGCATTTTCTGTTGGTGCAT
GATAACCAAGATGGCACAACAGAGAAAGCAACCAAAATTTTAACGCAAATGAGGAGTACA
TTTGGCTCAAATGATTGTCGATTGTTATGCATTAACTCCTCTCAAGATGAGTTGACAGAG
AATCAAGATAACCAGTGGACTCCTTATCAGAAAAGTGATGTTTCACCTACTCAGCGTATT
GGTCACTTCCTCAATCTTGATGATTTGGACGAGGTCTTAGTTCTACCTATTTAG
>Gene.140067::PB.10092.5::g.140067::m.140067 Gene.140067::PB.10092.5::g.140067  ORF type:complete len:177 (+) PB.10092.5:2406-2936(+)
ATGCTACGAGATTATGAACTTGCATTATCGAACTATCGGCTACTTTCAACTGATTACAAG
CTTGACAAAGCATGGAAAAATTATGCAGGTGTACAGGAAATGATGGGATTGACTTACTTT
ATGTTGGATCAGTCGAGAAAGGAGGCGGAGTATTGCATGGAAAATGCATTTAATACATAT
TTAAGAATTGGGTCATCTGGTCTGCAAAATGCAATCCGATGTGGGCTTTGGTGGGTGGAA
ATGCTGAAAGCAAGGGATCAGTATAAAGAAGCTGCTGGCGTTTACTTCCGTATCACTGGT
GAGGAACCCCTACACTCTGCTGTAATGCTCGAGCAAGCATCTTATTGCTACTTGTTTACC
AAACCACCTATGCTGCGCAAATATGGATTTCATCTGGTTCTTTCTGGTGATTTGTATGAG
AAATGTGATCAGGTATATTTTTCTATCATGAATATACAGTCATGGGCCCGAACAACTTTT
GTTTTTAAAAGATTTCTTGCTTGTTCATCATCAGATAAAACATGCCATTAG
>Gene.140076::PB.10092.6::g.140076::m.140076 Gene.140076::PB.10092.6::g.140076  ORF type:complete len:483 (+) PB.10092.6:204-1652(+)
ATGGCGGATCCGGCAAGCTCCCCACTCGGACGAATGCTGTTGGACGAGATCACACCTGTG
GTGATGGTTCTCCGAACTCCTCTCGTTGAAGAGAGCTGTCAAAAGAATGGTCTCACCCTA
GTTGAAATGCTCAGCCCTTACTGTGTATTCGAAAACATCGACGTGCCCGTACGGACAGCG
AGTGATCAACCTTACAGGTTACAAAAGTTCAAGTTACGGTTGTTCTATGCATCCGATGTT
CGACGGCCCAATATAGAGGTTGCAAAAGAACGATTGGAACAGGTAATCAGTCATGCAGCA
GAGAAAGATTCTTCGGCATTGTGCTCTGAACCACCACAAATTGAAACTCTTCTCTCTACT
TCACAAACGGAACTTCTGCCAACATGGTTTCAATTTTTTAATAGAGAGCTTGTTCGTACG
GTCTCCTTTTCTGAACATGAATCTTTCGATCATCCTGTGGCATGTCTTTTGGTTGTTTCT
TCAAAGGATGAAGATCCGATCAATAAATTTGTTGATCTTTTTAACACCAACCAGCTGCCC
TCTCTTCTTAATGATGGCGCAATGGATCCAAAGATTCTGAAGCATTTTCTGTTGGTGCAT
GATAACCAAGATGGCACAACAGAGAAAGCAACCAAAATTTTAACGCAAATGAGGAGTACA
TTTGGCTCAAATGATTGTCGATTGTTATGCATTAACTCCTCTCAAGATGAGTTGACAGAG
AATCAAGATAACCAGTGGACTCCTTATCAGAAAAGTGATGTTTCACCTACTCAGCGTATT
GGTCACTTCCTCAATCTTGATGATTTGGACGAGTTGAAAGATACCATGCAAAATCTATCT
TCCAAACACATCATTCCACACATGGAACAAAAAATTCGTGATCTTAATCAACAGGTTTCT
GCAACAAGGAAAGGTTTTAGAAACCAAATAAAAAACTTGTGGTGGAGAAAAGGAAAAGAA
GATACGCCAGAGAACCCCCATGGCCCTATGTATACCTTTAGCTCCATTGAATCTCAAATA
AGAGTTCTAAGTGACTATGCCTTCATGCTACGAGATTATGAACTTGCATTATCGAACTAT
CGGCTACTTTCAACTGATTACAAGCTTGACAAAGCATGGAAAAATTATGCAGGTGTACAG
GAAATGATGGGATTGACTTACTTTATGTTGGATCAGTCGAGAAAGGAGGCGGAGTATTGC
ATGGAAAATGCATTTAATACATATTTAAGAATTGGGTCATCTGGTCTGCAAAATGCAATC
CGATGTGGGCTTTGGTGGGTGGAAATGCTGAAAGCAAGGGATCAGTATAAAGAAGCTGCT
GGCGTTTACTTCCGTATCACTGGAACCCCTACACTCTGCTGTAATGCTCGAGCAAGCATC
TTATTGCTACTTGTTTACCAAACCACCTATGCTGCGCAAATATGGATTTCATCTGGTTCT
TTCTGGTGA
>Gene.140080::PB.10092.7::g.140080::m.140080 Gene.140080::PB.10092.7::g.140080  ORF type:complete len:525 (+) PB.10092.7:152-1726(+)
ATGGCGGATCCGGCAAGCTCCCCACTCGGACGAATGCTGTTGGACGAGATCACACCTGTG
GTGATGGTTCTCCGAACTCCTCTCGTTGAAGAGAGCTGTCAAAAGAATGGTCTCACCCTA
GTTGAAATGCTCAGCCCTTACTGTGTATTCGAAAACATCGACGTGCCCGTACGGACAGCG
AGTGATCAACCTTACAGGTTACAAAAGTTCAAGTTACGGTTGTTCTATGCATCCGATGTT
CGACGGCCCAATATAGAGGTTGCAAAAGAACGATTGGAACAGGTAATCAGTCATGCAGCA
GAGAAAGATTCTTCGGCATTGTGCTCTGAACCACCACAAATTGAAACTCTTCTCTCTACT
TCACAAACGGAACTTCTGCCAACATGGTTTCAATTTTTTAATAGAGAGCTTGTTCGTACG
GTCTCCTTTTCTGAACATGAATCTTTCGATCATCCTGTGGCATGTCTTTTGGTTGTTTCT
TCAAAGGATGAAGATCCGATCAATAAATTTGTTGATCTTTTTAACACCAACCAGCTGCCC
TCTCTTCTTAATGATGGCGCAATGGATCCAAAGATTCTGAAGCATTTTCTGTTGGTGCAT
GATAACCAAGATGGCACAACAGAGAAAGCAACCAAAATTTTAACGCAAATGAGGAGTACA
TTTGGCTCAAATGATTGTCGATTGTTATGCATTAACTCCTCTCAAGATGAGTTGACAGAG
AATCAAGATAACCAGTGGACTCCTTATCAGAAAAGTGATGTTTCACCTACTCAGCGTATT
GGTCACTTCCTCAATCTTGATGATTTGGACGAGTTGAAAGATACCATGCAAAATCTATCT
TCCAAACACATCATTCCACACATGGAACAAAAAATTCGTGATCTTAATCAACAGGTTTCT
GCAACAAGGAAAGGTTTTAGAAACCAAATAAAAAACTTGTGGTGGAGAAAAGGAAAAGAA
GATACGCCAGAGAACCCCCATGGCCCTATGTATACCTTTAGCTCCATTGAATCTCAAATA
AGAGTTCTAAGTGACTATGCCTTCATGCTACGAGATTATGAACTTGCATTATCGAACTAT
CGGCTACTTTCAACTGATTACAAGCTTGACAAAGCATGGAAAAATTATGCAGGTGTACAG
GAAATGATGGGATTGACTTACTTTATGTTGGATCAGTCGAGAAAGGAGGCGGAGTATTGC
ATGGAAAATGCATTTAATACATATTTAAGAATTGGGTCATCTGGTCTGCAAAATGCAATC
CGATGTGGGCTTTGGTGGGTGGAAATGCTGAAAGCAAGGGATCAGTATAAAGAAGCTGCT
GGCGTTTACTTCCGTATCACTGGTGAGGAACCCCTACACTCTGCTGTAATGCTCGAGCAA
GCATCTTATTGCTACTTGTTTACCAAACCACCTATGCTGCGCAAATATGGATTTCATCTG
GTTCTTTCTGGTGATTTGTATGAGAAATGTGATCAGGTATATTTTTCTATCATGAATATA
CAGTCATGGGCCCGAACAACTTTTGTTTTTAAAAGATTTCTTACTTGTTCATCATCAGAT
AAAACATGCCATTAG
>Gene.140094::PB.10093.1::g.140094::m.140094 Gene.140094::PB.10093.1::g.140094  ORF type:complete len:1306 (+) PB.10093.1:185-4102(+)
ATGGGTCGTCCGGAACCATGTGTCTTGTTCGCTCAGACGTTCGTTCATCCTCAACTCGAC
GAGTACGTTGACGAGGTTATATTTTCTGAACCTGTTGTCATTGCTGCTTGTGAGTTTCTC
GAGCAGAATGCTACATCAGCCTCTCCGGCAGTAACACTAATTGGGGCCACTTCACCTCCT
TCATTTGCTTTAGAGGTTTTTGTTCAGTGTGAGGGGGAGACGAGGTTTAGGCGGCTTTGT
CATCCCTTTTTATATTCACATTCTTCATCAAATGTTCTTGAAGTTGAGGCTGTAGTGACT
GCTCATTTGGTTGTAAGAGGCAGCTATCGCAGCCTTAGCTTAGTCATTTATGGAAATACA
GCAGAAGATCTGGGACAGTTTAACATTGAAGTTGATTTAGATAGCTCACTGACTAATCCC
ATTACTTGTGTTGAAGGTGGCCTAGAAGACCTCCCACCTGCATTACATCCTTCATGTTTG
ACAATTGAGGAATCCATCTCTCCTTTAAAAGTATTATGCCTAGAATTTGTTCCTTCTGAT
ATCTCTGTTGAGATTAAGCAGTTCTTGGTGCTTATATTGAAGGTTTTGGAGTTTCCAGAC
CTTGGAAATGCAACCGATAAAGTTATAGATTCTGTTGTCTCGGCAGCTTCCAAGTTCGCT
ACTTATAGCTTCCGTGGGACAGCTATGAATCAGAAGCAATTTACGGAGTGTGGTTTAGAA
GGCCAAGCAGATTTCAATATTTCACTTACCGAGGCTAAAAAGGAGCTTCTTGATATTTGT
AAAAGTCTTCAGCATGAATCAGATAATCTTTCAGCTGATTCTTTTGCAGAGAGTTCATTT
CTTGAATGTGAGCCAGATTTGGCTACTTCAAAAATTTTGGTGGAAATTTTAAGCCAACAC
TTCCAGTATACTAGCAGTTCTGGAAACGTTGGATATCCTCAGCTCTCGCAGAAAAAGAAT
GCCATTCTGTGGTTAAGTGTGGCTCTTCTACTGTGCTCTGGTAGAGAGAGCTGTTTTCAA
TTTGTTAATGCTGGTGGCATGGAGCAGCTTGGATATGTTTTTTCAAATGGGATGCTACAT
TCCACGGCTGCTATTTTAATGTTGCTTGGAGTTATTGAGCAGGCGACTCGACATTCGGTT
GGGTGTGAAGGATTCCTTGGTTGGTGGCCTCGGGAAGATGAAAACATACCTTCTGGCATC
AGTGAAGGGTATAACCAACTTTTGAAGCTGTTGCTGCAAAAGCAGCGTCATGATGTTGCT
TCTCTTGCAACATATATACTTCATCGCATGCGCTTGTATGAAGTTGCTTCCAGATATGAG
TGTGCTGTATTATCTGTATTAGGAAGTCTTTCTGCTGCTGGTAGGGTTACAAGTGTTACT
TTGGACATGCTTAGCAGTGCTAGACTTCAACTTAGAAAGCTCCTGAAATTGATAGACTCA
CGTGGTCCAATAGAAGATCCTTCTCCGGTATCTCATGCCCGCAGATCATTGATTCTTGGA
GAATCAGGACCTCTGTCATACAAGGCAACTAGTAGCTTGATCACTTCATCAAATTGTTGC
TTTTCAAATTGGGATTTGGACTCGCATCTGCTATTGCTTCTCAAGGAGAGGGGCTTCCTT
CCTTTGTCAGCTGCGTTGTTGTCATCTTCTGTTTTACGATCTGAAGCAGGATATGCTATG
GACTTGTTTGTGGATATCACATCCTATATTGAGGCCATAATTCTTTCGCTTCTTTTTTGT
CGTTCAGGCTTAATATTCCTTCTCCTCGATTCTGATCTATCTGCTACTATAATTCACGCA
CTACGAGGTGCTGATGACTTGAAGAAGAAAGAATCTGTTCCTATTCGTTATGCATCTCTC
TTGATTTCCAAGGGTTACTTTTGCCACCCACAAGATATTGGAATGATTGTTGAAACACAT
TTGAGGGTGGTTAATGCCGTAGATTGTTTGATTACACCATCCCCACACACTGAAGAATCT
TTATGGGTGTTATGGGAATTATGTAGTCTTTCCAGGTCTCACTGTGGACGCCAGGCTTTG
CTGGCTCTTGGATATTTTCCAGAGGCAATTTCGTTTTTGTTGGCGGCATTACACCCAGTC
AAGGAATTGGATCCAGTTCCCCTGAATACTGGTGCTGCTTCACCACTAAGTCTTGCAATA
TTACACTCAGCTGCTGAGATATTCGAAGTCATTGTTACTGATTCAACTGCTTCTTCCCTG
GCTTCTTGGATTGAACATGCTAGAGAGCTTCATAGATCTTTACATTCCTCATCCCCTGGG
TCAAACAGAAAAGATGCTCCCGCTCGTCTTTTGGAATGGATTGATGCTGGGGTAGTTTAT
CACAAGAATGGGGCCCTTGGTCTTCTTAGGTATGCTGCTGTGTTAGCTTCAGGTGGAGAT
GCACATGTTGCCTCGACAAGCATCCTGTCATCTGAGGTGATGGATGTTGAGAATGTTGTG
GGAGATTCATCCAGTGATGGGAATGTCATTGAAACTCTTATTGGCAAACCCATCACTAGG
AATGAATTTTCTGGTGTTGCTCTCCGTGACTCCTCTGTGGCACAACTGGCTACCGGATTT
CGAATTTTGGCATTTGTTTCAGACAACCCGGCTGTTGCTGCTGCTATGTATGACGAAGGT
GCCATAATGGTAGTCCATGCAGTTCTTATGGACTGTAGGGTCATGCTTGAGAGGTCATCC
AACAATTATGATTATCTTGTTGATGAAGGTGCAGAATGCAATTCCACTTCGGATATACTG
CTGGAACGTAATCGTGAGCAGAGCATAGTTGATCTTTTGATTCCTTCTTTGGTGCTCTTG
ATTAATCTCTTGCATACTTTACAGGAAGCCAAGGAGCAGCACAGGAATACAAAGCTAATG
AATTCTCTTTTACAATTGCATCGAGAATTGAGCCCCAAGTTAGCTGCATGTGTGGCTGAC
TTGTCCTATCCGTACCCTGATTTTCTGCTTAGTTTTGAAGCTGTCTGCCATCTTCTTGTG
TCAGCACTAGCCTGTTGGCCGCTATATGGTTGGAATCCTTCACTTTTTCATTTCCTACTT
AATGGTCTTCATGCCACTTCATTGTTGGCATTGGGTCCAAAGGAAACATGCAGTTTGCTT
TGTCTATTGAATGATCTGTTTCCGGAGGAAGGCGTGTGGCTTTGGAATGATGGAGTACCA
ATGTTGACGACTACAAGAAAACTTGCTGTTGGGACACTGTTGGGGCCTCGGAAGGAGAGG
CAGATAAATTGGTATTTACAGCCTGGACTGCCTGAAAAGCTGCTTGGTCAATTGAAGCAA
CAGCTAGAAAAAATTGGACAGATTATTTTGCATTGTGCTATCAGTACGTTGGTGGTCATT
CAGGATATGCTTAGAGTGTTTGTCATTCGCGTCGCATGCCTAAATGCGGACTATGCTTCC
ATGCTTCTGCAACCTATAGTAAAGTGGATATTTGATCACACATCGGAACCATCGTCTTTA
TCTGACACAGAAGTTTATAAGGTCTACAAATATCTTGATTTTCTTGCTATCTTGTTGGAG
CACCCATGTGCCAAGCCATTATTGTTGAAGGAGGGTGCTGTTCAGATGTATGCAAAATTA
TTTGAAGAGTGTTTAGGTGCTTGTAATTCGGATGAAAAGCAGTTTCTAGAAAGTAGAAGC
GAAGCGAAATATGGGTTTACAGAGCTTAGTTGGTGCATTCCTATATTCAGGTCCATTCCA
CTGATTATGGGTTCTGGAAAGTTGGCGAAACATTCTTTGACGACTGATGGGCGCCAATTT
GAAAATGTGACTGCCGAAGATTGTTCCTTGTTTTTATCTTATCTCCTTAGATTATGCAAG
GTATGCATCTCTCTTGTCAATATTAGGAGTTATTTCTCAGTTACGTCTAGGATGAAGTTC
AATGCCGTGCATGTATAA
>Gene.140096::PB.10093.2::g.140096::m.140096 Gene.140096::PB.10093.2::g.140096  ORF type:complete len:1432 (+) PB.10093.2:171-4466(+)
ATGGGTCGTCCGGAACCATGTGTCTTGTTCGCTCAGACGTTCGTTCATCCTCAACTCGAC
GAGTACGTTGACGAGGTTATATTTTCTGAACCAGTTGTCATTGCTGCTTGTGAGTTTCTC
GAGCAGAATGCTACATCAGCCTCTCCGGCAGTAACACTAATTGGGGCCACTTCACCTCCT
TCATTTGCTTTAGAGGTTTTTGTTCAGTGTGAGGGGGAGACGAGGTTTAGGCGGCTTTGT
CATCCGTTTTTATATTCACATTCTTCATCAAATGTTCTTGAAGTTGAGGCTGTAGTGACT
GCTCATTTGGTTGTAAGAGGCAGCTATCGCAGCCTTAGCTTAGTCATTTATGGAAATACA
GCAGAAGATCTGGGACAGTTTAACATTGAAGTTGATTTAGATAGCTCACTGACTAATCCC
ATTACTTGTGTTGAAGGTGGCCTAGAAGACCTCCCACCTGCATTACATCCTTCGTGTTTG
ACGATTGAGGAATCCATCTCTCCTTTAAAAGTATTATGCCTAGAATTTGTTCCTTCTGAT
ATCTCTGTTGAGATTAAGCAGTTCTTGGTGCTTATATTGAAGGTTTTGGAGTTTCCGGAC
CTTGGAAATGCAACCGATAAAGTTATAGATTCTGTTGTCTCGGCAGCTTCCAAGTTCGCT
ACTTATAGCTTCCGTGGGACAGCTATGAATCAGAAGCAATTTACGGAGTGTGGTTTAGGA
GGCCAAGCAGATTTCAATATTTCACTTACCGAGGCTAAAAAGGAGCTTCTTGATATTTGT
AAAAGTCTTCAGCATGAATCAGATAATCTTTCAGCTGATTCTTTTGCAGAGAGTTCATTT
CTTGAATGTGAGCCAGATTTGGCTACTTCAAAAATTTTGGTGGAAATTTTAAGGCAACAC
TTCCAGTATACTAGCAGTTCTGGAAACGTTGGATATCCTCAGCTCTCGCAGAAAAAGAAT
GCCATTCTGTGGTTAAGTGTGGCTCTTCTACTGTGCTCTGGCAGAGAGAGCTGTTTTCAA
TTTGTTAATGCTGGTGGCATGGAGCAGCTTGGATATGTTTTTTCAAATGGGATGCTACAT
TCCACGGCTGCTATTTTAATGTTGCTTGGAGTTATTGAGCAGGCGACTCGACATTCGGTT
GGGTGTGAAGGATTCCTTGGTTGGTGGCCTCGGGAAGATGAAAACATACCTTCTGGCATC
AGTGAAGGGTATAACCAACTTTTGAAGCTGTTGCTGCAAAAGCAGCGTCATGATGTTGCT
TCTCTTGCAACATATATACTTCATCGCATGCGCTTGTATGAAGTTGCTTCCAGATATGAG
TGTGCTGTATTATCTGTATTAGGAAGTCTTTCTGCTGCTGGTAGGGTTACAAGTGTTACT
TTGGACATGCTTAGCAGTGCTAGACTTCAACTTAGAAAGCTCCTGAAATTGATAGACTCA
CGTGGTCCAATAGAAGATCCTTCTCCGGTATCTCATGCCCGCAGATCATTGATTCTTGGA
GAATCAGGACCTCTGTCATACAAGGCAACTAGTAGCTTGATCACTTCATCAAATTGTTGC
TTTTCAAATTGGGATTTGGACTCGCATCTGCTATTGCTTCTCAAGGAGAGGGGCTTCCTT
CCTTTGTCAGCTGCATTGTTGTCATCTTCTGTTTTACGATCTGAAGCAGGATATGCTATG
GACTTGTTTGTGGATATCACATCCTATATTGAGGCCATAATTCTTTCGCTTCTTTTTTGT
CGTTCAGGCTTAATATTCCTTCTCCTCGATTCTGATCTATCTGCTACTATAATTCACGCA
CTACGAGGTGCTGATGACTTGAAGAAGAAAGAATCTGTTCCTATTCGTTATGCATCTCTC
TTGATTTCCAAGGGTTACTTTTGCCACCCACAAGATATTGGAATGATTGTTGAAACACAT
TTGAGGGTGGTTAATGCCGTAGATTGTTTGATTACATCATCCCCACACACTGAAGAATCT
TTATGGGTGTTATGGGAATTATGTAGTCTTTCCAGGTCTCACTGTGGACGCCAGGCTTTG
CTGGCTCTTGGATATTTTCCAGAGGCAATTTCGTTTTTGTTGGCGGCATTACACCCAGTC
AAGGAATTGGATCCAGTTCCCCTGAATACTGGTGCTGCTTCACCACTAAGTCTTGCAATA
TTACACTCAGCTGCTGAGATATTCGAAGTCATTGTTACTGATTCAACTGCTTCTTCCCTG
GCTTCTTGGATTGAACATGCTAGAGAGCTTCATAGATCTTTACATTCCTCATCCCCTGGG
TCAAACAGAAAAGATGCTCCCGCTCGTCTTTTGGAATGGATTGATGCTGGGGTAGTTTAT
CACAAGAATGGGGCCCTTGGTCTTCTTAGGTATGCTGCTGTGTTAGCTTCAGGTGGAGAT
GCACATGTTGCCTCGACAAGCATCCTGTCATCTGAGGTGATGGATGTTGAGAATGTTGTG
GGAGATTCATCCAGTGATGGGAATGTCATTGAAACTCTTATTGGCAAACCCATCACTAGG
AATGAATTTTCTGGTGTTGCTCTCCGTGACTCCTCTGTGGCACAACTGGCTACCGGATTT
CGAATTTTGGCATTTGTTTCAGACAACCCGGCTGTTGCTGCTGCTATGTATGACGAAGGT
GCCATAATGGTAGTCCATGCAGTTCTTATGGACTGTAGGGTCATGCTTGAGAGGTCATCC
AACAATTATGATTATCTTGTTGATGAAGGTGCAGAATGCAATTCCACTTCGGATATACTG
CTGGAACGTAATCGTGAGCAGAGCATAGTTGATCTTTTGATTCCTTCTTTGGTGCTCTTG
ATTAATCTCTTGCATACTTTACAGGAAGCCAAGGAGCAGCACAGGAATACAAAGCTAATG
AATTCTCTTTTACAATTGCATCGAGAATTGAGCCCCAAGTTAGCTGCATGTGTGGCTGAC
TTGTCCTATCCGTACCCTGATTTTCTGCTTAGTTTTGAAGCTGTCTGCCATCTTCTTGTG
TCAGCACTAGCCTGTTGGCCGCTATATGGTTGGAATCCTTCACTTTTTCATTTCCTACTT
AATGGTCTTCATGCCACTTCATTGTTGGCATTGGGTCCAAAGGAAACATGCAGTTTGCTT
TGTCTATTGAATGATCTGTTTCCGGAGGAAGGCGTGTGGCTTTGGAATGATGGAGTACCA
ATGTTGACGACTACAAGAAAACTTGCTGTTGGGACACTGTTGGGGCCTCGGAAGGAGAGG
CAGATAAATTGGTATTTACAGCCTGGACTGCCTGAAAAGCTGCTTGGTCAATTGAAGCAA
CAGCTAGAAAAAATTGGACAGATTATTTTGCATTGTGCTATCAGTACGTTGGTGGTCATT
CAGGATATGCTTAGAGTGTTTGTCATTCGCGTCGCATGCCTAAATGCGGACTATGCTTCC
ATGCTTCTGCAACCTATAGTAAAGTGGATATTTGATCACACATCAGAACCATCGTCTTTA
TCTGACACAGAAGTTTATAAGGTCTACAAATATCTTGATTTTCTTGCTATCTTGTTGGAG
CACCCATGTGCCAAGCCATTATTGTTGAAGGAGGGTGCTGTTCAGATGTATGCAAAATTA
TTTGAAGAGTGTTTAGGTGCTTGTAATTCGGATGAAAAGCAGTTTCTAGAAAGTAGAAGC
GAAGCGAAATATGGGTTTACAGAGCTTAGTTGGTGCATTCCTATATTCAGGTCCATTCCA
CTGATTATGGGTTCTGGAAAGTTGGTGAAACATTCTTTGACGACTGATGGGCGCCAATTT
GAAAATGTGACTGCCGAAGATTGTTCCTTGTTTTTATCTTATCTCCTTAGATTATGCAAG
GAACTTCCAGTTGGAAAAGAATTACTTGCTTGTCTTTCAGCTTTCAATGAGTTAGGTTCA
TGCAATGAAGCTCGAAGTGCTTTGCTTTCTATTTGGTCACATACTAGTTCCTCTGGTAGT
CAGCAATATGATTCTGAAAGTAGGCATGAACATGATGGGAACAATGATCTTGTTTATGCA
ACTGAATGGAGGAGGCATCCTCCCTTGCTATGTTGTTGGATGACTTTACTTAGGTCTCTT
GATCCAAAGGATGTTCCACCAGCGCATGTCATTGAGGCTGTCGGCGCACTGTCTTCAGGC
GCTTTGCGTTTTTGCATTGACGGTGAAAGCTTGAACTTAGACAGGGTTTTGCAGTCAAAC
GCCTTTTTGGGCTTCCTTATGACACGAATAGCACCGATGACTTCTCTGAAGATAACACCA
AGTATATACATGAACTTGCAAGCCTGTTGGAAATGA
>Gene.140106::PB.10093.3::g.140106::m.140106 Gene.140106::PB.10093.3::g.140106  ORF type:complete len:95 (+) PB.10093.3:409-693(+)
ATGTTGACGACTACAAGAAAACTTGCTGTTGGGACACTGTTGGGGCCTCGGAAGGAGAGG
CAGATAAATTGGTATTTACAGCCTGGACTGCCTGAAAAGCTGCTTGGTCAATTGAAGCAA
CAGCTAGAAAAAATTGGACAGATTATTTTGCATTGTGCTATCAGTATATGTTCTTTTAGC
TTGTTCTTCTCCTTATCTATACTCAACTCTTGTTCTTTTTCTTTTCTCCGGAGAGAGGGG
TTGGGATGTGAGCTATTCCTGTTATTACTTTTCACTGAGTATTAG
>Gene.140122::PB.10093.5::g.140122::m.140122 Gene.140122::PB.10093.5::g.140122  ORF type:complete len:53 (+) PB.10093.5:1338-1496(+)
ATGACTTTACTTAGGTCTCTTGATCCAAAGGATGTTCCACCAGCGCATGTCATTGAGGCT
GTCGGCGCACTGTCTTCAGGCGCTTTGCGTTTTTGCATTGACGGTGAAAGGTTCGCTTCA
TACCATCTCTCGCTATTCTTGTTTTATCTGCAGGCTTGA
>Gene.140144::PB.10096.2::g.140144::m.140144 Gene.140144::PB.10096.2::g.140144  ORF type:complete len:661 (+) PB.10096.2:601-2583(+)
ATGAAAGAGGCGATCAGAATTGTACTCGAATCCATTTACGATTCCGAGTTTCCAGACACA
TCGCACTTCCGCTCGGGTCGAGGCTGCCACTCGGCCCTAAGACGAATAAAAGAAGAGTGG
GGAACCTCTCGCTGGTTTTTGGAATTCGACATCAGGAAGTGTTTTCACACCATCGACCGA
CATCGACTCATCTCAATCTTGTTGGAAGAGATCGACGATCCCAAGTTCTTTTACTCCATT
CAGAAAGTCTTTTCCGCCGGACGACTCGTAGGGGGCGAGAAGGGCCCTTACTCCGTCCCA
CACAGTGTATTACTATCGGCCCTACTAGGCAACATCTACCTACACAAGCTCGATCAGGAG
ATAGGGAGGATCCGACAGAAGTACGAAATTCCGATTGTTCAGAGAATCAGATTGGTTCCA
TGTTGGACAGGTCGTATTGATGACCAAGAAAATTCTGGAGAAGAAGCAAGCTTCAACGCT
CCCCAAGACAACAGAGCCATCATTGTGGGGAGGGGAAAGAGCATCCAAGCGAAAGCTTCC
TTTCATTCCCTTCTTTCTAAGTGGCACACCCCCCCCACAAGCACCCCCCGGCTCAGGGGG
GACCAGAAAAGGCCTTTCGTTTTCCCCCCTTCGTCGGCCCCTGCCGCCTTCCAACACAAG
CCCTCGAGCCTCCTTTGCGCCGCCTTCCTCATAGAAGCCGCCGGGTTGACCCCGAAGGCC
GAATTCTATGGTAGAGAACGCTGTAATAAGAATTGGGCCATGAGAGACTATTTGTTGTAT
TGCAAAAGAAAGGGTCTGCTGATAGAGCTGGGCGGGGAGGCGAGACTCGTTCTCAGGTCA
GAGAGAGGCCTGGCCCGTAAGCTGGCCCCCAACAAAAGCCAAACCAACATAAGGATTTGT
TACGCGCGATATGCCGACGACTTACTACTGGGAATCGTAGGTGCCGTAGAGCTTCTCATA
GAAATACAAAAACGTATCGCCCACTTCCTACAATCCGGCCTGCACCTTTGGGTAGGCTCT
GCAGGATCAACAACAATAGCTGCACGGAGTACGGTAGAATTCCTCGGTACGGTCATTCGG
GAAGTCCCTCCGAGGACGACTCCCATACAATTCTTGCGAGAGCTGGAGAAGCGTCTACGG
GTAAAGCACCGTATCCATATAACAGCTTGCCACCTACGCTCCGCCATCCATTCCAAGTTT
AGGAACCTAGGGTTGAGTATCCCGATCAAACAGCTGACGAAGGGGATGAGCGTTAGAGGG
AGTCTACTGGACGCGGTTCAACTAGCGGAGACTCTTGGAACAGCTGGAGTCAGAAGTCCC
CAAGTGAGCGTATTATGGGGGACCGTCAAGCACATCCGGCAAGGATCAAGGGGGATCGAG
TTCTTGCATAGCTCAGGTCGGAGCAAGGTGCCATCGGACGTTCAACAGGCAGTCTCACGA
TCGGGCACTCATGCCCGGAAGTTGTCATTGTATACTCCCGCGGGTCGGAAGGCGGCGGGG
GAAGGAGGGGGACACTGGGCGAGATCTATCAGCAGCGAATTCCCCATACAAATAGAGGCG
CCTATCAAAAAGATACTCCGAAGGCTTCGGGATCGAGGTCTCATTAGCCGAAGAAGACCC
TGGCCAATCCACGTGGCCTGCTTGACGAACGTCAGCGACGGAGACATCGTAAATTGGTTC
GCGGGCATCGCGATCAGTCCTCTGTCCTACTACAGGTGCTGCGACAACCTTTCTCAAGTC
CGAACGATTGTCGACCACCAGATCCGCTGGTCTGCAATATTCACCCTGGCCCACAAGCAC
AAATCCTCGGCGCGGAATATAATCCTAAAGTACTCCAAAGACTTAAAGATAGTCAATCAA
GAAGATGGTAAGACCCTTGCAGAGTTCCCCAACAGCATAGAGCTTCGGAAGCTCGGACCC
GGTCAAGATCTGAACAACAAGGAGCACTCAACTACTACACAAGGAGCACTCAACTACTAC
TAA
>Gene.140153::PB.10097.2::g.140153::m.140153 Gene.140153::PB.10097.2::g.140153  ORF type:complete len:156 (+) PB.10097.2:1231-1698(+)
ATGATGGCCCAAGAACACGCTTATTCTTTAGCCGTAGAGAGACTTTTGAATTGCGAGGTA
CCATTACGAGCTCAATATATACGAGTGTTATTCTGTGAAATCACTCGAATTTTAAATCAT
TTACTTGCTTTAACTACTCATGCTATGGATGTGGGAGCATTAACTCCGTTCCTGTGGGCT
TTTGAGGAGCGGGAGAAATTGTTGGAATTCTATGAAAGAGTCTCGGGAGCCAGGATGCAT
GCCAGTTTCATACGACCAGGTGGAGTGGCACAAGATCTGCCTCTTGGCTTATGTCGAGAT
ATTGATTCCTTCACACAACAATTTGCTTCTCGTATCGACGAATTAGAAGAGATGTTAACC
GGCAACCGTATCTGGAAACAACGATTAGTGGATATTGGTACTGTCACTGCACAGCAAGCA
AAAGATTGGGGATTCAGTGGTGTAATGTTAAGAGGTCGTGCGACATGA
>Gene.140160::PB.10097.3::g.140160::m.140160 Gene.140160::PB.10097.3::g.140160  ORF type:complete len:321 (+) PB.10097.3:1793-2755(+)
ATGATGGCCCAAGAACACGCTTATTCTTTAGCCGTAGAGAGACTTTTGAATTGCGAGGTA
CCATTACGAGCTCAATATATACGAGTGTTATTCTGTGAAATCACTCGAATTTTAAATCAT
TTACTTGCTTTAACTACTCATGCTATGGATGTGGGAGCATTAACTCCGTTCCTGTGGGCT
TTTGAGGAGCGGGAGAAATTGTTGGAATTCTATGAAAGAGTCTCGGGAGCCAGGATGCAT
GCCAGTTTCATACGACCAGGTGGAGTGGCACAAGATCTGCCTCTTGGCTTATGTCGAGAT
ATTGATTCCTTCACACAACAATTTGCTTCTCGTATCGACGAATTAGAAGAGATGTTAACC
GGCAACCGTATCTGGAAACAACGATTAGTGGATATTGGTACTGTCACTGCACAGCAAGCA
AAAGATTGGGGATTCAGTGGTGTAATGTTAAGAGGTTCAGGGGTATGCTGGGATTTGCGA
AGAGCAGCACCTTACGATGTTTATGACCAATTGGATTTTGACGTACCAGTAGGTACCAGA
GGGGATTGCTATGATCGTTACTGTATTCGTATCGAAGAGATGCGACAAAGTGTTCGGATC
ATTGTGCAATGTCTTAATCAAATGCCTAGTGGCATGATCAAAGCCGATGATCGTAAGCTA
TGTCCTCCATCACGAGGTCGAATGAAACTATCCATGGAATCCTTAATTCACCATTTCGAA
CTTTATACAGAAGGTTTTTCCGTACCAGCTTCTTCTACCTATACCGCAGTTGAAGCACCT
AAAGGAGAATTTGGTGTCTTTCTGGTCAGTAATGGAAGCAATCGTCCCTACCGTTGTAAA
ATAAGAGCACCTGGCTTTGCCCATTTACAAGGACTCGATTTTATGTCCAAACATCACATG
CTAGCAGATGTGGTCACCATCATAGGTACTCAAGATATTGTGTTTGGAGAAGTGGATAGA
TAG
>Gene.140165::PB.10097.4::g.140165::m.140165 Gene.140165::PB.10097.4::g.140165  ORF type:complete len:107 (+) PB.10097.4:1210-1530(+)
ATGCATGCCAGTTTCATACGACCAGGTGGAGTGGCACAAGATCTGCCTCTTGGCTTATGT
CGAGATATTGATTCTTTCACACAACAATTTGCTTCTCGTATCGACGAATTAGAAGAGATG
TTAACCGGCAACCGTATCTGGAAACAACGATTAGTGGATATTGGTACTGTCACTGCACAG
CAAGCAAAAGATTGGGGATTCAGTGGTGTAATGTTAAGAGGTTCAGGGGTATGCTGGGAT
TTGCGAAGAGCAGCACCTTACGATGTTTATGACCAATTGGATTTTGATGTACCAGTAGGT
ACCAGAGGGGATTGCATATGA
>Gene.140174::PB.10097.6::g.140174::m.140174 Gene.140174::PB.10097.6::g.140174  ORF type:complete len:238 (+) PB.10097.6:1700-2413(+)
ATGATGGCCCAAGAACACGCTTATTCTTTAGCCGTAGAGAGACTTTTGAATTGCGAGGTA
CCATTACGAGCTCAATATATACGAGTGTTATTCTGTGAAATCACTCGAATTTTAAATCAT
TTACTTGCTTTAACTACTCATGCTATGGATGTGGGAGCATTAACTCCGTTCCTGTGGGCT
TTTGAGGAGCGGGAGAAATTGTTGGAATTCTATGAAAGAGTCTCGGGAGCCAGGATGCAT
GCCAGTTTCATACGACCAGGTGGAGTGGCACAAGATCTGCCTCTTGGCTTATGTCGAGAT
ATTGATTCCTTCACACAACAATTTGCTTCTCGTATCGACGAATTAGAAGAGATGTTAACC
GGCAACCGTATCTGGAAACAACGATTAGTGGATATTGGTACTGTCACTGCACAGCAAGCA
AAAGATTGGGGATTCAGTGGTGTAATGTTAAGAGGTTCAGGGGTATGCTGGGATTTGCGA
AGAGCAGCACCTTACGATGTTTATGACCAATTGGATTTTGACGTACCAGTAGGTACCAGA
GGGGATTGCTATGATCGTTACTGTATTCGTATCGAAGAGATGCGACAAAGTGTTCGGATC
ATTGTGCAATGTCTTAATCAAATGCCTAGTGGCATGATCAAAGCCGATGATCGTAAGCTA
TGTCCTCCATCACGAGGTCGAATGAAACTATCCATGGAATCGTGCGCCGTGTGA
>Gene.140183::PB.10097.8::g.140183::m.140183 Gene.140183::PB.10097.8::g.140183  ORF type:complete len:63 (+) PB.10097.8:1219-1407(+)
ATGACGACTAGGAACAGGCAAATCACAAATTTCACTTTGAATTTCGGACCTCAACATCCT
GCTGCTCATGGTGTTTTACGATTAGTATTGGAAATGAACGGAGAAGTGGTGGAACGTGCG
GAACCACATATTGGATTACTCCAGTGCGGCACGAAGCCGCTGATGCCGAGTCGGCTCCTA
TGCCGCTAG
>Gene.140186::PB.10098.1::g.140186::m.140186 Gene.140186::PB.10098.1::g.140186  ORF type:complete len:119 (+) PB.10098.1:1243-1599(+)
ATGCACGGCGGGGATGAAAGAAGAATAGAAGAAGATGCCGCTGATGGTTCCGGTGAGGGG
GAGAGAGTCAATAGTCAGTTCTGGATCCGCCTCTGGCGCTTCGAAGGCAGCTTCCAATGG
GTCAGGGTCTTAGAGAGAATGAAAACAAAGGCCGGGCCTACTTGCTTTCCTTGCGAGGCT
AGGCAGACAGGAACAAGAATGAGATCAGTCGGACCCGGGGAGAGAAAGAACATAGATTGG
TGCCTATCATTGACTCAGGGAAAGGTTCTTTTTATATCCTCGGGACGGAGGGAGAAGGTT
GTATTTAGTTTAAGGCACCGTTCGAGAGAAATGGAAGCCTTCACGTCCTTTGGATGA
>Gene.140224::PB.10098.11::g.140224::m.140224 Gene.140224::PB.10098.11::g.140224  ORF type:complete len:271 (+) PB.10098.11:465-1277(+)
ATGGATTGCTTTTTTCGCCTCTTTCGCCGTCAAAGTTCCTATGGTACCAGTTCATATTTG
GTTACCCGAAGCTCATGTAGAGGCACCTACGGCAGGATCCGTCATCTTGGCAGGAATTCC
TTTAAAATTGGGAACCTACGGGTTTTTAAGATTTTCAATACCCATGTTTCCCGAAGCAAC
ACTTTGTTCCACTCCTTTCATTTATACTTAAGCGCGATTGCTATAATATATACTTCCTTG
ACCACTTTAAGACAGATCGATCTTAAGAAGATCATTGCTTACTCCTCAGTAGCTCATATG
AATCTTGTGACTATTGGTATGTTTAGTCTGAACATACAGGGAATTGGAGGTAGCATTCTA
CTGATGTCAAGTCATGGACTGGTTCCTTCAGCCCTTTTTCTATGTGTTGGTGTTCTATAT
GACCGACATAAGACTCGACTTGTTAGATATTACGGAGGTTTAGTGAGCACCATGCCGAAT
TTCTCTACCATTTTCTTCTTTTTCACTTTGGCCAATATGAGTTTACCTGGTACTAGCAGC
TTTCTCGGGGAATTTCTCATCTTCGTAGGAGCTTTCCAAAGAAATAGCACTGTAGCAACA
TTAGCCGCGCTTGGGATGATTCTAGGCGCGGCATATTCCCTTTGGCTATATAATCGTGTG
GTTTCTGGGAATTTCAAACCCGATTTCCTCCATAAATTCTCCGATCTAAATGGCAGAGAA
GTTTCCATATTTCTACCTTTTCTTGTTGGAGGGGCGACCGTACGTGAAACTACCAAAGAA
AAAAGGGTCAACCAATGTGATCATGACATCTAA
>Gene.140233::PB.10098.12::g.140233::m.140233 Gene.140233::PB.10098.12::g.140233  ORF type:complete len:150 (+) PB.10098.12:3970-4419(+)
ATGTTAAGTCATGGACTGGTTTCTTCAGCCCTTTTTCTATGTGTTGGTGTTCTATATGAC
CGACATAAGACTCGACTTGTTAGATATTACGGAGGTTTAGTGAGCACCATGCCGAATTTC
TCTACCATTTTCTTCTTTTTCACTTTGGCCAATATGAGTTTACCTGGTACTAGCAGCTTT
CTCGGGGAATTTCTCATCTTCGTAGGAGCTTTCCAAAGAAATAGCACTGTAGCAACATTA
GCCGCGCTTGGGATGATTCTAGGCGCGGCATATTCCCTTTGGCTATATAATCGTGTGGTT
TCTGGGAATTTCAAACCCGATTTCCTCCATAAATTCTCCGATCTAAATGGCAGAGAAGTT
TTCATATTTCTACCTTTTCTTGTTGGAGGGGCGACCGTACGTGAAACTACCAAAGAAAAA
AGGGTCAACCAATGTGATCATGACATCTAA
>Gene.140247::PB.10098.13::g.140247::m.140247 Gene.140247::PB.10098.13::g.140247  ORF type:complete len:150 (+) PB.10098.13:2697-3146(+)
ATGTCAAGTCATGGACTGGTTCCTTCAGCCCTTTTTCTATGTGTTGGTGTTCTATATGAC
CGACATAAGACTCGACTTGTTAGATATTACGGAGGTTTAGTGAGCACCATGCCGAATTTC
TCTACCATTTTCTTCTTTTTCACTTTGGCCAATATGAGTTTACCTGGTACTAGCAGCTTT
CTCGGGGAATTTCTCATCTTCGTAGGAGCTTTCCAAAGAAATAGCACCGTAGCAACATTA
GCCGCGCTTGGGATGATTCTAGGCGCGGCATATTCCCTTTGGCTATATAATCGTGTGGTT
TCTGGGAATTTCAAACCCGATTTCCTCCATAAATTCTCCGATCTAAATGGCAGAGAAGTT
TTCATATTTCTACCTTTTCTTGTTGGAGGGGCGACCGTACGTGAAACTACCAAAGAAAAA
AGGGTCAACCAATGTGATCATGACATCTAA
>Gene.140262::PB.10098.16::g.140262::m.140262 Gene.140262::PB.10098.16::g.140262  ORF type:complete len:99 (+) PB.10098.16:1910-2206(+)
ATGAGTTTACCTGGTACTAGCAGCTTTCTCGGGGAATTTCTCATCTTCGTAGGAGCTTTC
CAAAGAAATAGCACTGTAGCAACATTAGCCGCGCTTGGGATGATTCTAGGCGCGGCATAT
TCCCTTTGGCTATATAATCGTGTGGTTTCTGGGAATTTCAAACCCGATTTCCTCCATAAA
TTCTCCGATCTAAATGGCAGAGAAGTTTCCATATTTCTACCTTTTCTTGTTGGAGGGGCG
ACCGTACGTGAAACTACCAAAGAAAAAAGGGTCAACCAATGTGATCATGACATCTAA
>Gene.140269::PB.10098.17::g.140269::m.140269 Gene.140269::PB.10098.17::g.140269  ORF type:complete len:159 (+) PB.10098.17:2935-3411(+)
ATGTTAAGTCATGGACTGGTTTCTTCAGCCCTTTTTCTATGTGTTGGTGTTCTATATGAC
CGACATAAGACTCGACTTGTTAGATATTACGGAGGTTTAGTGAGCACCATGCCGAATTTC
TCTACCATTTTCTTCTTTTTCACTTTGGCCAATATGAGTTTACCTGGTACTAGCAGCTTT
CTCGGGGAATTTCTCATCTTCGTAGGAGCTTTCCAAAGAAATAGCACTGTAGCAACATTA
GCCGCGCTTGGGATGATTCTAGGCGCGGCATATTCCCTTTGGCTATATAATCGTGTGGTT
TCTGGGAATTTCAAACCCGATTTCCTCCATAAATTCTCCGATCTAAATGGCAGAGAAGTT
TTCATATTTCTACCTTTTCTTGTTGGAGTTGTTTGGATGGGTGTTTACCCCAAAGTGTTC
CTGGACTGCATGCATACATCCGTAAGTAACTTAGTGCAACATGGCAAATTTCATTGA
>Gene.140273::PB.10098.18::g.140273::m.140273 Gene.140273::PB.10098.18::g.140273  ORF type:complete len:159 (+) PB.10098.18:2656-3132(+)
ATGTTAAGTCATGGACTGGTTTCTTCAGCCCTTTTTCTATGTGTTGGTGTTCTATATGAC
CGACATAAGACTCGACTTGTTAGATATTACGGAGGTTTAGTGAGCACCATGCCGAATTTC
TCTACCATTTTCTTCTTTTTTACTTTGGCCAATATGAGTTTACCTGGTACTAGCAGCTTT
CTCGGGGAATTTCTCATCTTCGTAGGAGCTTTCCAAAGAAATAGCACTGTAGCAACATTA
GCCGCGCTTGGGATGATTCTAGGCGCGGCATATTCCCTTTGGCTATATAATCGTGTGGTT
TCTGGGAATTTCAAACCCGATTTCCTCCATAAATTCTCCGATCTAAATGGCAGAGAAGTT
TTCATATTTCTACCTTTTCTTGTTGGAGTTGTTCGGATGGGTGTTCACCCCAAAGTGTTC
CTGGACTGCATGCATACATCCgtaagtaacttagtgcaacatggcaaatttcattga
>Gene.140277::PB.10098.19::g.140277::m.140277 Gene.140277::PB.10098.19::g.140277  ORF type:complete len:114 (+) PB.10098.19:2409-2750(+)
ATGCCGAATTTCTCTACCATTTTCTTCTTTTTCACTTTGGCCAATATGAGTTTACCTGGT
ACTAGCAGCTTTCTCGGGGAATTTCTCATCTTCGTAGGAGCTTTCCAAAGAAATAGCACT
GTAGCAACATTAGCCGCGCTTGGGATGATTCTAGGCGCGGCATATTCCCTTTGGCTATAT
AATCGTGTGGTTTCTGGGAATTTCAAACCCGATTTCCTCCATAAATTCTCCGATCTAAAT
GGCAGAGAAGTTTTCATATTTCTACCTTTTCTTGTTGGAGGGGCGACCGTACGTGAAACT
ACCAAAGAAAAAAGGGTCAACCAATGTGATCATGACATCTAA
>Gene.140189::PB.10098.2::g.140189::m.140189 Gene.140189::PB.10098.2::g.140189  ORF type:complete len:302 (+) PB.10098.2:233-1138(+)
ATGCCTTTCTTGGTTGGACCAAGCCAACCGGCGATTTCCGTCTTCCTGAATTGGGAGAGC
AAGAACAAGTCTCTCTTTTTTTTTTTGGGGGGGGCAGAGCAGTCAAAGAATGAACCAAAC
CAAATGATTGTTCTAGAATGGCTATTCCTCACAATTGCTCCTTGTGATGCAGCGGAACCA
TGGCAATTAGGATTTCAAGACGCAGCAACACCTATGATGCAAGGAATAATAGACTTACAT
CACGATATCTTTTTCTTCCTCATTCTGATTTTGGTTTTCGTATTATGGATCTTGGTTCGC
GCTTTATGGCATTTCCACTATTCAAAAAATCCAATCCCGCAAAGGATTGTTCATGGAACT
ACTATCGAGATTCTTTGGACCATCTTTCCTAGTATCATCCTAATGTTCATTGCTATACCA
TCATTTGCTCTGTTATACTCAATGGACGAGGTAGTAGTAGATCCAGCCATGACTATCAAA
GCTATTGGACATCAATGGTATTGGACTTATGAGTATTCGGACTATAACAGTTCCGATGAA
CAGTCACTCACTTTTGACAGTTATATGATTCCAGAAGATGATCTAGAATTGGGTCAATTA
CGTTTATTAGAAGTGGACAATAGAGTGGTTGTACCAGCCAAAACTCATTTACGTATTATT
GTAACATCTGCTGATGTACTTCATAGTTGGGCTGTACCTTCCTTAGGTGTAAAATGTGAT
GCTGTACCTGGTCGTTTAAATCAGACCTCCATTTTAGTACAACGAGAAGGAGTTTACTAT
GGTCAGTGCAGTGAGATTTGTGGAACTAATCATGCCTTTATGCCTATCGTCGTAGAAGCT
GTTTCTAGGAAAAATTATGGTTATTGGGTATCCAATCAATTCATCCCCCAAACCGGGGAA
GCTTAA
>Gene.140287::PB.10098.20::g.140287::m.140287 Gene.140287::PB.10098.20::g.140287  ORF type:complete len:71 (+) PB.10098.20:1710-1922(+)
ATGTTAAGTCATGGACTGGTTTCTTCAGCCCTTTTTCTATGTGTTGGTGTTCTATATGAC
CGACATAAGACTCGACTTGTTAGATATTACGGAGGTTTAGTGAGCACCATGCCGAATTTC
TCTACCATTTTCTTCTTTTTCACTTTGGCCAATATGAGTTTACCTGGTACTAGCAGCTTT
CTCTGGGAATTTCAAACCCGATTTCCTCCATAA
>Gene.140293::PB.10098.21::g.140293::m.140293 Gene.140293::PB.10098.21::g.140293  ORF type:complete len:150 (+) PB.10098.21:1359-1808(+)
ATGTCAAGTCATGGACTGGTTCCTTCAGCCCTTTTTCTATGTGTTGGTGTTCTATATGAC
CGACATAAGACTCGACTTGTTAGATATTACGGAGGTTTAGTGAGCACCATGCCGAATCTC
TCTACCATTTTCTTCTCTTCCACTTTGGCCAATATGAGTTTACCTGGTACTAGCAGCTTT
CTCGGGGAATTTCTCATCTTCGTAGGAGCTTTCCAAAGAAATAGCACTGTAGCAACATTA
GCCGCGCTTGGGATGATTCTAGGCGCGGCATATTCCCTTTGGCTATATAATCGTGTGGTT
TCTGGGAATTTCAAACCCGATTTCCTTCATAAATTCTCCGATCTAAATGGCAGAGAAGTT
TCCATATTTCTACCTTTTCTTGTTGGAGGGGCGACCGTACGTGAAACTACCAAAGAAAAA
AGGGTCAACCAATGTGATCATGACATCTAA
>Gene.140301::PB.10098.23::g.140301::m.140301 Gene.140301::PB.10098.23::g.140301  ORF type:complete len:150 (+) PB.10098.23:726-1175(+)
ATGTCAAGTCATGGACTGGTTTCTTCAGCCCTTTTTCTATGTGTTGGTGTTCTATATGAC
CGACATAAGACTCGACTTGTTAGATATTACGGAGGTTTAGTGAGCACCATGCCGAATTTC
TCTACCATTTTCTTCTTTTTCACTTTGGCCAATATGAGTTTACCTGGTACTAGCAGCTTT
CTCGGGGAATTTCTCATCTTCGTAGGAGCTTTCCAAAGAAATAGCACTGTAGCAACATTA
GCCGCGCTTGGGATGATTCTAGGCGCGGCATATTCCCTTTGGCTATATAATCGTGTGGTT
TCTGGGAATTTCAAACCCGATTTCCTCCATAAATTCTCCGATCTAAATGGCAGAGAAGTT
TTCATATTTCTACCTTTTCTTGTTGGAGGGGCGACCGTACGTGAAACTACCAAAGAAAAA
AGGGTCAACCAATGTGATCATGACATCTAA
>Gene.140307::PB.10098.24::g.140307::m.140307 Gene.140307::PB.10098.24::g.140307  ORF type:complete len:96 (+) PB.10098.24:4628-4915(+)
ATGGCACGAAAAGGAAATCCGATTTCGGTAAGACTTGGTCTGAATCGTAGTTCAGATTCA
AGTTGGTTCAGTGAGGGCGACCGCGAAAGTCACCGAATGGGTCAGTCTTTTCCTTCAGTT
TGTCCCAGATTCAAAAAAAAAGGCGTGGGAAAACGTTGCAGATGTCCGGGACGGACACGA
CTTCTTCTAAGGCTAGAAGACCGCTGGAAGACACCCGGGACCAGAGCATGTCGTGAAAGA
AGCACACTGGGCGGGCGTGCTTCGACCGTATCTCCGGGGCACAGTTGA
>Gene.140323::PB.10098.26::g.140323::m.140323 Gene.140323::PB.10098.26::g.140323  ORF type:complete len:58 (+) PB.10098.26:2347-2520(+)
ATGATTCATAGATGCAGTGGGGGTGTCAGAGTAGGCAATGAGACTTTGTTTCATCGAGTC
GGGCAGAGGAAGGCAATTCGAACCGCAAAGGAAATCCAGTCACCTAAGAAAGGAAAGATG
GGCAAAAAGGGTGAGTGCAGCGAGCCAAGGGCTCCGCTTGTATGTGTCACCTAG
>Gene.140327::PB.10098.27::g.140327::m.140327 Gene.140327::PB.10098.27::g.140327  ORF type:complete len:58 (+) PB.10098.27:1743-1916(+)
ATGATTCATAGATGCAGTGGGGGTGTCAGAGTAGGCAATGAGACTTTGTTTCATCGAGTC
GGGCAGAGGAAGGCAATTCGAACCGCAAAGGAAATCCAGTCACCTAAGAAAGGAAAGATG
GGCAAAAAGGGTGAGTGCAGCGAGCCAAGGGCTCCGCTTGTATGTGTCACCTAG
>Gene.140191::PB.10098.3::g.140191::m.140191 Gene.140191::PB.10098.3::g.140191  ORF type:complete len:150 (+) PB.10098.3:1733-2182(+)
ATGTCAAGTCATGGACTGGTTCCTTCAGCCCTTTTTCTATGTGTTGGTGTTCTATATGAC
CGACATAAGACTCGACTTGTTAGATATTACGGAGGTTTAGTGAGCACCATGCCGAATTTC
TCTACCATTTTCTTCTTTTTCACTTTGGCCAATATGAGTTTACCTGGTACTAGCAGCTTT
CTCGGGGAATTTCTCATCTTCGTAGGAGCTTTCCAAAGAAATAGCACCGTAGCAACATTA
GCCGCGCTTGGGATGATTCTAGGCGCGGCATATTCCCTTTGGCTATATAATCGTGTGGTT
TCTGGGAATTTCAAACCCGATTTCCTCCATAAATTCTCCGATCTAAATGGCAGAGAAGTT
TTCATATTTCTACCTTTTCTTGTTGGAGGGGCGACCGTACGTGAAACTACCAAAGAAAAA
AGGGTCAACCAATGTGATCATGACATCTAA
>Gene.140198::PB.10098.5::g.140198::m.140198 Gene.140198::PB.10098.5::g.140198  ORF type:complete len:354 (+) PB.10098.5:779-1840(+)
ATGTTTTTTTTCGAAAGCGTGCTAATTCCTATGTTCATTATTATAGGGGTATGGGGTTCG
AGACAAAGAAAGATCAAGGCAGCATATCAGTTTTTCCTTTATACTTTACTTGGATCTGTT
TTTATGCTATTAGCTATTCTGTTGATTCTTCTCCAAACGGGAACCACCGATTTACAAATC
TTATTAACCACTGAATGGAGTGAGCGGCGCCAAATCTTTCTATGGATTGCTTTTTTCGCC
TCTTTCGCCGTCAAAGTTCCTATGGTACCAGTTCATATTTGGTTACCCGAAGCTCATGTA
GAGGCACCTACGGCAGGATCCGTCATCTTGGCAGGAATTCTTTTAAAATTGGGAACCTAC
GGGTTTTTAAGATTTTCAATACCCATGTTTCCCGAAGCAACACTTTGTTTCACTCCTTTC
ATTTATACTTTAAGCGCGATTGCTATAATATATACTTCCTTGACCACTTTAAGACAGATC
GATCTTAAGAAGATCATTGCTTACTCCTCAGTAGCTCATATGAATCTTGTGACTATTGGT
ATGTTTAGTCTGAACATACAGGGAATTGGAGGTAGCATTCTACTGATGTTAAGTCATGGA
CTGGTTTCTTCAGCCCTTTTTCTATGTGTTGGTGTTCTATATGACCGACATAAGACTCGA
CTTGTTAGATATTACGGAGGTTTAGTGAGCACCATGCCGAATTTCTCTACCATTTTCTTC
TTTTTCACTTTGGCCAATATGAGTTTACCTGGTACTAGCAGCTTTCTCGGGGAATTTCTC
ATCTTCGTAGGAGCTTTCCAAAGAAATAGCACTGTAGCAACATTAGCCGCGCTTGGGATG
ATTCTAGGCGCGGCATATTCCCTTTGGCTATATAATCGTGTGGTTTCTGGGAATTTCAAA
CCCGATTTCCTCCATAAATTCTCCGATCTAAATGGCAGAGAAGTTTTCATATTTCTACCT
TTTCTTGTTGGAGTTGTTTGGATGGGTGTTTACCCCAAAGTGTTCCTGGACTGCATGCAT
ACATTCGTAAGTAacttagtgcaacatggcaaatttcattga
>Gene.140201::PB.10098.6::g.140201::m.140201 Gene.140201::PB.10098.6::g.140201  ORF type:complete len:251 (+) PB.10098.6:2250-3002(+)
ATGCTATTAGCTATTCTGTTGATTCTTCTCCAAACGGGAACCACCGATTTACAAATCTTA
TTAACCACTGAATGGAGTGAGCGGCGCCAAATCTTTCTATGGATTGCTTTTTTCGCCTCT
TTCGCCGTCAAAGTTCCTATGGTACCAGTTCATATTTGGTTACCCGAAGCTCATGTAGAG
GCACCTACGGCAGGATCCGTCATCTTGGCAGGAATTCTTTTAAAATTGGGAACCTACGGG
TTTTTAAGATTTTCAATACCCATGTTTCCCGAAGCAACACTTTGTTTCACTCCTTTCATT
TATACTTTAAGCGCGATTGCTATAATATATACTTCCTTGACCACTTTAAGACAGATCGAT
CTTAAGAAGATCATTGCTTACTCCTCAGTAGCTCATATGAATCTTGTGACTATTGGTATG
TTTAGTCTGAACATACAGGGAATTGGAGGTAGCATTCTACTGATGTTAAGTCATGGACTG
GTTTCTTCAGCCCTTTTTCTATGTGTTGGTGTTCTATATGACCGACATAAGACTCGACTT
GTTAGATATTACGGAGGTTTAGTGAGCACCATGCCGAATTTCTCTACCATTTTCTTCTTT
TTCACTTTGGCCAATATGAGTTTACCTGGTACTAGCAGCTTTCTCGGGGAATTTCTCATC
TTCGTAGGAGCTTTCCAAAGAAATAGCACCTGTAGCAACATTAGCCGCGCTTGGGATGAT
TCTAGGCGCGGCATATTCCCTTTGGCTATATAA
>Gene.140209::PB.10098.7::g.140209::m.140209 Gene.140209::PB.10098.7::g.140209  ORF type:complete len:304 (+) PB.10098.7:2580-3491(+)
ATGCTATTAGCTATTCTGTTGATTCTTCTCCAAACGGGAACCACCGATTTACAAATCTTA
TTAACCACTGAATGGAGTGAGCGGCGCCAAATCTTTCTATGGATTGCTTTTTTCGCCTCT
TTCGCCGTCAAAGTTCCTATGGTACCAGTTCATATTTGGTTACCCGAAGCTCATGTAGAG
GCACCTACGGCAGGATCCGTCATCTTGGCAGGAATTCTTTTAAAATTGGGAACCTACGGG
TTTTTAAGATTTTCAATACCCATGTTTCCCGAAGCAACACTTTGTTTCACTCCTTTCATT
TATACTTTAAGCGCGATTGCTATAATATATACTTCCTTGACCACTTTAAGACAGATCGAT
CTTAAGAAGATCATTGCTTACTCCTCAGTAGCTCATATGAATCTTGTGACTATTGGTATG
TTTAGTCTGAACATACAGGGAATTGGAGGTAGCATTCTACTGATGTTAAGTCATGGACTG
GTTTCTTCAGCCCTTTTTCTATGTGTTGGTGTTCTATATGACCGACATAAGACTCGACTT
GTTAGATATTACGGAGGTTTAGTGAGCACCATGCCGAATTTCTCTACCATTTTCTTCTTT
TTTACTTTGGCCAATATGAGTTTACCTGGTACTAGCAGCTTTCTCGGGGAATTTCTCATC
TTCGTAGGAGCTTTCCAAAGAAATAGCACCGTAGCAACATTAGCCGCGCTTGGGATGATT
CTAGGCGCGGCATATTCCCTTTGGCTATATAATCGTGTGGTTTCTGGGAATTTCAAACCC
GATTTCCTCCATAAATTCTCCGATCTAAATGGCAGAGAAGTTTTTATATTTCTACCTTTT
CTTGTTGGAGTTGTTTGGATGGGTGTTTACCCCAAAGTGTTCCTGGACTGCATGCATACA
TCCGTAAGTTAA
>Gene.140216::PB.10098.8::g.140216::m.140216 Gene.140216::PB.10098.8::g.140216  ORF type:complete len:313 (+) PB.10098.8:2473-3411(+)
ATGCTATTAGCTATTCTGTTGATTCTTCTCCAAACGGGAACCACCGATTTACAAATCTTA
TTAACCACTGAATGGAGTGAGCGGCGCCAAATCTTTCTATGGATTGCTTTTTTCGCCTCT
TTCGCCGTCAAAGTTCCTATGGTACCAGTTCATATTTGGTTACCCGAAGCTCATGTAGAG
GCACCTACGGCAGGATCCGTCATCTTGGCAGGAATTCTTTTAAAATTGGGAACCTACGGG
TTTTTAAGATTTTCAATACCCATGTTTCCCGAAGCAACACTTTGTTTCACTCCTTTCATT
TATACTTTAAGCGCGATTGCTATAATATATACTTCCTTGACCACTTTAAGACAGATCGAT
CTTAAGAAGATCATTGCTTACTCCTCAGTAGCTCATATGAATCTTGTGACTATTGGTATG
TTTAGTCTGAACATACAGGGAATTGGAGGTAGCATTCTACTGATGTTAAGTCATGGACTG
GTTTCTTCAGCCCTTTTTCTATGTGTTGGTGTTCTATATGACCGACATAAGACTCGACTT
GTTAGATATTACGGAGGTTTAGTGAGCACCATGCCGAATTTCTCTACCATTTTCTTCTTT
TTCACTTTGGCCAATATGAGTTTACCTGGTACTAGCAGCTTTCTCGGGGAATTTCTCATC
TTCGTAGGAGCTTTCCAAAGAAATAGCACTGTAGCAACATTAGCCGCGCTTGGGATGATT
CTAGGCGCGGCATATTCCCTTTGGCTATATAATCGTGTGGTTTCTGGGAATTTCAAACCC
GATTTCCTCCATAAATTCTCCGATCTAAATGGCAGAGAAGTTTTCATATTTCTACCTTTT
CTTGTTGGAGTTGTTTGGATGGGTGTTTACCCCAAAGTGTTCCTGGACTGCATGCATACA
TCCGTAAGTAACTTAGTGCAACATGGCAAATTTCATTGA
>Gene.140222::PB.10098.9::g.140222::m.140222 Gene.140222::PB.10098.9::g.140222  ORF type:complete len:181 (+) PB.10098.9:759-1301(+)
ATGAATCTTGTGACTATTGGTATGTTTAGTCTGAACATACAGGGAATTGGAGGTAGCATT
CTACTGATGTTAAGTCATGGACTGGTTTCTTCAGCCCTTTTTCTATGTGTTGGTGTTCTA
TATGACCGACATAAGACTCGACTTGTTAGATATTACGGAGGTTTAGTGAGCACCATGCCG
AATTTCTCTACCATTTTCTTCTTTTTCACTTTGGCCAATATGAGTTTACCTGGTACTAGC
AGCTTTCTCGGGGAATTTCTCATCTTCGTAGGAGCTTTCCAAAGAAATAGCACCGTAGCA
ACATTAGCCGCGCTTGGGATGATTCTAGGCGCGGCATATTCCCTTTGGCTATATAATCGT
GTGGTTTCTGGGAATTTCAAACCCGATTTCCTCCATAAATTCTCCGATCTAAATGGCAGA
GAAGTTTTCATATTTCTACCTTTTCTTGTTGGAGTTGTTTGGATGGGTGTTTACCCCAAA
GTGTTCCTGGACTGCATGCATACATCCGTAagtaacttagtgcaacatggcaaatttcat
tga
>Gene.140329::PB.10099.1::g.140329::m.140329 Gene.140329::PB.10099.1::g.140329  ORF type:complete len:77 (+) PB.10099.1:2914-3144(+)
ATGTCTGAGATCGCGGATAAAGGAAATTTGATTGATAAGACCTTTTCAATTGTAGCCAAT
ATCAACACGAAGAATTACCGACAACTTCAGGAGAAAAAGAGGCATTTACCTATTACAGAG
AGGTGCGATTTTCTTTTTTCTTCTTTTTTTGAATTATTGAATATCTTTCTTATTGCTCTC
AGTCTGACGAGAAAGATACAGAATCGGGATAGAAAGATAAATTTGAAATGA
>Gene.1314::PB.101.1::g.1314::m.1314 Gene.1314::PB.101.1::g.1314  ORF type:complete len:731 (+) PB.101.1:222-2414(+)
ATGGTTTCTCTCTCCAATGGTGTTTTATCCTATGGGAACTCGAGCAAGAGGCCGCTAGAG
AATGGACACATCTCGTCCTCCGCTGGTGTCCTCACACGCAAGTACAAGGCCCGAAAAGTG
TCTGCCGTCCGGGATTTTCCGCCCTTCTGTGGACCAAATGCACCACCAGCGGCAACCGTT
TCTCTTGAGGCTACTGATGGTGATGTCGCCGATAGTGTTCAACCTTCTGACATTAAGTCT
GAGCTCCAAACTAATGTTGTGTCTGAGCTCCAAACTAATGATGTGTCTATGGGCGATTTG
GTGAAGGAAGTGGTTGTCACGGATGGGACAGTTGATGGGGTTAAAGATGAAAAGCTTAGT
CCAGATCTGAAACCTCATGAAATTATTTCTCCAAAGGCAATAAGTAAGGATCCTAATCAG
AGCAAATGTCAGGGGTTCGTGAAGGAGGAGGAGCCCCCCGAGGTGGAGAATAAGGCTTCA
GAAGAAAAGAAGACTGTTTTGGAGGTTGATACTGTGGCTAATTATGTGGTTCCTATCGGT
AGTGAAAAGTCAATTGGTGATGGCATAGTTGGGGAGAGGACTGTTTCAAGCCCTAAGAAC
AAATATCGTAGAAGAAGAGTCTCAGCAATTCGCGATTTCCCTCCATTTTGTGGATGGAAT
GTTCGACTACCAACTGATGAAGAGGGCCTGAGGATTGCAGGGGACAAGAGTTTAGTTGTA
AAAGAGAATGCTGGAGGGACATCAAAGGCTAGTGCACAAGCATCAGAGGATGTATTGAGG
GTTGGTCATGAAGCTGCTGCTACTAGATATATAGAAAGGGGTGGGGATGAGGAAGTGAAA
GGTGGTGTGATGGATAGTAATTTTGTGAAGAGTGTTTTGAAGGGAGTACCTGGATCACGG
AACAAGAACCAGGCTGTAGTTAAAAGGAAGATTGCGGATGCCAAAAGTTCTGGGAAGGTG
GGGAAGGAGATTGTGGTTTACGAGAGGGAGAAAAGTCTTAAGGGAAAGCCATCGGTTGAT
GATGTTGGCTTGGGACAAGAAGTTGACAGGGTAGTTGTCCAGGGTATGATGGCTGCGCCA
AATTGTCCATGGAGGCAGGGGAAAGGGATGTTAGCTAGTTTAGATGATGGTTCGAGTGTA
AGCAGAGCAAAGAAGCGTGATTTCACTGGTCAACAGAAAGTTAAACTTGTTTCCAGGAAA
AATCATTTGGCTGATCATTCAGGAGGGAAATCTAAGAAGAAAAAACCAGTTTCTGCTGGC
TCAGCTAGTTGTGAAAGCTCAAGTGCAATTGTTGGGGGGGACATGGATGACTATGTTGGG
GCCAATGAAGAGAAACATCAAAATATTCTTACTGGTCAGACAACTCTTGATGTTGATGTG
TGCCTGCCTCCTTTTGGACCCAGTAGTTCTTCTAGTCATGGTGATGCCCGTAACAAAGTG
AGAGAGACATTACGTCTGTTCCAAGGCCTTTGTAGGAAGCTTTTGCAAGGAGAAGAAGCA
AAGTCCAGGCAAGGAGAAGAAACATCGTCAAAGAAGAGAAGGATCGATCTTGATGCAGCA
AATATTATCAAAGAAAAAAAGAAAGAGGTTAATGCTGACAGTAAAATAGTGGGAGCAGTC
CCAGGAGTTGAAGTAGGTGATGAGTTTCAGTACAGGGTGGAGATTGCTATTGTTGGCATA
CATCGCCTATACCAAGGTGGCATAGATTACATTAAAAAGGGTAAAGATATAATTGCAATA
AGTATTGTTGCTTCTGGAGCTTATGCTGATGATATGGAAAATGCTGACATCTTAACATAT
TCTGGGCAAGGAGGGAACTTAATTGGTAAAAACAAGCAACCTGAAGACCAGAAACTTGAA
AGAGGAAATTTGGCTTTGAAAAATAGCATATCAGTAAAGAATCCTGTACGTGTTGTGCGT
GGATACAAAGATCCGAAGCCTTCCGATTCTCCTGATGGAAGGCCAAGGATTATCACAACA
TACTATTATGATGGCCTCTATACAGTGGAGAGCTATCGAACAGAGATTGGGTCACACGGT
AAACTGGTTTTTATGTTCGAGTTAAGGAGAATTCCGGGCCAACCTGAGCTTGCTTGGAGA
AAAGTTAAGAACTCAAAAAATCTAAGAAGCGGGAGGGTCTGTGTGTTGGTGACATATCAG
GTGGTAAAGAGATGGTGCCCATTGGTGCGGTGA
>Gene.1349::PB.101.10::g.1349::m.1349 Gene.1349::PB.101.10::g.1349  ORF type:complete len:399 (+) PB.101.10:1928-3124(+)
ATGGAAAATGCTGACATCTTAACATATTCTGGGCAAGGAGGGAACTTAATTGGTAAAAAC
AAGCAACCTGAAGACCAGAAACTTGAAAGAGGAAATTTGGCTTTGAAAAATAGCATATCA
GTAAAGAATCCTGTACGTGTTGTGCGTGGATACAAAGATCCGAAGCCTTCCGATTCTCCT
GATGGAAGGCCAAGGATTATCACAACATACTATTATGATGGCCTCTATACAGTGGAGAGC
TATCGAACAGAGATTGGGTCACACGGTAAACTGGTTTTTATGTTCGAGTTAAGGAGAATT
CCGGGCCAACCTGAGCTTGCTTGGAGAAAAGTTAAGAACTCAAAAAAATCTAAGAAGCGG
GAGGGTCTGTGTGTTGGTGACATATCAGGTGGTAAAGAGATGGTGCCCATTGGTGCGGTG
AATACAGTAGATGATGAAAACCCCCCTCCATTTACTTACATTACTAGGAGGATATATCCT
GATTGGTACATTCCTGTTCCTTCAAAGGGCTGTGATTGTATTGGTAGATGCTCTGATTCT
CGGAAATGCTCATGTGCAGTCAAGAATGGAGGAGAGATTCCATACAACCGTAACGGGGCT
ATTGTTGAAGCCAAACCCCTCGTGTTCGAGTGTGGTCCTTCCTGCAAGTGTCCTCCTTCT
TGCTATAATAGGGTCACCCAACATGGTATTAAAATTCACCTTGAAATCTTCAAAACAGAG
TCAAGAGGCTGGGGTGTCAGATCCTTGAATTCTATTCCTTCAGGAACTTTTATATGCGAG
TACGTTGGGGAGCTTCTTGAAGACAAGGAAGCTGAACAAAGGATTGGTAATGATGAATAT
TTGTTTGATATCGGGCAGAATTACAATGACTGTTCTATCAAGCCTGAGATGAAGTCAGAT
TTCAGCGAGCTTATGGAAGATGGTGGCTATACCATAGATGCAGCACAACACGGAAATGTA
GGGAGGTTTATCAATCACAGTTGCTCACCGAACCTTTATGCTCAGAATGTCCTTTATGAT
CATGAGGACAAAAGAATACCGCACATAATGTTATTTGCCGCGGAGAATATTCCTCCCTTG
CAAGAGCTTACCTACCATTATAATTACTCATTGGACGAGGTTCGTGATTCCAGTGGAAAT
ATCAAGATGAAGAGCTGCTATTGTGGTTCTACAGACTGTACTGGCAGGATGTATTAG
>Gene.1356::PB.101.11::g.1356::m.1356 Gene.1356::PB.101.11::g.1356  ORF type:complete len:589 (+) PB.101.11:575-2341(+)
ATGTCAGGGGTTCGTGAAGGAGGAGGAGCCCCCGAGGTGGAGAATAAGGCTTCAGAAGAA
AAGAAGACTGTTTTGGAGGTTGATACTGTGGCTAATTATGTGGTTCCTATCGGTAGTGAA
AAGTCAATTGGTGATGGCATAGTTGGGGAGAGGACTGTTTCAAGCCCTAAGAACAAATAT
CGTAGAAGAAGAGTCTCAGCAATTCGCGATTTCCCTCCATTTTGTGGATGGAATGTTCGA
CTACCAACTGATGAAGAGGGCCTGAGGATTGCAGGGGACAAGAGTTTAGTTGTAAAAGAG
AATGCTGGAGGGACATCAAAGGCTAGTGCACAAGCATCAGAGGATGTATTGAGGGTTGGT
CATGAAGCTGCTGCTACTAGATATATAGAAAGGGGTGGGGATGAGGAAGTGAAAGGTGGT
GTGATGGATAGTAATTTTGTGAAGAGTGTTTTGAAGGGAGTACCTGGATCACGGAACAAG
AACCAGGCTGTAGTTAAAAGGAAGATTGCGGATGCCAAAAGTTCTGGGAAGGTGGGGAAG
GAGATTGTGGTTTACGAGAGGGAGAAAAGTCTTAAGGGAAAGCCATCGGTTGATGATGTT
GGCTTGGGACAAGAAGTTGACAGGGTAGTTGTCCAGGGTATGATGGCTGCGCCAAATTGT
CCATGGAGGCAGGGGAAAGGGATGTTAGCTAGTTTAGATGATGGTTCGAGTGTAAGCAGA
GCAAAGAAGCGTGATTTCACTGGTCAACAGAAAGTTAAACTTGTTTCCAGGAAAAATCAT
TTGGCTGATCATTCAGGAGGGAAATCTAAGAAGAAAAAACCAGTTTCTGCTGGCTCAGCT
AGTTGTGAAAGCTCAAGTGCAATTGTTGGGGGGGACATGGATGACTATGTTGGGGCCAAT
GAAGAGAAACATCAAAATATTCTTACTGGTCAGACAACTCTTGATGTTGATGTGTGCCTG
CCTCCTTTTGGACCCAGTAGTTCTTCTAGTCATGGTGATGCCCGTAACAAAGTGAGAGAG
ACATTACGTCTGTTCCAAGGCCTTTGTAGGAAGCTTTTGCAAGGAGAAGAAGCAAAGTCC
AGGCAAGGAGAAGAAACATCGTCAAAGAAGAGAAGGATCGATCTTGATGCAGCAAATATT
ATCAAAGAAAAAAAGAAAGAGGTTAATGCTGACAGTAAAATAGTGGGAGCAGTCCCAGGA
GTTGAAGTAGGTGATGAGTTTCAGTACAGGGTGGAGATTGCTATTGTTGGCATACATCGC
CTATACCAAGGTGGCATAGATTACATTAAAAAGGGTAAAGATATAATTGCAATAAGTATT
GTTGCTTCTGGAGCTTATGCTGATGATATGGAAAATGCTGACATCTTAACATATTCTGGG
CAAGGAGGGAACTTAATTGGTAAAAACAAGCAACCTGAAGACCAGAAACTTGAAAGAGGA
AATTTGGCTTTGAAAAATAGCATATCAGTAAAGAATCCTGTACGTGTTGTGCGTGGATAC
AAAGATCCGAAGCCTTCCGATTCTCCTGATGGAAGGCCAAGGATTATCACAACATACTAT
TATGATGGCCTCTATACAGTGGAGAGCTATCGAACAGAGATTGGGTCACACGGTAAACTG
GTTTTTATGTTCGAGTTAAGGAGAATTCCGGGCCAACCTGAGCTTGCTTGGAGAAAAGTT
AAGAACTCAAAAAATCTAAGAAGCGGGAGGGTCTGTGTGTTGGTGACATATCAGGTGGTA
AAGAGATGGTGCCCATTGGTGCGGTGA
>Gene.1363::PB.101.12::g.1363::m.1363 Gene.1363::PB.101.12::g.1363  ORF type:complete len:173 (+) PB.101.12:2115-2633(+)
ATGTTCGAGTTAAGGAGAATTCCGGGCCAACCTGAGCTTGCTTGGAGAAAAGTTAAGAAC
TCAAAAAAATCTAAGAAGCGGGAGGGTCTGTGTGTTGGTGACATATCAGGTGGTAAAGAG
ATGGTGCCCATTGGTGCGGTGAATACAGTAGATGATGAAAACCCCCCTCCATTTACTTAC
ATTACTAGGAGGATATATCCTGATTGGTACATTCCTGTTCCTTCAAAGGGCTGTGATTGT
ATTGGTAGATGCTCTGATTCTCGGAAATGCTCATGTGCAGTCAAGAATGGAGGAGAGATT
CCATACAACCGTAACGGGGCTATTGTTGAAGCCAAACCCCTCGTGTTCGAGTGTGGTCCT
TCCTGCAAGTGTCCTCCTTCTGCTATAATAGGGTCACCCAACATGGTATTAAAATTCACC
TTGAAATCTTCAAAACAGAGTCAAGAGGCTGGGTGTCAGATCCTTGAATTCTATTCCTTC
AGGAACTTTTATATGCGAGTACGTTGGGGAGCTTCTTGA
>Gene.1320::PB.101.2::g.1320::m.1320 Gene.1320::PB.101.2::g.1320  ORF type:complete len:473 (+) PB.101.2:1714-3132(+)
ATGCAGCAAATATTATCAAAGAAAAAAAAGAAAGAGGTTAATGCTGACAGTAAAATAGTG
GGAGCAGTCCCAGGAGTTGAAGTAGGTGATGAGTTTCAGTACAGGGTGGAGATTGCTATT
GTTGGCATACATCGCCTATACCAAGGTGGCATAGATTACATTAAAAAGGGTAAAGATATA
ATTGCAATAAGTATTGTTGCTTCTGGAGCTTATGCTGATGATATGGAAAATGCTGACATC
TTAACATATTCTGGGCAAGGAGGGAACTTAATTGGTAAAAACAAGCAACCTGAAGACCAG
AAACTTGAAAGAGGAAATTTGGCTTTGAAAAATAGCATATCAGTAAAGAATCCTGTACGT
GTTGTGCGTGGATACAAAGATCCGAAGCCTTCCGATTCTCCTGATGGAAGGCCAAGGATT
ATCACAACATACTATTATGATGGCCTCTATACAGTGGAGAGCTATCGAACAGAGATTGGG
TCACACGGTAAACTGGTTTTTATGTTCGAGTTAAGGAGAATTCCGGGCCAACCTGAGCTT
GCTTGGAGAAAAGTTAAGAACTCAAAAAAATCTAAGAAGCGGGAGGGTCTGTGTGTTGGT
GACATATCAGGTGGTAAAGAGATGGTGCCCATTGGTGCGGTGAATACAGTAGATGATGAA
AACCCCCCTCCATTTACTTACATTACTAGGAGGATATATCCTGATTGGTACATTCCTGTT
CCTTCAAAGGGCTGTGATTGTATTGGTAGATGCTCTGATTCTCGGAAATGCTCATGTGCA
GTCAAGAATGGAGGAGAGATTCCATACAACCGTAACGGGGCTATTGTTGAAGCCAAACCC
CTCGTGTTCGAGTGTGGTCCTTCCTGCAAGTGTCCTCCTTCTTGCTATAATAGGGTCACC
CAACATGGTATTAAAATTCACCTTGAAATCTTCAAAACAGAGTCAAGAGGCTGGGGTGTC
AGATCCTTGAATTCTATTCCTTCAGGAACTTTTATATGCGAGTACGTTGGGGAGCTTCTT
GAAGACAAGGAAGCTGAACAAAGGATTGGTAATGATGAATATTTGTTTGATATCGGGCAG
AATTACAATGACTGTTCTATCAAGCCTGAGATGAAGTCAGATTTCAGCGAGCTTATGGAA
GATGGTGGCTATACCATAGATGCAGCACAACACGGAAATGTAGGGAGGTTTATCAATCAC
AGTTGCTCACCGAACCTTTATGCTCAGAATGTCCTTTATGATCATGAGGACAAAAGAATA
CCGCACATAATGTTATTTGCCGCGGAGAATATTCCTCCCTTGCAAGAGCTTACCTACCAT
TATAATTACTCATTGGACGAGGTTCGTGATTCCAGTGGAAATATCAAGATGAAGAGCTGC
TATTGTGGTTCTACAGACTGTACTGGCAGGATGTATTAG
>Gene.1326::PB.101.4::g.1326::m.1326 Gene.1326::PB.101.4::g.1326  ORF type:complete len:1010 (+) PB.101.4:149-3178(+)
ATGAGTATTTCGCGATTATCGAATTTTCCCTATCAGTTGATTGAATTTCGTATACCGGAT
ATGGTTTCTCTCTCCAATGGTGTTTTATCCTATGGGAACTCGAGCAAGAGGCCGCTAGAG
AATGGACACATCTCGTCCTCCGCTGGTGTCCTCACACGCAAGTACAAGGCCCGAAAAGTG
TCTGCCGTCCGGGATTTTCCGCCCTTCTGTGGACCAAATGCACCACCAGCGGCAACCGTT
TCTCTTGAGGCTACTGATGGTGATGTCGCCGATAGTGTTCAACCTTCTGACATTAAGTCT
GAGCTCCAAACTAATGTTGTGTCTGAGCTCCAAACTAATGATGTGTCTATGGGCGATTTG
GTGAAGGAAGTGGTTGTCACGGATGGGACAGTTGATGGGGTTAAAGATGAAAAGCTTAGT
CCAGATCTGAAACCTCATGAAATTATTTCTCCAAAGGCAATAAGTAAGGATCCTAATCAG
AGCAAATGTCAGGGGTTCGTGAAGGAGGAGGAGCCCCCCGAGGTGGAGAATAAGGCTTCA
GAAGAAAAGAAGACTGTTTTGGAGGTTGATACTGTGGCTAATTATGTGGTTCCTATCGGT
AGTGAAAAGTCAATTGGTGATGGCATAGTTGGGGAGAGGACTGTTTCAAGCCCTAAGAAC
AAATATCGTAGAAGAAGAGTCTCAGCAATTCGCGATTTCCCTCCATTTTGTGGATGGAAT
GTTCGACTACCAACTGATGAAGAGGGCCTGAGGATTGCAGGGGACAAGAGTTTAGTTGTA
AAAGAGAATGCTGGAGGGACATCAAAGGCTAGTGCACAAGCATCAGAGGATGTATTGAGG
GTTGGTCATGAAGCTGCTGCTACTAGATATATAGAAAGGGGTGGGGATGAGGAAGTGAAA
GGTGGTGTGATGGATAGTAATTTTGTGAAGAGTGTTTTGAAGGGAGTACCTGGATCACGG
AACAAGAACCAGGCTGTAGTTAAAAGGAAGATTGCGGATGCCAAAAGTTCTGGGAAGGTG
GGGAAGGAGATTGTGGTTTACGAGAGGGAGAAAAGTCTTAAGGGAAAGCCATCGGTTGAT
GATGTTGGCTTGGGACAAGAAGTTGACAGGGTAGTTGTCCAGGGTATGATGGCTGCGCCA
AATTGTCCATGGAGGCAGGGGAAAGGGATGTTAGCTAGTTTAGATGATGGTTCGAGTGTA
AGCAGAGCAAAGAAGCGTGATTTCACTGGTCAACAGAAAGTTAAACTTGTTTCCAGGAAA
AATCATTTGGCTGATCATTCAGGAGGGAAATCTAAGAAGAAAAAACCAGTTTCTGCTGGC
TCAGCTAGTTGTGAAAGCTCAAGTGCAATTGTTGGGGGGGACATGGATGACTATGTTGGG
GCCAATGAAGAGAAACATCAAAATATTCTTACTGGTCAGACAACTCTTGATGTTGATGTG
TGCCTGCCTCCTTTTGGACCCAGTAGTTCTTCTAGTCATGGTGATGCCCGTAACAAAGTG
AGAGAGACATTACGTCTGTTCCAAGGCCTTTGTAGGAAGCTTTTGCAAGGAGAAGAAGCA
AAGTCCAGGCAAGGAGAAGAAACATCGTCAAAGAAGAGAAGGATCGATCTTGATGCAGCA
AATATTATCAAAGAAAAAAAGAAAGAGGTTAATGCTGACAGTAAAATAGTGGGAGCAGTC
CCAGGAGTTGAAGTAGGTGATGAGTTTCAGTACAGGGTGGAGATTGCTATTGTTGGCATA
CATCGCCTATACCAAGGTGGCATAGATTACATTAAAAAGGGTAAAGATATAATTGCAATA
AGTATTGTTGCTTCTGGAGCTTATGCTGATGATATGGAAAATGCTGACATCTTAACATAT
TCTGGGCAAGGAGGGAACTTAATTGGTAAAAACAAGCAACCTGAAGACCAGAAACTTGAA
AGAGGAAATTTGGCTTTGAAAAATAGCATATCAGTAAAGAATCCTGTACGTGTTGTGCGT
GGATACAAAGATCCGAAGCCTTCCGATTCTCCTGATGGAAGGCCAAGGATTATCACAACA
TACTATTATGATGGCCTCTATACAGTGGAGAGCTATCGAACAGAGATTGGGTCACACGGT
AAACTGGTTTTTATGTTCGAGTTAAGGAGAATTCCGGGCCAACCTGAGCTTGCTTGGAGA
AAAGTTAAGAACTCAAAAAAATCTAAGAAGCGGGAGGGTCTGTGTGTTGGTGACATATCA
GGTGGTAAAGAGATGGTGCCCATTGGTGCGGTGAATACAGTAGATGATGAAAACCCCCCT
CCATTTACTTACATTACTAGGAGGATATATCCTGATTGGTACATTCCTGTTCCTTCAAAG
GGCTGTGATTGTATTGGTAGATGCTCTGATTCTCGGAAATGCTCATGTGCAGTCAAGAAT
GGAGGAGAGATTCCATACAACCGTAACGGGGCTATTGTTGAAGCCAAACCCCTCGTGTTC
GAGTGTGGTCCTTCCTGCAAGTGTCCTCCTTCTTGCTATAATAGGGTCACCCAACATGGT
ATTAAAATTCACCTTGAAATCTTCAAAACAGAGTCAAGAGGCTGGGGTGTCAGATCCTTG
AATTCTATTCCTTCAGGAACTTTTATATGCGAGTACGTTGGGGAGCTTCTTGAAGACAAG
GAAGCTGAACAAAGGATTGGTAATGATGAATATTTGTTTGATATCGGGCAGAATTACAAT
GACTGTTCTATCAAGCCTGAGATGAAGTCAGATTTCAGCGAGCTTATGGAAGATGGTGGC
TATACCATAGATGCAGCACAACACGGAAATGTAGGGAGGTTTATCAATCACAGTTGCTCA
CCGAACCTTTATGCTCAGAATGTCCTTTATGATCATGAGGACAAAAGAATACCGCACATA
ATGTTATTTGCCGCGGAGAATATTCCTCCCTTGCAAGAGCTTACCTACCATTATAATTAC
TCATTGGACGAGGTTCGTGATTCCAGTGGAAATATCAAGATGAAGAGCTGCTATTGTGGT
TCTACAGACTGTACTGGCAGGATGTATTAG
>Gene.1333::PB.101.6::g.1333::m.1333 Gene.1333::PB.101.6::g.1333  ORF type:complete len:506 (+) PB.101.6:1699-3216(+)
ATGGATGACTATGTTGGGGCCAATGAAGAGAAACATCAAAATATTCTTACTGGTCAGACA
ACTCTTGATGTTGATGTGTGCCTGCCTCCTTTTGGACCCAGTAGTTCTTCTAGTCATGGT
GATGCCCGTAACAAAGTGAGAGAGACATTACGTCTGTTCCAAGGCCTTTGTAGGAAGCTT
TTGCAAGGAGAAGAAGCAAAGTCCAGGCAAGGAGAAGAAACATCGTCAAAGAAGAGAAGG
ATCGATCTTGATGCAGCAAATATTATCAAAGAAAAAAAGAAAGAGGTTAATGCTGACAGT
AAAATAGTGGGAGCAGTCCCAGGAGTTGAAGTAGGTGATGAGTTTCAGTACAGGGTGGAG
ATTGCTATTGTTGGCATACATCGCCTATACCAAGGTGGCATAGATTACATTAAAAAGGGT
AAAGATATAATTGCAATAAGTATTGTTGCTTCTGGAGCTTATGCTGATGATATGGAAAAT
GCTGACATCTTAACATATTCTGGGCAAGGAGGGAACTTAATTGGTAAAAACAAGCAACCT
GAAGACCAGAAACTTGAAAGAGGAAATTTGGCTTTGAAAAATAGCATATCAGTAAAGAAT
CCTGTACGTGTTGTGCGTGGATACAAAGATCCGAAGCCTTCCGATTCTCCTGATGGAAGG
CCAAGGATTATCACAACATACTATTATGATGGCCTCTATACAGTGGAGAGCTATCGAACA
GAGATTGGGTCACACGGTAAACTGGTTTTTATGTTCGAGTTAAGGAGAATTCCGGGCCAA
CCTGAGCTTGCTTGGAGAAAAGTTAAGAACTCAAAAAAATCTAAGAAGCGGGAGGGTCTG
TGTGTTGGTGACATATCAGGTGGTAAAGAGATGGTGCCCATTGGTGCGGTGAATACAGTA
GATGATGAAAACCCCCCTCCATTTACTTACATTACTAGGAGGATATATCCTGATTGGTAC
ATTCCTGTTCCTTCAAAGGGCTGTGATTGTATTGGTAGATGCTCTGATTCTCGGAAATGC
TCATGTGCAGTCAAGAATGGAGGAGAGATTCCATACAACCGTAACGGGGCTATTGTTGAA
GCCAAACCCCTCGTGTTCGAGTGTGGTCCTTCCTGCAAGTGTCCTCCTTCTTGCTATAAT
AGGGTCACCCAACATGGTATTAAAATTCACCTTGAAATCTTCAAAACAGAGTCAAGAGGC
TGGGGTGTCAGATCCTTGAATTCTATTCCTTCAGGAACTTTTATATGCGAGTACGTTGGG
GAGCTTCTTGAAGACAAGGAAGCTGAACAAAGGATTGGTAATGATGAATATTTGTTTGAT
ATCGGGCAGAATTACAATGACTGTTCTATCAAGCCTGAGATGAAGTCAGATTTCAGCGAG
CTTATGGAAGATGGTGGCTATACCATAGATGCAGCACAACACGGAAATGTAGGGAGGTTT
ATCAATCACAGTTGCTCACCGAACCTTTATGCTCAGAATGTCCTTTATGATCATGAGGAC
AAAGAATACCGCACATAA
>Gene.1346::PB.101.9::g.1346::m.1346 Gene.1346::PB.101.9::g.1346  ORF type:complete len:399 (+) PB.101.9:1930-3126(+)
ATGGAAAATGCTGACATCTTAACATATTCTGGGCAAGGAGGGAACTTAATTGGTAAAAAC
AAGCAACCTGAAGACCAGAAACTTGAAAGAGGAAATTTGGCTTTGAAAAATAGCATATCA
GTAAAGAATCCTGTACGTGTTGTGCGTGGATACAAAGATCCGAAGCCTTCCGATTCTCCT
GATGGAAGGCCAAGGATTATCACAACATACTATTATGATGGCCTCTATACAGTGGAGAGC
TATCGAACAGAGATTGGGTCACACGGTAAACTGGTTTTTATGTTCGAGTTAAGGAGAATT
CCGGGCCAACCTGAGCTTGCTTGGAGAAAAGTTAAGAACTCAAAAAAATCTAAGAAGCGG
GAGGGTCTGTGTGTTGGTGACATATCAGGTGGTAAAGAGATGGTGCCCATTGGTGCGGTG
AATACAGTAGATGATGAAAACCCCCCTCCATTTACTTACATTACTAGGAGGATATATCCT
GATTGGTACATTCCTGTTCCTTCAAAGGGCTGTGATTGTATTGGTAGATGCTCTGATTCT
CGGAAATGCTCATGTGCAGTCAAGAATGGAGGAGAGATTCCATACAACCGTAACGGGGCT
ATTGTTGAAGCCAAACCCCTCGTGTTCGAGTGTGGTCCTTCCTGCAAGTGTCCTCCTTCT
TGCTATAATAGGGTCACCCAACATGGTATTAAAATTCACCTTGAAATCTTCAAAACAGAG
TCAAGAGGCTGGGGTGTCAGATCCTTGAATTCTATTCCTTCAGGAACTTTTATATGCGAG
TACGTTGGGGAGCTTCTTGAAGACAAGGAAGCTGAACAAAGGATTGGTAATGATGAATAT
TTGTTTGATATCGGGCAGAATTACAATGACTGTTCTATCAAGCCTGAGATGAAGTCAGAT
TTCAGCGAGCTTATGGAAGATGGTGGCTATACCATAGATGCAGCACAACACGGAAATGTA
GGGAGGTTTATCAATCACAGTTGCTCACCGAACCTTTATGCTCAGAATGTCCTTTATGAT
CATGAGGACAAAAGAATACCGCACATAATGTTATTTGCCGCGGAGAATATTCCTCCCTTG
CAAGAGCTTACCTACCATTATAATTACTCATTGGACGAGGTTCGTGATTCCAGTGGAAAT
ATCAAGATGAAGAGCTGCTATTGTGGTTCTACAGACTGTACTGGCAGGATGTATTAG
>Gene.140331::PB.10100.1::g.140331::m.140331 Gene.140331::PB.10100.1::g.140331  ORF type:complete len:589 (+) PB.10100.1:311-2077(+)
ATGGGGCAAAGGACCAAGCGCTTTGACTTTGTCCCCCGGGATCGACCACAGGTTGGGTTT
GAGAGCCGTGTGATGGGTGACTATCCAGCACGGTTCGGAGAGCACTTTGAGTCTGCGCTG
GTGAATGGAAGCCCCCCTCTCAAGCAAGAAAGAAGCGGCTCTTCCCACGGCGGAGTCACC
ATTGACTCTATTTATTATTATGGTAAATTAGTGTATCAAGATGTCAACCTGAGATCTTAT
TTCGGTTCGATACGTCCACCTACGAGACTCACCTTTGGCTTTCGTCTCGGTAGGTGTCTT
ATTCTACATTTTACCAAAAGAACATTCATTCATTTCTTTCTTCCCCGTCGACCACGACGA
CTGAAACGACGCGAAAAATCCAGACCCGGAAAGGAGAAGGGCCGGTGGTGGGCATTTGGG
AAAGTCGGGCCGATCCGGTGTCTTCATTCAAGCGACGATACAGAAGAAAAACGAAACGAA
GTGAGAGGCCGGGAGAAGCAAAACGAAATCCGGATTTGGCCGAAAAAGAAGCAAGGCTCT
GGATCCCATGACCAATCACCATCGATCAAGAATCATCTTTCTAAAGAACTTCGGGTCAGC
GGGGCATCTGCGCATCCGAAAGACGCCGGGGTTGTCAATGACATAGCGTTCCTGATAGAA
AATGAAGACTCCTTCAGAAAAACGAAGTTCTTCAAGTTCTTTTTCCCAAATAAGTCCCGC
TCCGACGGCCCGACGAGTCATCTACTTAAAAGGACCCTCCCTGCAGTGCGCCCTTCCTTG
AATTATTTGGTCATTCAATACTTATTGAATACAAAGAACCAAATGCATTTCGACCCCGTC
GTAGTTCTCAATCATTTCGTGGCACCGGGCGCGGCTGAACCCTCTACGATGGGGGGAGCT
AATGCACAGGGAAGAAGCTTAGATAAGAGAATACGTTCTCGCATCACTTTTTTTGTAGAA
AGCTCGACCAGCGAGAAAAAGTCTTTGGCCGAAGCCAAAAAGAGGTTGACCCACTTCATT
CGCCAAGCGAATGATCTTCGATTCGCGGGAACAACAAAAACCACCATCTCGCTCTTTCCT
TTCTTCGGTGCTACCTTTTTCTTTCCAAGGGATGGGGTTGGGGTGTATAAGAACCTTCTT
TTTGAGGATGCCCGGGAACAACTCCTAGGTCAATTAAGGATAAAATGTTGGAACCTCATG
GGTAAGGATAAGGTAATGGAATTGATAGAGAAATTCATAGACCTAGGTGGGATAGGAGAA
TTGATAAAGGGAATAGAGATGATGATAGAGATCATACTGAGAAACAGAAGAATTCCGTAC
GGGTACAACTCTTATTTGAACGAAGTGAAAAAAATGCGATCTTTGTTGTCTAATAGAACA
AAGACTCATACCAACATTGAGTCGGTCAAGATCCAATCTGTTTATCAAAGTGCTTCTCTG
ATTGCTCAAGACATCTCTTTTCAACTGAGGAACAAAACAAGATCATTTCGTTCCATTATG
AGTCAAATAGTGAAGGAGATTCCATTAGTAATGAAAAAAGGGGTGGAGGGGATCCGTATA
TGTTGTTCAGGTCGATTAGAAGGTGCAGAAATAGCTAGAACTGAATGCGGAAAGTATGGA
AAAACATCTCGTAATGTATTTAACCAGAAAATGGATTATGCTCCTGCGGAAGTATCTACT
CGTTATGGAATCTTAGGTGTCAAAGTGTGGATTTCATATAGTAAAAAAAAAGGGGGACGT
GCTATATCCGAAACGTACGAAATATAG
>Gene.140338::PB.10103.2::g.140338::m.140338 Gene.140338::PB.10103.2::g.140338  ORF type:complete len:881 (+) PB.10103.2:619-3261(+)
ATGGGTAACTGTTGCTCAGTCTCCATCTCCATCTCCATCGATCAGTTGATCCCTCACTGC
ATTCATTCAATATCCACTCAAGTCAAGTATGCGACTGAGTTTCAAGAAATTCTCCAAAAT
CTGGGGAACGCCATGGACGAACTGAACGCGATGAAGAACGTCGTGGAGACTAAGACCCAG
TTGGCCGAGGGACCGAGAAAGAAACGGTCGGATCAAGTCCAACTATGGATTTCGCATGTG
GAATCCATGGGAATTGAGGTACATGAATTGATTGCATCAAGCAACAATCGAGATGTCAAC
TATTGGCGCAAGTATAAGTTGGGAAAGAAGTTAAAGAAGAAGACAGAAGATGTTGCTAAT
TTGAAGAGCAAAGGTGATTTCCAAGAGTTGGTTGTGGACGTACCTGCTCCTGCTGTGGAC
ATAAAGCCCAACGAGCCAACCGTGGGCATGGAAACCATGTTGGATGAGGTCTGGCAACAA
CTACAAGAAGAAGACACGGGAATGATGGGCTTGTTTGGATTGGGAGGAGTAGGAAAAACT
ACCCTCCTGAAACAAATCAACAACAAGTTTGCCAATGTTGGTCTTGATTTTGATGTTGTG
ATTTGGGTGGTGGTCTCAAAAAATCTAATGATGGAGAAAATTCAACATGACATTGGAAAG
AAAATAGGTCTCCACAGCGACACATGGGAAAAAAAGAGTCTTGAGGAGAAGGCAACAGAC
ATTTATAATGTCTTGGACAAAAAGAAGTATGTTTTGTTGTTGGATGATATCTGGGAAAGA
ATTGATCTATCAGAGCTTGGGATTCCACTTCCCAACTGTGAAAATAAGTGCAAGGTTGTA
TTCACGACTCGTTCTGAGAAAGTTTGTGGCAACATGGGGTCGCAGAAAAAGATTAGACTG
GAGTGCTTGTCATGGGAAAAGTCGTGGGATTTATTTCGAGAGAAAGTGGGCGAAGAGACC
CTTAATTCTAATCCAGAAATAATACGATTAGCTCAACTTGTTGCTCAAGAATGTGGGGGA
TTACCACTTGCACTTATTACTATAGGTCGAGCCATGACCTATAAAAAAGCGCCGCAAGAA
TGGGAATATGCCATTCACGTGTTAAAGAACGTCACAACCAAATTTCCAGGTATGGAAGAT
GAAGTATTCGGTCGATTGAATTTTAGTTATGAAAGTTTACGTAGCGAGACTGTTAAATGT
TGTTTCTTGTATTGCTCTTTATTCCCCGAAGACTGTGTGATTTGTAAAGAAGATTTAATA
AGCATGTGGATTGGTGAGAATTTTCTTGATGATTTTGAGGGATATGAACATGGAGCTCAA
AACCAAGGATACGACGTTATTAGCACTCTCATTCATGCATGTTTACTGGAAGATGTCACC
GAATTTAGAGTAAAAATGCATGATGTGATACGTGACATGGCTTTATGGATAGCGTGCGAT
TACGGAAAGTCAAAAAACAAATTTTTTGTTCAAGCAGGTTTTCAGTTGACAGAAGCACCT
GAAGTTTCAAAATGGCAGGGAGTAGAGAGGATGTCTTTGATGGCTAATCACATCAAAACT
ATGAAAGAAACACCAACTTGTCCTCAACTCTCGACTTTGCTTCTTCGTGACAACTATCGC
TTGGAAATAATCAATACAAGCTTCTTCCACTCGATGCATGCCTTGAAAGTTTTGGACCTC
TCATGGTGTGTATTAAGAAACTTACAATGCGACATTGGAAAATTGACTTCCTTGCAATAC
TTGAATTTGAGCAATAGTAAGCTTGGACATTTGCCAATTGGATTAGAGAATTTGGCACAA
TTAAAGTATCTCAATTTAGATCAGACAAGTCTTCTTCCTCCACCTTCACCACAAGTCATA
TCAAAATTGTCATCATTACAAGTGTTGGAGATGTATAAGATTGGTACAGAAGTCACACCA
CGGGGTGCCAATGAAACATTATTACAAAAAGTGGGTGAATTGAGATACTTGACTTGTTGG
GGTGTGACAATAAGTAATGACTCTGTTTTTGAAAAATTGTCAAGCTCCGTCAAGTTACAA
AACTGTCTTCAGAAGTTGTGCTTGGTAGAAATGAAATTTATCACCAATTTTACTATTTTT
TCTCTGTCAAATATGAGACGATTAGAATTGCTTACGCTTTTAGAGTGTCATGATATTGAG
ATTGATAATCCTCGCAACTCTAAGATCTCAAGCCCTCAATCCTTCCATTACCTTCGGGGT
ATATTTATTGAACGGTGCCAAAATATCAAAAGCCTCACATGGATTATTAGTATTCCCAAC
TTGAGATATATTGAAGTAACTTGTTGTGACAATTTGGAAGAAGTGATAGGCAGCGGAAAA
TGGATGGAAGCAGAAGGGGATGAGAAAATTTCAAAACTATTTGAAAAGCTGGAACACTTA
GGATTGAATGAATTACCAAAACTGAAGAGCATCATCCCAGGTACCCTGCTATTTCCTTCC
TTACAATTACTCCGTGTACGACAATGTCCAGAGTTGAAAAAGCTCCCATTGGATTCTAAA
AGCGCTGAAGGACGTCGAAAACTTGTGATCAAAGGAGAAAAAACATGGTTTGATGCGTTG
AAATGGGAAGACGAAGCCACAAGAAATGCTTTTCTTCCTCATTTTCATGAACTACATATA
TAA
>Gene.140342::PB.10103.3::g.140342::m.140342 Gene.140342::PB.10103.3::g.140342  ORF type:complete len:881 (+) PB.10103.3:752-3394(+)
ATGGGTAACTGTTGCTCAGTCTCCATCTCCATCTCCATCGATCAGTTGATCCCTCACTGC
ATTCATTCAATATCCACTCAAGTCAAGTATGCGACTGAGTTTCAAGAAATTCTCCAAAAT
CTGGGGAACGCCATGGACGAACTGAACGCGATGAAGAACGTCGTGGAGACTAAGACCCAG
TTGGCCGAGGGACCGAGAAAGAAACGGTCGGATCAAGTCCAACTATGGATTTCGCATGTG
GAATCCATGGGAATTGAGGTACATGAATTGATTGCATCAAGCAACAATCGAGATGTCAAC
TATTGGCGCAAGTATAAGTTGGGAAAGAAGTTAAAGAAGAAGACAGAAGATGTTGCTAAT
TTGAAGAGCAAAGGTGATTTCCAAGAGTTGGTTGTGGACGTACCTGCTCCTGCTGTGGAC
ATAAAGCCCAACGAGCCAACCGTGGGCATGGAAACCATGTTGGATGAGGTCTGGCAACAA
CTACAAGAAGAAGACACGGGAATGATGGGCTTGTTTGGATTGGGAGGAGTAGGAAAAACT
ACCCTCCTGAAACAAATCAACAACAAGTTTGCCAATGTTGGTCTTGATTTTGATGTTGTG
ATTTGGGTGGTGGTCTCAAAAAATCTAATGATGGAGAAAATTCAACATGACATTGGAAAG
AAAATAGGTCTCCACAGCGACACATGGGAAAAAAGGAGTCTTGAGGAGAAGGCAACAGAC
ATTTATAATGTCTTGGACAAAAAGAAGTATGTTTTGTTGTTGGATGATATCTGGGAAAGA
ATTGATCTATCAGAGCTTGGGATTCCACTTCCCAACTGTGAAAATAAGTGCAAGGTTGTA
TTCACGACTCGTTCTGAGAAAGTTTGTGGCAACATGGGGTCGCAGAAAAAGATTAGACTG
GAGTGCTTGTCATGGGAAAAGTCGTGGGATTTATTTCGAGAGAAAGTGGGCGAAGAGACC
CTTAATTCTAATCCAGAAATAATACGATTAGCTCAACTTGTTGCTCAAGAATGTGGGGGA
TTACCACTTGCACTTATTACTATAGGTCGAGCCATGACCTATAAAAAAGCGCCGCAAGAA
TGGGAATATGCCATTCACGTGTTAAAGAACGTCACAACCAAATTTCCAGGTATGGAAGAT
GAAGTATTCGGTCGATTGAATTTTAGTTATGAAAGTTTACGTAGCGAGACTGTTAAATGT
TGTTTCTTGTATTGCTCTTTATTCCCCGAAGACTGTGTGATTTGTAAAGAAGATTTAATA
AGCATGTGGATTGGTGAGAATTTTCTTGATGATTTTGAGGGATATGAACATGGAGCTCAA
AACCAAGGATACGACGTTATTAGCACTCTCATTCATGCATGTTTACTGGAAGATGTCACC
GAATTTAGAGTAAAAATGCATGATGTGATACGTGACATGGCTTTATGGATAGCGTGCGAT
TACGGAAAGTCAAAAAACAAATTTTTTGTTCAAGCAGGTTTTCAGTTGACAGAAGCACCT
GAAGTTTCAAAATGGCAGGGAGTAGAGAGGATGTCTTTGATGGCTAATCACATCAAAACT
ATGAAAGAAACACCAACTTGTCCTCAACTCTCGACTTTGCTTCTTCGTGACAACTATCGC
TTGGAAATAATCAATACAAGCTTCTTCCACTCGATGCATGCCTTGAAAGTTTTGGACCTC
TCATGGTGTGTATTAAGAAACTTACAATGCGACATTGGAAAATTGACTTCCTTGCAATAC
TTGAATTTGAGCAATAGTAAGCTTGGACATTTGCCAATTGGATTAGAGAATTTGGCACAA
TTAAAGTATCTCAATTTAGATCAGACAAGTCTTCTTCCTCCACCTTCACCACAAGTCATA
TCAAAATTGTCATCATTACAAGTGTTGGAGATGTATAAGATTGGTACAGAAGTCACACCA
CGGGGTGCCAATGAAACATTATTACAAAAAGTGGGTGAATTGAGATACTTGACTTGTTGG
GGTGTGACAATAAGTAATGACTCTGTTTTTGAAAAATTGTCAAGCTCCGTCAAGTTACAA
AACTGTCTTCAGAAGTTGTGCTTGGTAGAAATGAAATTTATCACCAATTTTACTATTTTT
TCTCTGTCAAATATGAGACGATTAGAATTGCTTACGCTTTTAGAGTGTCATGATATTGAG
ATTGATAATCCTCGCAACTCTAAGATCTCAAGCCCTCAATCCTTCCATTACCTTCGGGGT
ATATTTATTGAACGGTGCCAAAATATCAAAAGCCTCACATGGATTATTAGTATTCCCAAC
TTGAGATATATTGAAGTAACTTGTTGTGACAATTTGGAAGAAGTGATAGGCAGCGGAAAA
TGGATGGAAGCAGAAGGGGATGAGAAAATTTCAAAACTATTTGAAAAGCTGGAACACTTA
GGATTGAATGAATTACCAAAACTGAAGAGCATCATCCCAGGTACCCTGCTATTTCCTTCC
TTACAATTACTCCGTGTACGACATTGTCCAGAGTTGAAAAAGCTCCCATTGGATTCTAAA
AGCGCTGAAGGACGTCGAAAACTTGTGATCAAAGGAGAAAAAACATGGTTTGATGCGTTG
AAATGGGAAGACGAAGCCACAAGAAATGCTTTTCTTCCTCATTTTCATGAACTACATATA
TAA
>Gene.140349::PB.10103.5::g.140349::m.140349 Gene.140349::PB.10103.5::g.140349  ORF type:complete len:875 (+) PB.10103.5:371-2995(+)
ATGGGTAACTGTTGCTCAGTCTCCATCTCCATCGATCAGTTGATCCCCTCAATATCCACT
CAAGTGAAGTATGCGACTGAGTTTCAAGAAATTCTTCAAAATCTGAGGAACGCCATGGAC
GAACTGAACGCGATGAAGAACGACGTGGAGACAAAGACCCAATTGGCCGAGGGACCGAGA
AAGAAGCGGTCGGATCAAGTCCAACTATGGATTTCACATGTGGAATCCATGGGAACTGAG
GTACGTGAATTGATTGCATCAAGCAACAATGGAGATGTCAACTATTGGCGCAAGTATAAG
TTGGGAAAGAAGTTAAAGAAGAAGAAAGCAGATGTTGCTAATTTGAAGAGCAAAGGTGAT
TTCCAAGAGTTGGTTGTGGACGTACCTGCTCCGGCTGTGGACGTAAGGCCCAACGAGCCA
ACCGTGGGCATGGAAACGATGTTGGATAACGTTTGGAAACAACTACAAGAAGAAGACACG
GGAATGATGGGCTTGTTTGGAATGGGAGGAGTAGGAAAAACTACCCTCCTGAAACAAATC
AACAACAAGTTTGCCGATGTTGGTCTTGATTTTGATGTTGTGATTTGGGTGGTGGTCTCA
AAAAATCTAATGATGGAGAAAATTCAACATGACATCGGAAAGAAAATAGGTCTCCACAGC
GACACATGGGAAAAAAAGAGTCTTGAGGAGAAGGCAACAGACATTTATAATGTCTTGGAC
AAAAAGAAGTATGTTTTGTTGTTGGATGATATCTGGGAAAGAATTGATCTATCAGAGCTT
GGGATTCCACTTCCCAACTGTGAAAATAAGTGCAAGGTTGTATTCACGACTCGTTCTGAG
AAAGTTTGTGGCAACATGGGGTCGCAGAAAAAGATTAGACTGGAGTGCTTGTCATGGGAA
AAGTCGTGGGATTTATTTCGAGAGAAAGTGGGCGAAGAGACCCTTAATTCTAATCCAGAA
ATAATACGATTAGCTCAACTTGTTGCTCAAGAATGTGGGGGATTACCACTTGCACTTATT
ACTATAGGTCGAGCCATGACCTATAAAAAAGCGCCGCAAGAATGGGAATATGCCATTCAC
GTGTTAAAGAACGTCACAACCAAATTTCCAGGTATGGAAGATGAAGTATTCGGTCGATTG
AATTTTAGTTATGAAAGTTTACGTAGCGAGACTGTTAAATGTTGTTTCTTGTATTGCTCT
TTATTCCCCGAAGACTGTGTGATTTGTAAAGAAGATTTAATAAGCATGTGGATTGGTGAG
AATTTTCTTGATGATTTTGAGGGATATGAACATGGAGCTCAAAACCAAGGATACGACGTT
ATTAGCACTCTCATTCATGCATGTTTACTGGAAGATGTCACCGAATTTAGAGTAAAAATG
CATGATGTGATACGTGACATGGCTTTATGGATAGCGTGCGATTACGGAAAGTCAAAAAAC
AAATTTTTTGTTCAAGCAGGTTTTCAGTTGACAGAAGCACCTGAAGTTTCAAAATGGCAG
GGAGTAGAGAGGATGTCTTTGATGGCTAATCACATCAAAACTATGAAAGAAACACCAACT
TGTCCTCAACTCTCGACTTTGCTTCTTCGTGACAACTATCGCTTGGAAATAATCAATACA
AGCTTCTTCCACTCGATGCATGCCTTGAAAGTTTTGGACCTCTCATGGTGTGTATTAAGA
AACTTACAATGCGACATTGGAAAATTGACTTCCTTGCAATACTTGAATTTGAGCAATAGT
AAGCTTGGACATTTGCCAATTGGATTAGAGAATTTGGCACAATTAAAGTATCTCAATTTA
GATCAGACAAGTCTTCTTCCTCCACCTTCACCACAAGTCATATCAAAATTGTCATCATTA
CAAGTGTTGGAGATGTATAAGATTGGTACAGAAGTCACACCACGGGGTGCCAATGAAACA
TTATTACAAAAAGTGGGTGAATTGAGATACTTGACTTGTTGGGGTGTGACAATAAGTAAT
GACTCTGTTTTTGAAAAATTGTCAAGCTCCGTCAAGTTACAAAACTGTCTTCAGAAGTTG
TGCTTGGTAGAAATGAAATTTATCACCAATTTTACTATTTTTTCTCTGTCAAATATGAGA
CGATTAGAATTGCTTACGCTTTTAGAGTGTCATGATATTGAGATTGATAATCCTCGCAAC
TCTAAGATCTCAAGCCCTCAATCCTTCCATTACCTTCGGGGTATATTTATTGAACGGTGC
CAAAATATCAAAAGCCTCACATGGATTATTAGTATTCCCAACTTGAGATATATTGAAGTA
ACTTGTTGTGACAATTTGGAAGAAGTGATAGGCAGCGGAAAATGGATGGAAGCAGAAGGG
GATGAGAAAATTTCAAAACTATTTGAAAAGCTGGAACACTTAGGATTGAATGAATTACCA
AAACTGAAGAGCATCATCCCAGGTACCCTGCTATTTCCTTCCTTACAATTACTCCGTGTA
CGACAATGTCCAGAGTTGAAAAAGCTCCCATTGGATTCTAAAAGCGCTGAAGGACGTCGA
AAACTTGTGATCAAAGGAGAAAAAACATGGTTTGATGCGTTGAAATGGGAAGACGAAGCC
ACAAGAAATGCTTTTCTTCCTCATTTTCATGAACTACATATATAA
>Gene.140352::PB.10105.1::g.140352::m.140352 Gene.140352::PB.10105.1::g.140352  ORF type:complete len:57 (+) PB.10105.1:899-1069(+)
ATGATTAATTCCCTTTGGCAGATCAACGTCGCCGATATCGAGTCTACTCTTTCTCGTGTT
TGTCAAGAAGTTCTTAAAGATCCTAGTGTTTCGAGGGATGTTCTCAAGCAGAGGGCTAAA
GCAATGAAAAAAACTTGGAACAATCTTACAAGGTGCAAAAGCGATATATAG
>Gene.140354::PB.10105.2::g.140354::m.140354 Gene.140354::PB.10105.2::g.140354  ORF type:complete len:216 (+) PB.10105.2:367-1014(+)
ATGGTGGATCCGACCGCCGTTTTTGGGATGTTGTTTGGGAGCGATTACTTCGAGGATTAC
GTTGGTCAACTTGCATTGGCTTCTTTAGCCGGTGTGGAGATCGAAGAAGACTCTCAGGTT
CCTGAAGCTCGTAGGCAAAAGGTTCAAGAAAAAATGAAGGCTTTACAAAAGGAAAGGGAA
GAAAAATTGATAAGAAATTTGAAAGATCGGCTTCAACCGTTTGTGGAAGGTCGAACTGAA
GAGTTTGTTGAATGGGCAAAATCAGAAGCCCGTCGTCTTTCAAAAGCTGCATTTGGCGAG
GCAATGCTACATACGATCGGTTATATCTACACACGGCAAGCTGCGAAAGAAATAGGCAAA
GACAAACGGTTTATGAAGGTTCCGTTTTTGGCCGAATGGGTACGAGACAAAGGTCACCTG
ATTAAATCCCAGGTTATGGCTGCTTCAGGGGCGGTTTCTTTAATGCAAATACAGGAGGAA
CTGAAAAAGTTAAACAAGGGAGAGAACAAGGAAGAGAACATTGTGAAATTGATCGAAGAG
AAGAAAGATGCAATGATTAATTCCCTTTGGCAGATCAACGTCGCCGATATCGAGGTCTAC
TCTTTCTCGTGTTTGTCAAGAAGTAAGCTTAAAAAAAAAAAAAAATAG
>Gene.140357::PB.10105.3::g.140357::m.140357 Gene.140357::PB.10105.3::g.140357  ORF type:complete len:177 (+) PB.10105.3:1372-1902(+)
ATGGGCAAAATCAGAAGCCCGTCGTCTTTCAAAAGCTGCATTTGGCGAGGCAATGCTACA
TACGATCGGTTATATCTACACACGGCAAGCTGCGAAAGAAATAGGCAAAGACAAACGGTT
TATGAAGGTTCCGTTTTGGCCGAATGGGTACGAGACAAAGGTCACCTGATTAAATCCCAG
GTTATGGCTGCTTCAGGGGCGGTTTCTTTAATGCAAATACAGGAGGAACTGAAAAAGTTA
AACAAGGGAGAGAACAAGGAAGAGAACATTGTGAAATTGATCGAAGAGAAGAAAGATGCA
ATGATTAATTCCCTTTGGCAGATCAACGTCGCCGATATCGAGTCTACTCTTTCTCGTGTT
TGTCAAGTTCTTAAAGATCCTAGTGTTTCGAGGGATGTTCTCAAGCAGAGGGCTAAAGCA
ATGAAAAAACTTGGAACAATCTTACAAGGTGCAAAAGCGATATATAGTAGAGAGAACAGT
CTGCGACGTGAAACCACGCCAGTGGTAGTTGGTGCCGCTCCGTCAAAGTGA
>Gene.140364::PB.10107.2::g.140364::m.140364 Gene.140364::PB.10107.2::g.140364  ORF type:complete len:103 (+) PB.10107.2:410-718(+)
ATGTGGACCGAGGCTTGGACTGGCTGGTTTGAAGACTTCGGCAGCCCAATTCATCGTCGG
CCAGTTGAAGATTTGGCATTTGCAGTTGCTCGGTTCGTTCAAAAAGGCGGCTCCTTTGTA
AATTATTATATGTATCACGGAGGAACAAATTTTGGAAGAACATCGGGAGGTCCCTTTATA
ACTACAAGCTATGATTATGATGCTCCTATTGATGAATACGGCACACGTTTTTTCTTCCAA
ATCAGGAGGATGTTCGGCTTTTCTCTCAAACTACCATCTGGATTCAACCGCAAAAGTGAT
TTTCAATAA
>Gene.140371::PB.10108.4::g.140371::m.140371 Gene.140371::PB.10108.4::g.140371  ORF type:complete len:894 (+) PB.10108.4:173-2854(+)
ATGCTTCATGGTTACGAAGAAGGGTGTTCAATTTGTGAAACTTTGTACTCCATTGGCGCA
AGTAGTTGGATTGGGTTTCAAGGGATAGAACTTCCAAATCCTTTTTGGCCATGGTCATCC
GAGCACCGCGGTTTTGGTTTTGTTCAATTCGCTGTTGCTGAAGATGCTAACCGTGCTATT
GAGCTGAAGAATGGCTCATCTGTTGGAGGTAGAAAAATTGGAGTAAAAAATGCTATGCAT
CGTGCTCCTCTCGAACAACGTAAATCACAGAAAAATCAAGTGATTCAGTCTGACGACATT
GTCAAGCCAAAAGATAGCAAGGAGAGCTCACTATCCGGGACAGTCAAGCAGGAAGTGGCT
TCAAAATCTCAAGAAATAGGTAAAATAACGAAACCAAAGAAAGCAGTGACCATTAGCAAA
AGTGTACCTGATGAAGGGGGTTGCTCTGAAAAGCAAAGGGTTGCTAGGACTGTTATATTT
GGTGGACTTCTTAACTCTGATATGGCGGAAGATGTTCACCTTCGTGCCAGAGAGTGTGGG
ACAGTCTGCTCTGTTACTTATCCCCTCCCCAAAGAAGATATCGCGAATCATGGACTTGCC
CAGGAAGGATGTAGAATGGATGCTTCAGCCGTACTTTATACAAGTGTTAAATCAGCCCGT
GCTTGTGTTGCAACATTGCACCAAAAATCTGTACGTGGGGCTTCGGTTTGGGCACGGCAA
CTAGGTGGAGAGGGCTCCAAAACTCAGAAGTGGAAAGTTATAGTTAGAAATCTTCCTTTC
AAGGCCGAAGTAAATGAGATAAAGAACATGTTTTCTTCAGCGGGATTTGTATGGGATGTA
TATATTCCTAAAAATTCAGATACAGGGATGTCAAAAGGATTTGCATTTATTAAATTCACA
TGCAAGCAGGACGCGGATAATGCTATTCAGAAGTTAAACGGGACAAAGTTTGGTAGTAGA
CCCATTGCTGTTGATTGGGCTGTTCCTAAAAAAATTTATGTTACTGGTGATCGTACTGCT
GCTTCCAAAGAAGATGGACAGGAAGAAAGTGACGGGGAAGATGATAGCAGCACAGACCTG
GAAGATGACGCCGATGATGATGTAGACATCCAAGAAACTTCTCAACCAACTCATGGGGTT
GATGTTTCTCAAGAGGACATTGATCCAACAGAGAAGGAAGTTCCTGAGAATGTTGATTTT
AACGTGGAAGCAGATGTTGCGAGAAAGGTTCTAAATAACTTGCTCTCATCAACTTCCAAA
GGACCGCCAATTTCTTTAAGTGATATTTCTAAGGATCCTGAAGCTGGTGAAACCATTAGC
AGCCCTAAGAAGGCATCTCATGGGCCTACTATAAGTGATAGTTCCAAGGATCAGCCTGAG
GGAGAAGATGATCTGAAGAGGACAATTTTCATAAACAACCTTCCCTTTGATATCCAAAAT
CAAGAAGTGAAAGAACGTTTCTCTGTATTTGGTGAAGTTCAATCCTTTATCCCGGTTCTG
CATCAACTCACCAAGCGACCAAGAGGAACTGGATTTCTCAAGTTTAAAACAGAAGATGCT
GCGGATGCAGCATTTTCTGCAGCCAATGCTGTGGGTGAAGGCCTAGGTATCTTTCTCAAA
GGTAGACAGTTGAAGATTTTGAAAGCTTTGGACAAGAAAACAGCTCATGTTAAGGAGTTG
GAGAAGACCAAAACGGAGGATCATGACCATCGAAACCTGTACCTTGCAAAGGAAGGTCTT
ATCATTGAGGGAACTCCTGCCGCTGAAGGTGTTTCGGCTACTGATTTGTCAAAGCGCCAA
GAGTTAGAACGGAAAAAGAATATCAAGCTTCAATCTCCAAACTTTCACGTTTCGAGGATG
AGGCTCATTATATACAATTTGCCGAAGTCCATGACTGAAAAAGAACTTAAGAGACTCTGT
ATAGAAGCGGTTACCTCTCGAGCTACTAAGCAAAACCCAGTTATCAAACAGATTAAGTTC
TTGAAGGACGTGAAAAAGGGAAAAGTGATCGCTAAAAATTATTCTCGTGGCGTTGCTTTT
GTTGAATTTACCGAGCATCAGCATGCGCTCGTGGCTTTGAGAGTTCTTAACAACAACCCA
GCAACTTTTGGTCCAGAACACCGTCCGATAGTGGAATTCGCTCTTGATAATGTCCAAACG
TTGAAACTACGCAAATTTAAACTCGATTCTCGACAGCAAACTCCCTTCGATAACACAGAG
CAACAAAAACCCGATGCCCGTGCAAACAAGAAAGCCATGAAACGAAAATCTGGAGGCGAT
AACACTTCAAACAAGCCTTCATCAACTAGCAAAGACGAAAAAAGCAAGAACCCTAAAGAA
ACCCTAGCTGAAGAACAAAACCAAGTTGCCAAAAAACCTAAGTATGAAAAGGAAAGTCGG
GGTTTTCCAAAGAAAAAGGCTGAAAATGGGCGTGAAGGAAGGAAAACGGTTGGCGAAGAA
GAATCAAAAGCGCCAATGAAGAGGAAATTTCGAGATGAAGATCGGAGGGATCAAAAGTCG
AATAAAAAGAAGAAGAACAAAGATCCTTTGGGGAGAGATGTGGTGGATAAGCTTGATGTG
TTGATTGAACAGTACAGGTCGAAGTTTTCTCAGACCGGTTCGGGCAAAATCGACGGTGAA
AAACAGGGTTCCAGACAACTTAGGAGGTGGTTCCAAACATGA
>Gene.140375::PB.10109.1::g.140375::m.140375 Gene.140375::PB.10109.1::g.140375  ORF type:complete len:210 (+) PB.10109.1:1452-2081(+)
ATGCAATCAACGGTCAGATTCGCGCTACACGGAGAAGCCTCGGGGAGCATGATGATGCGG
CTGGCGGCAAAGGGATTGGGAATATCTCGGCTACGTTATGTTGACCAGCAACTCAGACAA
CAGAGGGCTCTTCAGCAGCTTGGAATGATGCAGAACCATGCGTGGAGGCCGCAGCGCGGG
CTGCCTGAAAGCTCGGTTTCGGTTCTTCGAGCTTGGTTATTCGAGCATTTTCTTCACCCG
TATCCGAAAGATTCGGAGAAGATCATGCTGGCGAGAAAGACCGGATTAACAAGAAGTCAG
GTGTCGAACTGGTTCATCAACGCCCGTGTTCGTCTCTGGAAACCCATGGTCGAAGAAATG
TACAAAGAAGAGATTGGAGATCCCGAAATGGATTCAAATTCTTCATCCGATTTTCAATCC
AGACCTCCAAACACCGACGTGAAGACCTCTATGGATAGAGCCGAAGATTTACAACAAACC
GCGACGTCTGGAGCAACTGAGGGGCAATTGTTCGAGTCAAAATCAGATCATTTAATCGAA
ATGGAAATGACCGGAGGTAGTGGCGATTCCAGCTACCAGAATGACTCACTTTTTTCAAGG
TACTATGGTTTCGGCTACCGGAGGCAATGA
>Gene.140381::PB.10109.2::g.140381::m.140381 Gene.140381::PB.10109.2::g.140381  ORF type:complete len:357 (+) PB.10109.2:616-1686(+)
ATGGCCACATTTTTCCCGAGCTCAACCAATCAAAGAGACGACGCGCCCATGCTTTACATC
AGAGAAAACCTACCAGTTCCCTATTCTGAACAGCCTGTTCTTCAAGGCAACATGATGATG
TACATGAACTACTCGTCCACTTCCAGCTCATATTCAGATGCTTTAGCTGTAAATTCGCAG
CACCAAGAAATGTTACCCAATCTTGGAGATCATGATTTTAACTCGTGGAGAGATAGGAAC
GAGGCGTTGCTGTTGCAATCAATGGGCGGTGGCAGCGGTGGTGGTGGTGGTGGTGGGCAT
AATTTGCAGGGAGGACAGGGGTTATCCCTCAGCCTTGCCACACAAATACCTCCTCCTCCT
CATCCTGGTGTTCAAGTTTCGTCTATGCATTACTCGGATCATAACGGTTCTTCCTCTTCT
TCTTTTAGAGAGGAGGAGAATATGCAAATTGTGAGGAGGGTTCCGAATTCGAAGTATTTG
AAGGCGGCACAGGAGTTGCTTGATGAAGTTGTGAATGTGCAGAAGGCGATGAAGGACCAT
TCGAGGAAGGAGTTGAGAGAAGGTGAGGGGAATGGAAGGGATTCGAATTTCGAAGAGTCG
GCTGGGGACTCACCGAGTGAGATTTCAGCAGCTGAAAAACAGGATTTGCAGAACAAGATG
ACGAAGCTCCTCTCAATGTTGGATGAGGTTGATAGAAGGTACAAACAATACTATCATCAG
ATGCAGATAGTGGTGTCCTCATTCGACGTTATAGCCGGATGTGGTGCCGCTAAACCCTAC
ACCGCCCTGGCCCTTCAGACAATATCCCGTCACTTCCGTTGCTTGCGAGATGCAATCAAC
GGTCAGATTCGCGCTACACGGAGAAGCCTCGGGGAGCATGATGATGCGGCTGGCGGCAAA
GGGATTGGAATATCTCGGCTACGTTATGTTGACCAGCAACTCAGACAACAGAGGGCTCTT
CAGCAGCTTGGAATGATGCAGAACCATGCGTGGAGGCCGCAGCGCGGGCTGCCTGAAAGC
TCGGTTTCGGTTCTTCGAGCTTGGTTATTCGAGCATTTTCTTCACCCGTAA
>Gene.140384::PB.10109.3::g.140384::m.140384 Gene.140384::PB.10109.3::g.140384  ORF type:complete len:582 (+) PB.10109.3:380-2125(+)
ATGGCCACATTTTTCCCGAGCTCAACCAATCAAAGAGACGACGCGCCCATGCTTTACATC
AGAGAAAACCTACCAGTTCCCTATTCTGAACAGCCTGTTCTTCAAGGCAACATGATGATG
TACATGAACTACTCGTCCACTTCCAGCTCATATTCAGATGCTTTAGCTGTAAATTCGCAG
CACCAAGAAATGTTACCCAATCTTGGAGATCATGATTTTAACTCGTGGAGAGATAGGAAC
GAGGCGTTGCTGTTGCAATCAATGGGCGGTGGCAGCGGTGGTGGTGGTGGTGGTGGGCAT
AATTTGCAGGGAGGACAGGGGTTATCCCTCAGCCTTGCCACACAAATACCTCCTCCTCCT
CATCCTGGTGTTCAAGTTTCGTCTATGCATTACTCGGATCATAACGGTTCTTCCTCTTCT
TCTTTTAGAGAGGAGGAGAATATGCAAATTGTGAGGAGGGTTCCGAATTCGAAGTATTTG
AAGGCGGCACAGGAGTTGCTTGATGAAGTTGTGAATGTGCAGAAGGCGATGAAGGACCAT
TCGAGGAAGGAGTTGAGAGAAGGTGAGGGGAATGGAAGGGATTCGAATTTCGAAGAGTCG
GCTGGGGACTCACCGAGTGAGATTTCAGCAGCTGAAAAACAGGATTTGCAGAACAAGATG
ACGAAGCTCCTCTCAATGTTGGATGAGGTTGATAGAAGGTACAAACAATACTATCATCAG
ATGCAGATAGTGGTGTCCTCATTCGACGTTATAGCCGGATGTGGTGCCGCTAAACCCTAC
ACCGCCCTGGCCCTTCAGACAATATCCCGTCACTTCCGTTGCTTGCGAGATGCAATCAAC
GGTCAGATTCGCGCTACACGGAGAAGCCTCGGGGAGCATGATGATGCGGCTGGCGGCAAA
GGGATTGGAATATCTCGGCTACGTTATGTTGACCAGCAACTCAGACAACAGAGGGCTCTT
CAGCAGCTTGGAATGATGCAGAACCATGCGTGGAGGCCGCAGCGCGGGCTGCCTGAAAGC
TCGGTTTCGGTTCTTCGAGCTTGGTTATTCGAGCATTTTCTTCACCCGTATCCGAAAGAT
TCGGAGAAGATCATGCTGGCGAGAAAGACCGGATTAACAAGAAGTCAGGTGTCGAACTGG
TTCATCAACGCCCGTGTTCGTCTCTGGAAACCCATGGTCGAAGAAATGTACAAAGAAGAG
ATTGGAGATCCCGAAATGGATTCAAATTCTTCATCCGATTTTCAATCCAGACCTCCAAAC
ACCGACGTGAAGACCTCTATGGATAGAGCCGAAGATTTACAACAAACCGCGACGTCTGGA
GCAACTGAGGGGCAATTGTTCGAGTCAAAATCAGATCATTTAATCGAAATGGAAATGACC
GGAGGTAGTGGCGATTCCAGCTACCAGAATGACTCACTTTTTCAAGGTACTATGGTTTCG
GCTACCGGAGGCAATGAGCGGTTCGTGGAGGCGGCTGCCGCCACATATATGCCGGAGTTG
GGTAGGTTTGGAGGTGGTGGTGGGGTATCACTCACTTTAGGGCTGCAGCACTGTGAGGGT
GGTGGTGGTGGTGCATTGCCAATGTCAATGGAGGCTCATCATGGTTTTATGACCATGAGA
GGGGATGATGTGTATGCAGCCGGAGCTTCTTCGGTGGTACCGGAATCCGGCGAGTTCGAC
TGCTTGGATGCCGGAAACCGGCAGCACCGGTTTGGCTCTCATCTTTTGCATGATTTTGTA
GCATGA
>Gene.15932::PB.1011.1::g.15932::m.15932 Gene.15932::PB.1011.1::g.15932  ORF type:complete len:169 (+) PB.1011.1:2134-2640(+)
ATGCTAGAGAAGAACGGTGGTTTGAGTATTGCCAATGTTGGGGATTGTGGACTAAGGGTA
ATTCGCAAAGGGCAAGTTATGTTTTCAACATCTCCACAAGAACATTATTTCGATTGTCCA
TACCAGGTGAGCTCAGAGGCTGTTGGTCAAACATATCTAGACGCCACGGTTAGTAGCGTG
GAGTTACTGGAAGGGGATACTATCATAATGGGATCGGATGGGCTTTTCGATAATGTGTTT
GATCAAGAAATCGTTTCGACAATAGCTGATTATAGCGATGTATCTTATGCTGCAAAGGCA
TTGGCTAACTTGGCTCACCGGCATTCCGTCGACTCAAATTTTGACTCTCCCTACTCCCAG
GAGGCCAGAGGAAAGGGTTTTGATGTTCCTTTCTGGAAGAAGATTATTGGGATGAAACTA
ACAGGTGGAAAGCTGGACGACATCACTGTGGTGGTCGGGGAGGTGGTGAAGTCTGGAAAA
GCCGCCGCTGCCGCCACCGTTGTATAA
>Gene.15935::PB.1011.3::g.15935::m.15935 Gene.15935::PB.1011.3::g.15935  ORF type:complete len:230 (+) PB.1011.3:787-1476(+)
ATGTCTTATATGCGTAGCAGATGGGCTCAACAGAACGTGAATCCTGCACTATTCTCCAAC
GAATTGATGGCCAACGCTTCATCATTTGTGGAGGATGAGGAGGTTAGCTTTGATCCTCGG
ATCCTCCTAAAGAAAGCCCACGCTGCAACCTCTTCAAGAGGTTCAGCTACCGTAATTATT
GCTATGCTAGAGAAGAACGGTGGTTTGAGTATTGCCAATGTTGGGGATTGTGGACTAAGG
GTAATTCGCAAAGGGCAAGTTATGTTTTCAACATCTCCACAAGAACATTATTTCGATTGT
CCATACCAGGTGAGCTCAGAGGCTGTTGGTCAAACATATCTAGACGCCACGGTTAGTAGC
GTGGAGTTACTGGAAGGGGATACTATCATAATGGGATCGGATGGGCTTTTCGATAATGTG
TTTGATCAAGAAATCGTTTCGACAATAGCTGATTATAGCGATGTATCTTATGCTGCAAAG
GCATTGGCTAACTTGGCTCACCGGCATTCCGTCGACTCAAATTTTGACTCTCCCTACTCC
CAGGAGGCCAGAGGAAAGGGTTTTGATGTTCCTTTCTGGAAGAAGATTATTGGGATGAAA
CTAACAGGTGGAAAGCTGGACGACATCACTGTGGTGGTCGGGGAGGTGGTGAAGTCTGGA
AAAGCCGCCGCTGCCGCCACCGTTGTATAA
>Gene.140386::PB.10110.1::g.140386::m.140386 Gene.140386::PB.10110.1::g.140386  ORF type:complete len:882 (+) PB.10110.1:380-3025(+)
ATGAAAGTCAGTGAAGGCAAAGAATGTGCTAGCACGTGTTATGCCCGCTTTAGTTATGGA
TACGAACAAAAAAAAGTGATTCATCAATCTGATCCATTTCAAATACCTGACTTACTGCAT
GCACTGGATTCTGGTAAATATGGAAGTGTGACAAAAGATATACAGGATCTTGTTGCTCGC
AGAATGGAGATATTGAAACCCTTGTATGCAATGCATCCGGAACTTCCATTTACATGTTTG
GATATGAAGGAAAACTCTAATGTAGAAGCTTTGACGGTAAATCAGCCTGCAACTCCTTTG
AAAAATGACGTTGTTGATTTGGAGGATGACAATGCTGGAAAAAATGCTCTTGCAATAAAG
CCCATCGTTATTATTGATTCTGATGATGATGAACCTGGAGAAAGGAGGCCTACTTTTCCA
CTCCAGGATGTTGGGTTGAAGAATTCGGGTGGTATGTTGCTAATGAAGGATTTCTTGAAT
AACACTCTTCCTCCAAGCTCGAATTACACTCGTCCTCCAAACCGAGCTTTGAAAAAAGAG
CATGCAATGCTTGCTGATGAAACTGTAAAAGTGAAACAAGAGCAGGTTATGGATGTTGGG
GAGGAGGCGGAGAATGATGCGCAAATTGAAGAAGAAGATGAGCAGCCTGACATCAACGAT
GGTCTAGCTGATATTTGGAAGGAAATGACTGTTGCTATGGAATGTTCAAAGGAAATTCCT
GTTGAACCTACCTTTGATGATCATGATGTAGCTGGTGGGGGAGAAGAATGTGATCATTCT
TTTCTCTTGAAAGATGATATTGGTTATGTCTGTCGCATCTGTGGAGTCATTCAAAGAGGG
ATCGAAACCATAATAGAGTATCAACATCCTAAGGCCACACGAAATACAAGAACATATTGG
AACGAAGGGCGGAGTTCCAAAGACAGAGAAGCTGATGAACTCCTCAACGGATTCAAATTA
TCCAGCCAAGACTTCATCATTTCCGAAATATCTGCTCACCCCAGACACCGAAAACAGATG
AAGCCTCACCAAATCGAAGGATTCAATTTCCTTCTTAGTAACCTTGTCACGGAAAATCCA
GGAGGTTGCATCATGGCCCATGCACCTGGTTCAGGTAAAACCTTCATGATCATCAGTTTT
CTCCAAAGCTTCATGGCCAAATACCCATTTGCTAGACCTTTAGTTGTGCTTCCAAGGGGC
ATTCTCGGCACTTGGAAGAGAGAATTCAAGTTATGGCAGGTGGAGGATTTTCCCTTGTAT
GACTTTTACTCTGTAAAAGCAGAGGGTCGTGCTCAGCAGCTCGAAGTACTGAAACAATGG
GCAGAAGAAAGAAGCGTTTTGTTTCTAGGATATAAGCAATTTTCCACCATTGTATGCGAT
ACCGACAATGGGAAGGCCGCAGCCGCCTGTCAGGAGATACTTCTGACGTGCCCTTCGATT
CTTATACTGGACGAAGGGCATACCCCTAGAAACCAGGATACTGACGTCCTGACATCTCTT
GAAAAGGTTCAAACTCCTAGAAAGGTCGTTCTTTCAGGTACCCTTTATCAAAATCACGTC
AAAGAAGTTTTTAATATCTTGAATCTTGTTCGTCCAAAGTTTTTACGTTTGGAGAATTCG
AAATTGATCAAAAAACGAATCTTGAGTAGGGTACCGATTTCCAAAAAGAAGGACGTTCTG
AAGAAGGGTTCAGACAACGACTTTTACGAATTGGTGGAACACACTTTGTTGAGAGATGAT
AATTTTAAGAGAAAGGAGACTGTAATAAAAGATTTGAGGGAAATGACATCGAAGGTTCTT
CATTATTACAAGGGGGATTTTCTCGATGAACTGCCTGGATTGATCGACTTCACCATATTT
CTTGAGCTTAGCCCTACCCAAAAACGTGAAGTTAAGGACCTGAAGAAATTAGGGCGAAAA
TTCAAGATAAGTTCGGATGGGAGCGCAATATACGTGTATCCCCAGCTGAAAGCTCTTGCG
AAGAACTCCACAAGTAAAGAGAGAGTCGATGAAAACAAAATCGACGAATTGCTGGAGAAT
TTTGACGAAAGAGAAGGCGTAAAAGCCAGATTCTACCTAAATCTGTTGAATTTGTGTGAA
TCAGCGGGGGAGAAATTGCTCGTTTTCAGTCAATATTTGTTGCCGTTGAAGTTTTTGGAG
CGATTAACGGTAAAAGCTAAGGGCTGGTGTCAGGGGAAAGAGATATTTATGATAACGGGT
GATTCAGACAATGAACTTAGAGAAACATCAATGGAGAGATTCAATAATTTACCCGATGCA
AGGGTATTCTTTGGTTCGATAAAAGCATGTGGTGAAGGGATATCGCTAGTGGGTGCTTCT
CGGATTATTATACTAGACGTCCATTTGAACCCATCTGTGACTCGTCAAGCAATAGGCCGT
GCTTACAGACCAGGGCAAACAAAGAAAGTTTATATTTATCGATTGGTTGCAGATGGATCG
CCCGAAGCCGAAGATCATACGTCGTGTTTTCGAAAGGAGTCAATTGCCAAGATGTGGTTT
GAGTGGAACGAGTTTTGCGGTACCCAAGATTTCGAAATGGAGACGGTTGATATTAACCGT
TGTGATGACATGTTTCTTGAAACGCCACGGCTGAACAAGGATGTGGTTGCACTATTCAAG
AGATAA
>Gene.140389::PB.10110.3::g.140389::m.140389 Gene.140389::PB.10110.3::g.140389  ORF type:complete len:700 (+) PB.10110.3:1497-3596(+)
ATGCTTGCTGATGAAACTGTAAAAGTGAAAGAAGAGCAGGTTATGGATGTTGGGGACGAG
GCGGAGAATGATGCGCAAATTGAAGAAGAAGATGAGCAGCCTGACATCAACGATGGTCTA
GCTGATATTTGGAAGGAAATGACTGTTGCTATGGAATGTTCAAAGGAAATTCCTGTTGAA
CCTACCTTTGATGATCATGATGTAGCCGGTGGGGGAGAAGAATGTGATCATTCTTTTCTC
TTGAAAGATGATATTGGTTATGTCTGTCGCATCTGTGGAGTCATTCAAAGAGGGATCGAA
ACCATAATAGAGTATCAACATCCTAAGGCCACACGAAATACAAGAACATATTGGAACGAA
GGGCGGAGTTCCAAAGACAGAGAAGCTGATGAACTCCTCAACGGATTCAAATTATCCAGC
CAAGACTTCATCATTTCCGAAATATCTGCTCACCCCAGACACCGAAAACAGATGAAGCCT
CACCAAATCGAAGGATTCAATTTCCTTCTTAGTAACCTTGTCACGGAAAATCCAGGAGGT
TGCATCATGGCCCATGCACCTGGTTCAGGTAAAACCTTCATGATCATCAGTTTTCTCCAA
AGCTTCATGGCCAAATACCCATTTGCTAGACCTTTAGTTGTGCTTCCAAGGGGCATTCTC
GGTACTTGGAAGAGAGAATTCAAGTTATGGCAGGTGGAGGATTTTCCCTTGTACGACTTT
TACTCTGTAAAAGCAGAGGGTCGTGCTCAGCAGCTCGAAGTACTGAAACAATGGGCAGAA
GAAAGAAGCGTTTTGTTTCTAGGATATAAGCAATTTTCCACCATTGTATGCGATACTGAC
AATGGGAAGGCCGCAGCCGCCTGTCAGGAGATACTTCTGACGTGCCCTTCGATTCTTATA
CTGGACGAAGGGCATACCCCTAGAAACCAGGATACTGACGTCCTGACATCTCTTGAAAAG
GTTCAAACTCCTAGAAAGGTCGTTCTTTCAGGTACCCTTTATCAAAATCACGTCAAAGAA
GTTTTTAATATCTTGAATCTTGTTCGTCCAAAGTTTTTACGTTTGGAGAATTCGAAATTG
ATCAAAAAACGAATCTTGAGTAGGGTACCGATTTCCAAAAAGAAGGACGTTCTGAAGAAG
GGTTCAGACAACGACTTTTACGAATTGGTGGAACACACTTTGTTGAGAGATGATAATTTT
AAGAGAAAGGAGACTGTAATAAAAGATTTGAGGGAAATGACATCGAAGGTTCTTCATTAT
TACAAGGGGGATTTTCTCGATGAACTGCCTGGATTGATCGACTTCACCATATTTCTTGAG
CTTAGCCCTACCCAAAAACGTGAAGTTAAGGACCTGAAGAAATTAGGGCGAAAATTCAAG
ATAAGTTCGGATGGGAGCGCAATATACGTGTATCCCCAGCTGAAAGCTCTTGCGAAGAAC
TCCACAAGTAAAGAGAGAGTCGATGAAAACAAAATCGACGAATTGCTGGAGAATTTTGAC
GAAAGAGAAGGCGTAAAAGCCAGATTCTACCTAAATCTGTTGAATTTGTGTGAATCAGCG
GGGGAGAAATTGCTCGTTTTCAGTCAATATTTGTTGCCGTTGAAGTTTTTGGAGCGATTA
ACGGTAAAAGCTAAGGGCTGGTGTCAGGGGAAAGAGATATTTATGATAACGGGTGATTCA
GACAATGAACTTAGAGAAACATCAATGGAGAGATTCAATAATTTACCCGATGCAAGGGTA
TTCTTTGGTTCGATAAAAGCATGTGGTGAAGGGATATCGCTAGTGGGTGCTTCTCGGATT
ATTATACTAGACGTCCATTTGAACCCATCTGTGACTCGTCAAGCAATAGGCCGTGCTTAC
AGACCAGGGCAAACAAAGAAAGTTTATATTTATCGATTGGTTGCAGATGGATCGCCCGAA
GCCGAAGATCATACGTCGTGTTTTCGAAAGGAGTCAATTGCCAAGATGTGGTTTGAGTGG
AACGAGTTTTGCGGTACCCAAGATTTCGAAATGGAGACGGTTGATATTAACCGTTGTGAT
GACATGTTTCTTGAAACGCCACGGCTGAACAAGGATGTGGTTGCACTATTCAAGAGATAA
>Gene.140394::PB.10110.4::g.140394::m.140394 Gene.140394::PB.10110.4::g.140394  ORF type:complete len:581 (+) PB.10110.4:1006-2748(+)
ATGCCTCCCTGGAAGAAATCAAAATTGGCAGTTATGATAGACAATCAAGATTGGTACAAA
CATTCAACAAAAGATTTAAATTCGAAAGGGCGAAAGAGGATGAAAGTCAGTGAAGGCAAA
GAATGTGCTAGCACATGTTATGCCCGCTTTAGTTATGGATACGAACAAAAAAAAGTGATT
CATCAATCTGATCCATTTCAAATACCTGACTTACTGCATGCACTGGATTCTGGTAAATAT
GGAAGTGTGACAAAAGATATACAGGATCTTGTTGCTCGCAGAATGGAGATATTGAAACCC
TTATATGCAATGCATCCGGAACTTCCATTTACATGTTTGGATATGAAGGAAAACTCTAAT
GTAGAAGCTTTGACGGTAAATCAGCCTGCAACTCCTTTGAAAAATGACGTTTTTGATTTG
GAGGATGACAATGCTGGAAAAAATGCTCTTGCAATAAAGCCCATCGTTATTATTGATTCT
GATGATGATGAACCTGGAGAAAGGAGGCCTACTTTTCCACTCCAGGATGTTGGGTTGAAG
AATTCGGGTGGTATGTTGCTAATGAAGGATTTCTTGAATAACACTCTTCCTCCAAGCTCG
AATTACACTCGTCCTCCAAACCGAGCTTTGAAAAAAGAGCATGCAATGCTTGCTGATGAA
ACTGTAAAAGTGAAAGAAGAGCAGGTTATGGATGTTGGGGACGAGGCGGAGAATGATGCG
CAAATTGAAGAAGAAGATGAGCAGCCTGACATCAACGATGGTCTAGCTGATATTTGGAAG
GAAATGACTGTTGCTATGGAATGTTCAAAGGAAATTCCTGTTGAACCTACCTTTGATGAT
CATGATGTAGCCGGTGGGGGAGAAGAATGTGATCATTCTTTTCTCTTGAAAGATGATATT
GGTTATGTCTGTCGCATCTGTGGAGTCATTCAAAGAGGGATCGAAACCATAATAGAGTAT
CAACATCCTAAGGCCACACGAAATACAAGAACATATTGGAACGAAGGGCGGAGTTCCAAA
GACAGAGAAGCTGATGAACTCCTCAACGGATTCAAATTATCCAGCCAAGACTTCATCATT
TCCGAAATATCTGCTCACCCCAGACACCGAAAACAGATGAAGCCTCACCAAATCGAAGGA
TTCAATTTCCTTCTTAGTAACCTTGTCACGGAAAATCCAGGAGGTTGCATCATGGCCCAT
GCACCTGGTTCAGGTAAAACCTTCATGATCATCAGTTTTCTCCAAAGCTTCATGGCCAAA
TACCCATTTGCTAGACCTTTAGTTGTGCTTCCAAGGGGCATTCTCGGTACTTGGAAGAGA
GAATTCAAGTTATGGCAGGTGGAGGATTTTCCCTTGTACGACTTTTACTCTGTAAAAGCA
GAGGGTCGTGCTCAGCAGCTCGAAGTACTGAAACAATGGGCAGAAGAAAGAAGCGTTTTG
TTTCTAGGATATAAGCAATTTTCCACCATTGTATGCGATACTGACAATGGGAAGGCCGCA
GCCGCCTGTCAGGAGATACTTCTGACGTGCCCTTCGATTCTTATACTGGACGAAGGGCAT
ACCCCTAGAAACCAGGATACTGACGTCCTGACATCTCTTGAAAAGGTTCAAACTCCTAGA
AAGGTCGTTCTTTCAGGTACCCTTTATCAAAATCACGTCAAAGAAGTTTTTAATATCTTG
AATCTTGTTCGTCCAAAGTTTTTACGTTTGGAGAATTCGAAATTGATCAAAAACGAATCT
TGA
>Gene.140399::PB.10110.5::g.140399::m.140399 Gene.140399::PB.10110.5::g.140399  ORF type:complete len:882 (+) PB.10110.5:375-3020(+)
ATGAAAGTCAGTGAAGGCAAAGAATGTGCTAGCACATGTTATGCCCGCTTTAGTTATGGA
TACGAACAAAAAAAAGTGATTCATCAATCTGATCCATTTCAAATACCTGACTTACTGCAT
GCACTGGATTCTGGTAAATATGGAAGTGTGACAAAAGATATACAGGATCTTGTTGCTCGC
AGAATGGAGATATTGAAACCCTTATATGCAATGCATCCGGAACTTCCATTTACATGTTTG
GATATGAAGGAAAACTCTAATGTAGAAGCTTTGACGGTAAATCAGCCTGCAACTCCTTTG
AAAAATGACGTTTTTGATTTGGAGGATGACAATGCTGGAAAAAATGCTCTTGCAATAAAG
CCCATCGTTATTATTGATTCTGATGATGATGAACCTGGAGAAAGGAGGCCTACTTTTCCA
CTCCAGGATGTTGGGTTGAAGAATTCGGGTGGTATGTTGCTAATGAAGGATTTCTTGAAT
AACACTCTTCCTCCAAGCTCGAATTACACTCGTCCTCCAAACCGAGCTTTGAAAAAAGAG
CATGCAATGCTTGCTGATGAAACTGTAAAAGTGAAAGAAGAGCAGGTTATGGATGTTGGG
GACGAGGCGGAGAATGATGCGCAAATTGAAGAAGAAGATGAGCAGCCTGACATCAACGAT
GGTCTAGCTGATATTTGGAAGGAAATGACTGTTGCTATGGAATGTTCAAAGGAAATTCCT
GTTGAACCTACCTTTGATGATCATGATGTAGCCGGTGGGGGAGAAGAATGTGATCATTCT
TTTCTCTTGAAAGATGATATTGGTTATGTCTGTCGCATCTGTGGAGTCATTCAAAGAGGG
ATCGAAACCATAATAGAGTATCAACATCCTAAGGCCACACGAAATACAAGAACATATTGG
AACGAAGGGCGGAGTTCCAAAGACAGAGAAGCTGATGAACTCCTCAACGGATTCAAATTA
TCCAGCCAAGACTTCATCATTTCCGAAATATCTGCTCACCCCAGACACCGAAAACAGATG
AAGCCTCACCAAATCGAAGGATTCAATTTCCTTCTTAGTAACCTTGTCACGGAAAATCCA
GGAGGTTGCATCATGGCCCATGCACCTGGTTCAGGTAAAACCTTCATGATCATCAGTTTT
CTCCAAAGCTTCATGGCCAAATACCCATTTGCTAGACCTTTAGTTGTGCTTCCAAGGGGC
ATTCTCGGTACTTGGAAGAGAGAATTCAAGTTATGGCAGGTGGAGGATTTTCCCTTGTAC
GACTTTTACTCTGTAAAAGCAGAGGGTCGTGCTCAGCAGCTCGAAGTACTGAAACAATGG
GCAGAAGAAAGAAGCGTTTTGTTTCTAGGATATAAGCAATTTTCCACCATTGTATGCGAT
ACTGACAATGGGAAGGCCGCAGCCGCCTGTCAGGAGATACTTCTGACGTGCCCTTCGATT
CTTATACTGGACGAAGGGCATACCCCTAGAAACCAGGATACTGACGTCCTGACATCTCTT
GAAAAGGTTCAAACTCCTAGAAAGGTCGTTCTTTCAGGTACCCTTTATCAAAATCACGTC
AAAGAAGTTTTTAATATCTTGAATCTTGTTCGTCCAAAGTTTTTACGTTTGGAGAATTCG
AAATTGATCAAAAAACGAATCTTGAGTAGGGTACCGATTTCCAAAAAGAAGGACGTTCTG
AAGAAGGGTTCAGACAACGACTTTTACGAATTGGTGGAACACACTTTGTTGAGAGATGAT
AATTTTAAGAGAAAGGAGACTGTAATAAAAGATTTGAGGGAAATGACATCGAAGGTTCTT
CATTATTACAAGGGGGATTTTCTCGATGAACTGCCTGGATTGATCGACTTCACCATATTT
CTTGAGCTTAGCCCTACCCAAAAACGTGAAGTTAAGGACCTGAAGAAATTAGGGCGAAAA
TTCAAGATAAGTTCGGATGGGAGCGCAATATACGTGTATCCCCAGCTGAAAGCTCTTGCG
AAGAACTCCACAAGTAAAGAGAGAGTCGATGAAAACAAAATCGACGAATTGCTGGAGAAT
TTTGACGAAAGAGAAGGCGTAAAAGCCAGATTCTACCTAAATCTGTTGAATTTGTGTGAA
TCAGCGGGGGAGAAATTGCTCGTTTTCAGTCAATATTTGTTGCCGTTGAAGTTTTTGGAG
CGATTAACGGTAAAAGCTAAGGGCTGGTGTCAGGGGAAAGAGATATTTATGATAACGGGT
GATTCAGACAATGAACTTAGAGAAACATCAATGGAGAGATTCAATAATTTACCCGATGCA
AGGGTATTCTTTGGTTCGATAAAAGCATGTGGTGAAGGGATATCGCTAGTGGGTGCTTCT
CGGATTATTATACTAGACGTCCATTTGAACCCATCTGTGACTCGTCAAGCAATAGGCCGT
GCTTACAGACCAGGGCAAACAAAGAAAGTTTATATTTATCGATTGGTTGCAGATGGATCG
CCCGAAGCCGAAGATCATACGTCGTGTTTTCGAAAGGAGTCAATTGCCAAGATGTGGTTT
GAGTGGAACGAGTTTTGCGGTACCCAAGATTTCGAAATGGAGACGGTTGATATTAACCGT
TGTGATGACATGTTTCTTGAAACGCCACGGCTGAACAAGGATGTGGTTGCACTATTCAAG
AGATAA
>Gene.140405::PB.10110.7::g.140405::m.140405 Gene.140405::PB.10110.7::g.140405  ORF type:complete len:288 (+) PB.10110.7:2159-3022(+)
ATGACATCGAAGGTTCTTCATTATTACAAGGGGGATTTTCTCGATGAACTGCCTGGATTG
ATCGACTTCACCATATTTCTTGAGCTTAGCCCTACCCAAAAACGTGAAGTTAAGGACCTG
AAGAAATTAGGGCGAAAATTCAAGATAAGTTCGGATGGGAGCGCAATATACGTGTATCCC
CAGCTGAAAGCTCTTGCGAAGAACTCCACAAGTAAAGAGAGAGTCGATGAAACAAAAATC
GACGAATTGCTGGAGAATTTTGACGAAAGAGAAGGCGTAAAAGCCAGATTCTACCTAAAT
CTGTTGAATTTGTGTGAATCAGCGGGGGAGAAATTGCTTGTTTTCAGTCAATATTTGTTG
CCGTTGAAGTTTTTGGAGCGATTAACGGTAAAAGCTAAGGGCTGGTGTCAGGGGAAAGAG
ATATTTATGATAACGGGTGATTCAGACAATGAACTTAGAGAAACATCAATGGAGAGATTC
AATAATTTGCCCGATGCAAGGGTATTCTTTGGTTCGATAAAAGCATGTGGTGAAGGGATA
TCGCTAGTGGGTGCTTCTCGGATTATTATACTAGACGTCCATTTGAACCCATCTGTGACT
CGTCAAGCAATAGGCCGTGCTTACAGACCAGGGCAAACAAAGAAAGTTTATATTTATCGA
TTGGTTGCAGATGGATCGCCCGAAGCCGAAGATCATACGTCGTGTTTTCGAAAGGAGTCA
ATTGCCAAGATGTGGTTTGAGTGGAACGAGTTTTGCGGTACCCAAGATTTCGAAATGGAG
ACGGTTGATATTAACCGTTGTGATGACATGTTTCTTGAAACGCCACGGCTGAACAAGGAT
GTGGTTGCACTATTCAAGAGATAA
>Gene.140413::PB.10112.1::g.140413::m.140413 Gene.140413::PB.10112.1::g.140413  ORF type:complete len:423 (+) PB.10112.1:247-1515(+)
ATGGGGTCTGCTTGTTGTGTTGCTGCCAGCGATAGAACCATAACAAATGGATCAAGCAGT
GAAAATTTGCAGAGGAATATCCGATATTCACCATCATGGAGTTTTCGATGGGATAACCGA
GGCCGGGTAGCAGGGGAGGAAACCTCTGGAAACTGGACTTCGGGTGGAGTTGTTGGTAGG
CATGATGGATTGGATTTTAAATCTGGAACAACTGGTGGAACTGCAAATTCATCGGAACAA
GGAAGTCCACTAGACCGTTCCCGGAGAGTGGCGTGGCAAAATTCTCCTGTTTCTGAAGAA
AATTCGGGGATGCTGACTATTCATCCATCAGAACCATCCATCTCGAGAAGTTCTCCAGAG
GTAAAGGAATTTTTGGAGTCCAGTGACGTTTCGGATCCATTTCCAACACAGTCACCACCT
TCAGTGCCTGCAATTTTATCCGTATCGGCATCCCCTTTATCATCTCAAAGTCACCTCCCT
CCTGCAACTTCAACCCCTTCAAGGTGGCCCCGTCGTTCACCAGGATACCATCTATCACGA
CATGTTTCGGATAGTCGAATTCGTGGTCTGAAATCACCAAACTTATCAATTTCTGAAGAA
GTTCCCTCCTTTTTACGCCCCGGTTTGAGCAATGACTCAACTAGGGGTTCCCTTGGTGGG
TCCTCCGATTCTTGGTCAATCCTTCCTTCATCTGACCTAATAGGTACTCCTCATAGAGAA
AGATGGTCTTTTGATAGCGAATCATTGGCTTTTGATCGAGAGAAGATATGCAGATCCAGT
GGACGAAATTCGTCTTCTTTTGATATCCGATCATGTGGTGTTTGCACGAAGCTTTTGACA
GAGAGATCTTCAAGGGGATTAATGGCTGCCAACGAGATTGCTGTTGTTGCTGTTTTAATA
TGTGGGCATGTTTACCATGCTGAGTGCTTGGAGAGCATGACAAATGATATCAACAAGTAT
GATCCAGGCTGCCCGGTTTGTACCTTTGGAGAGAAACAAGCTGTTAAAATGTCTGAGAAA
GCATTGAGAGCCAGCAAGAGATCAAGGAACCGGGTTGTGGATAGTGATTTTAATAGTGAT
GTGTTTGGGCCCGACTGTTCGAAAAATCATCAAAAAATGACCTCATGTTCTAGCATGAAG
AGCTCATCGGGTAGGCCTCCTTTTTTGAGAAGACACTTCTCGTTTGGCTCGAAGGGGACA
AGATCTTTGTCCGAGAGTCATTCTACTCGGAAGAGGGGATTTTTCTGGGCCAAATCTAGC
AAGACCTGA
>Gene.140420::PB.10112.2::g.140420::m.140420 Gene.140420::PB.10112.2::g.140420  ORF type:complete len:55 (+) PB.10112.2:1087-1251(+)
ATGGCTGCCAACGAGATTGCTGTTGTTGCTGTTTTAATATGTGGGCATGTTTACCATGCT
GAGTGCTTGGAGAGCATGACAAATGATATCAACAAGTATGATCCAGGCTGCCCGGTTTGT
ACCTTTGGAGAGAAACAAGCTGTTAAAATGTCTGAGAAGCATTGA
>Gene.140422::PB.10112.3::g.140422::m.140422 Gene.140422::PB.10112.3::g.140422  ORF type:complete len:75 (+) PB.10112.3:275-499(+)
ATGTGGTGTTTGTTTATTTTCCCTTCTGTTTTTATTTTTTTGGAGAGAAAACTGATAATA
GAAATGGAAATACGGGAACAGAAACACCAAAACAAACTCCATTATATTATTAAGGGTGTT
TGGTTGAACAAAATTGAGGCCTTGGAATTGGAATTAGAGATGAACGCCTGTAAATTTTTA
GATTTTTACATGGGTTTATTTTTAATTCCAATTCTGAAGCTCTAA
>Gene.140427::PB.10113.2::g.140427::m.140427 Gene.140427::PB.10113.2::g.140427  ORF type:complete len:50 (+) PB.10113.2:1217-1366(+)
ATGCCCTCTGGATTTTTTCGTGCAGGTCCTTTTGGGCGTGGCCAGATGCAGAAGCCTTTT
GAAGAAGCGGCATTTGCATTGAGGATTGGTGAGATTAGTTACATTGTGGAAACCGATAGC
GGTGCTCACATAATCATGAGAACCGGTTGA
>Gene.140428::PB.10114.1::g.140428::m.140428 Gene.140428::PB.10114.1::g.140428  ORF type:complete len:137 (+) PB.10114.1:2106-2516(+)
ATGACCGTGAGAAGTTGTCATAGTTTGTCAAAACTCTTTTCGCCTCAAATACTTCCACAG
TTGCGAAACTTGAGAGAACTGACTGTAAGTGATTGTGATGCAATGGAAGAGGTCCTTGAA
CAAGGAGGGCATATTGGAGACAAACACACCTTTCCCCAATTACATAAACTTACAATTCTC
AGTCTACCTAATCTTAGGAGTTTTAGCTCTGGGAATGGAACTCTTGTATGGCCTGCCTTG
AGGGAAATTGAAGTGTGTCAGTGTCCCAACATGCAAAATTTCTCTCAGGAATCAGTAATC
GCACCAAACTTAACAAAAATAACTGATGGTGCTGGTGGGCAACATTTTGAAGGCGATCTT
AATAGTGATATTCGCCGCATGTTAGAATATCAGAAGACGGTACGCTATTAA
>Gene.140431::PB.10115.1::g.140431::m.140431 Gene.140431::PB.10115.1::g.140431  ORF type:complete len:237 (+) PB.10115.1:1496-2206(+)
ATGGAATTGGAATTAAAAATGAGTGCATGTAAATATCAAAATTTTTCATGTGTTCATTTC
GATTTCCAATTCCATGGTTTTCAATTCAGTGCTTCCATATCATATGCAATGTATTTTAAT
TCATATATTTCAACAGGTGCTAGTGAAGTGGAGAAAGATATTGGAGATGAACCCGTTACT
ACCACCACCACCACCACCACCACCATCGATCATATTCCTGTGGAAAGTGACAAAAGCGCG
AAGTTACATCCACGTGAGAAAAAGCTTATTGATTTTAGAGATAAGCTCTATCTTGCACCT
TTGACTACAGTTGGGAATCTTCCCTTTCGAAGGGTTTGCAAGGTTTTAGGGGCTGATGTA
ACATGCGGTGAGATGGCAATGTGCACAAATCTATTGCAGGGTCAAGCTTCTGAATGGGCA
CTTCTAAGGCGTCATTCATCTGAGGATTTGTTTGGAGTTCAGATTTGTGGTGCATATCCA
GACACAGTTGCAAGAACTGTTGAACTTATTGAACAGCAATGTACAGTGGACTTCATTGAT
ATAAACATGGGGTGCCCAATCGATATTGTGGTTAATAAGGGTGCCGGCTCTGCACTCATC
ACTAAACCAATGCGAATGAAGAGCATTATACAAGCAGCTTCTTCCACGGTGGAAGAACCC
ATAACTGTCAAGGTGCGAACAGCATATTTTGAGGGAAGGAACCGCAGTTGA
>Gene.140438::PB.10115.5::g.140438::m.140438 Gene.140438::PB.10115.5::g.140438  ORF type:complete len:280 (+) PB.10115.5:3139-3978(+)
ATGGCGGAAGAACCGCAAATATCGGTGGTTCAGACGGACGACGACGGTGGCGAAGGAGTT
ATGTTGGCTGAAGCTCAACGGACTCCCGAAGAATTGGTGGCCAAAGCAATAGCTCCTGTG
AAGAGAGAGTTCCTCCGTCCTCCACCTTCCAGACATCTCATTAACGTCGACCGGAACGAC
GCCGAACCGGACATCAATGGAGCTCCTCTTAGCAAGGAGAAGAAGTCCAAAAGGCAGCTC
AAAAGAGAACGAATTCAAGCGAAGAAATCTGCTCTTCATCTATGTCCTGCGGTAGCAAAG
AGTGGTCAAGTTAGTTCTTGCCCTTACAACGAAAATTGCCGCTACAGCCATGACATTGAA
GCTTTCAAGGAATTGAAACAAGCTGATTTAGAGGGAAGCTGTCCATTCTTGGGTGATGAA
GAGCCATGCCCTTATGGCCTGGCCTGTCTATTTGCAGGTACACATAAAGACGCCATTTCC
GATGCTAGTTTGAACATCAAGAAGAAAATCTCTGAGGTGAATGGGTTGGACAAAGCTGTT
CAGAAGCTTTTGTGGAAGAACAAAATGCAGTTTCCCAAAGCAGATGCTCAACTTAAGTTT
CTTGGCCTTCTGGGTCCTAAGAATTCAAAAACGAAAAAGAATGAACATGATGAGGATGAT
CTTCATGTTTCGAATGGGTCACATGCTGATGCAGATGAAAATGGAATTACTAATAATGTG
GAGTGTTCTTCAAATGGGCAAATATATAATTCAGTGGATAATTCATCTCCACCACTGAAG
AAGGCAAATCTTCAAATGGTGAAGAAGACAATGGTTTGTCTAGTTTTATGCTTTGTCTGA
>Gene.140448::PB.10118.1::g.140448::m.140448 Gene.140448::PB.10118.1::g.140448  ORF type:complete len:483 (+) PB.10118.1:1269-2717(+)
ATGGAGAAGTGGGTTAATTCCATAACCAACCAACTCAACTCCATAACCACAAAACCAAAA
CCAAAACCCTGCATATACAAAGTACCTGCATTCGTTTCTGTGCACAACCTGAGAGTCTAC
ACTCCCCAGGTTGTCTCCTTGGGCCCTTATCACCACGGCAAAGAACACCTAAAACCCATG
GAGGAGCACAAAGAAAGGGCCCTAATCCATTTCTTGAGGAGATCGCCAAAGGATTTGAAA
TATGTAGTAGACTCATTCTCGGAAGATGTTGAGGATTTGAAAGATGCTTACGATTCGCTT
GATGAAGATTGGAGGAAGGACAACGAAAAATTCTTGAAGCTGATGATAATGGACGGTTGT
TTCATGCTGGAGATTCACAGGTCGGGACATATTCCTGATGATTATGATGAGAACGATCAG
ATTTTTGGGAATCACGGGTGGATTCAAATAATTCCGTTTATTTTGCGTGATATGTTGTTG
ATCGAGAATCAGCTACCGATGACGGTTCTTTATAAGCTCAATGAGATTTGTGGAGAAGCA
AACGAGAAAGACGAGGATTTCATCAATAATCTAGTCCTCAAATTTTGCATTTTAGACCCT
CCGTTCTCCAACATGGGCAAATGCTTGCACGTTCTGGATGTGTTTAAAAAAGGCCTGTTT
TCAATCAAAGATGACGAATTTGGCCCCCCTAGACTAACAAAGCCTTCAACGAAGGAGCTG
AAAATGGGCAAATGCTTGAACGTTCTGGAAGCGTTCAGGAGAAGCTTGTTCTCAAACATG
GGCAAATGCTTGCACGTTCTGGATGCGTTCAGGAAAAGGCTGTTCTCAATCAAGGAGAAA
AATAAGAAATCAGATCAAAAACAACAATCAGAACCTGACCATAGCGTAATACCTCCGGTG
AGAGAGATGAACGAGGCCGGCATAAGATTCGAGAGATTCAAGCAAACCAAAAACCGATGC
CTCATCGACATATCATTCGAAAAGGGAGTTTTAACGCTACCCACATTTATTATAGATGAA
ACCACCGAATCCATGTATTTGAACATGATAGCATTTGAGCGTTGCCATGTGGGTGCTGGC
AATCAGGTGTCCTCGTACATTTACTTCATGGATAACCTAATCGATGATGCTGTGGACATC
AACCTCCTGCGAACGAAAAAAATCATTCAGAATTTCATAGGAAGCGACGAAGAAGCTGCG
AATATGATTAACACAATGTCAAAGCAAGTGGGAACAGATTTCCACGGGGGCAGACTACTT
GAGGTCCAAACGAAGATCAACGAGTACTGCAACCATAGGAGGCACAGGTGGCGGGCAAAT
CTCATCCACAGATTAGACACATACTTCACCAATCCATGGACTCTTATCTCTGTATTGGCG
GCAATTTTCCTCTTTGCTTTAACCATAACTCAGACTGTTTACAGCATCCTTGACTATTAC
AACAACTGA
>Gene.140453::PB.10119.1::g.140453::m.140453 Gene.140453::PB.10119.1::g.140453  ORF type:complete len:528 (+) PB.10119.1:108-1691(+)
ATGGAAGCAGTTGCAGAAGGATTGTGGGGGTTGGCTGACTATCACGAGAAGAACGGCGAG
ATCGGCAAGGCCGTCAAGTGTCTCGAAGCCGTCTGCCAGAGCGAAGTCTCTTTCCTCCCT
ATCGTCGAGGTCAAAACCCGCCTCCGCGTCTCCACTCTCCTCCTCAAGCACTCCCACAAT
GTCAACCATGCCAAGTCCCACCTCGAACGCTGCCAACTGCTTTTGAAGTCTATTCCTTCG
TGCTTTGAGTTGAAGTGCAGGGCGTATAGCTTACTGAGTCAGTGTTACCATCTTGTGGGT
GCTATTTCTTCACAGAAGCAGATACTCAACAAGGGCTTAGAACTTACTACAACTTCTAAA
AATGGGTTTGCTGGGAAACTATGGTCTTGCAACTTCAATTCACAGCTTGCGAATGCTCTC
ACGATAGAAGGAGATTATCAGGGTTCAGTTTCTGCTTTGGAGCATGGATACAGCTGTGCA
ACTGAAATGTATTATCCTGAATTGCAGATGTTTTTTGCGGCTTCCATCTTGCACGTGCAT
CTTATGCAATGGGATGATGCAAGCTTGGTTACGGATGCAGTCAATAGATGCAACATAATA
TGGGAGTCCATTGGACAGGAAAAGAGGCAACAGTGCCCTGGCTTACTCTTTTACAATGAG
CTGCTGCATATATTCTATCTTCTTCGGACATGTGACTATAAGAATGCTGCTGAACATGTT
GACAAATTGGATGCTGCTATGAAGGCGGAGTTACAGCAGATGCAGCGCATTCAGGAGATT
AATGAAGAGCTTAATGTGTTAAATGCAAGTCTATCTCGGGCCGACCTGCACTATGGAGAT
AGAGCAGCTCTTTCTGGAAAAAGAGCTCAGCTAGAGGAACAACTTAGTAGTATTACTGGG
TCGAGTTCAACTAGCAAAGATGCTTTGGAACCAGCATACTTTGGGAATGTGAGGCGAGCT
CAGAGCGATAAGCTTGAGCTGGCACCGCCTCCTATTGATGGAGAGTGGCTACCAAAAAGT
GCCGTCTATGCCCTGGTTGATCTCATGGTCGTCATTTTCAGCCGTCCCAAAGGAACTTTT
AAAGACTGTGCAAAGCGAACACAATCTGGAATGCAAACTATTCAAGTGGAGCTGGTGAAG
CTTGGGATCGTTGATGGTGTTAGAGAAGTGGATTTACAGCACTCTGCAATTTGGATGGCT
GGTGTCTATTTGATGCTTCTGATGCAATTCCTTGAAAACAAAGTAGCTGTAGAGCTCACA
CGGTCTGAGTTTGTTGAAGCACAAGAGGCTTTAATGCAGATGAAAAAATGGTACATTCGC
TTTCCAACAATTTTGCAGGCTTGTGAAACTACTATTGAAATGCTCAGGGGGCACTATGCG
CATTCTGTTGGCTGCTACAACGAAGCTGCTTTTCATTTTGTTGAGGCAGCAAAGTGGTTT
GTCAAAAAGTCCACCTTGCGCGTGGGGGGGCTTGTTGAATCCCCACATCGATGTTGGGCG
CAATATCCGTTCGCAGTGGTTTGTCAAAAGTCCACCCTGCGCTTCAGGGGGCGTGGTGAA
TCCCACATCACTTATGTTACCTGA
>Gene.140457::PB.10119.2::g.140457::m.140457 Gene.140457::PB.10119.2::g.140457  ORF type:complete len:494 (+) PB.10119.2:77-1558(+)
ATGGAAGCAGTTGCAGAAGGATTGTGGGGGTTGGCTGACTATCACGAGAAGAACGGCGAG
ATCGGCAAGGCCGTCAAGTGTCTCGAAGCCGTCTGCCAGAGCGAAGTCTCTTTCCTCCCT
ATCGTCGAGGTCAAAACCCGCCTCCGCGTCTCCACTCTCCTCCTCAAGCACTCCCACAAT
GTCAACCATGCCAAGTCCCACCTCGAACGCTGCCAACTGCTTTTGAAGTCTATTCCTTCG
TGCTTTGAGTTGAAGTGCAGGGCGTATAGCTTACTGAGTCAGTGTTACCATCTTGTGGGT
GCTATTTCTTCACAGAAGCAGATACTCAACAAGGGCTTAGAACTTACTACAACTTCTAAA
AATGGGTTTGCTGGGAAACTATGGTCTTGCAACTTCAATTCACAGCTTGCGAATGCTCTC
ACGATAGAAGGAGATTATCAGGGTTCAGTTTCTGCTTTGGAGCATGGATACAGCTGTGCA
ACTGAAATGTATTATCCTGAATTGCAGATGTTTTTTGCGGCTTCCATCTTGCACGTGCAT
CTTATGCAATGGGATGATGCAAGCTTGGTTACGGATGCAGTCAATAGATGCAACATAATA
TGGGAGTCCATTGGACAGGAAAAGAGGCAACAGTGCCCTGGCTTACTCTTTTACAATGAG
CTGCTGCATATATTCTATCTTCTTCGGACATGTGACTATAAGAATGCTGCTGAACATGTT
GACAAATTGGATGCTGCTATGAAGGCGGAGTTACAGCAGATGCAGCGCATTCAGGAGATT
AATGAAGAGCTTAATGTGTTAAATGCAAGTCTATCTCGGGCCGACCTGCACTATGGAGAT
AGAGCAGCTCTTTCTGGAAAAAGAGCTCAGCTAGAGGAACAACTTAGTAGTATTACTGGG
TCGAGTTCAACTAGCAAAGATGCTTTGGAACCAGCATACTTTGGGAATGTGAGGCGAGCT
CAGAGCGATAAGCTTGAGCTGGCACCGCCTCCTATTGATGGAGAGTGGCTACCAAAAAGT
GCCGTCTATGCCCTGGTTGATCTCATGGTCGTCATTTTCAGCCGTCCCAAAGGAACTTTT
AAAGACTGTGCAAAGCGAACACAATCTGGAATGCAAACTATTCAAGTGGAGCTGGTGAAG
CTTGGGATCGTTGATGGTGTTAGAGAAGTGGATTTACAGCACTCTGCAATTTGGATGGCT
GGTGTCTATTTGATGCTTCTGATGCAATTCCTTGAAAACAAAGTAGCTGTAGAGCTCACA
CGGTCTGAGTTTGTTGAAGCACAAGAGGCTTTAATGCAGATGAAAAAATGGTACATTCGC
TTTCCAACAATTTTGCAGGCTTGTGAAACTACTATTGAAATGCTCAGGGGGCACTATGCG
CATTCTGTTGGCTGCTACAACGAAGCTGCTTTTCATTTTGTTGAGGCAGCAAAGGTATAT
TGTTCGACAAACTTGTCCACACTGCACGCCCACAGCATTTAG
>Gene.15938::PB.1012.2::g.15938::m.15938 Gene.15938::PB.1012.2::g.15938  ORF type:complete len:296 (+) PB.1012.2:46-933(+)
ATGGCCGCTGACGCCTCTCCCAAGTTCCGAAACCCTGATCTTATTCCGGTCCCGCAACCG
CCCGATTTTCACCCGGAAATCATCGTCTCCCCGGCCCACGATGGCCTCCGCTTCTGGCAG
TTCATGATTGCCGGCTCCGTCGCCGGCATGATCGAGCACATGGCTATGTTCCCGGTCGAC
ACCATCAAGACCCGAATGCAAGCCCTAGGGTCTTGTCCCGTGAAGTCGGTGGGCCTCCGT
CAGGCCGCTCATTCGATCCTCAAGTCGGAAGGCCCAGCGGGGTTCTACCGGGGTATCGGC
GCGATGGGCCTGGGAGCAGGTCCGGCACACGCCGTGTATTTTTCCGTTTACGAGTTTTGT
AAGAAGTCATTTTCCGGTGGGAATCCGAATAATTCGGCGGCGCACGCCGTATCCGGCGTT
TTCGCGACGGTCGCGAGCGACGCCGTGTTCACGCCTATGGATATGGTGAAGCAGAGGCTG
CAATTGGGCAGTAGCCCGTACAAGGGGGTGTGGGATTGCGTGGGGAGAGTTCTGAAGGAG
GAAGGAGTTCGCGCATTCTACGCATCTTATAGGACCACGGTGCTAATGAACGCGCCGTTC
ACGGCGGTGCACTTCGCAACCTACGAGGCGGCAAAGAGGGGGTTGACGGAGGTAACACCG
GGGAGCTCGAGTGATGAGCGTCTGATTGATCATGCCACCGCTGGAGCTGCCGCCGGAGCT
CTGGCGGCAGCTGTGACGACGCCACTTGATGTGGTGAAGACTCAATTACAGTGTCAGGGC
GTTTGTGGGTGCGATAGATTTAAAACGGGTTCAATTAGGGATGTTGTAAGAACGATAATA
GAGAAAGATGGATATAGAGGGCTGTTGAGGGAATGTTTGATTTCATGA
>Gene.140462::PB.10120.1::g.140462::m.140462 Gene.140462::PB.10120.1::g.140462  ORF type:complete len:175 (+) PB.10120.1:2457-2981(+)
ATGAAGAAGTTTGATCTTACAAAACAGTTGGTTGTTCATATTTTGTTGTTCTTGATTTAT
ATATCTTTTTTTTCCCTATCTGGTAAATACAGGTTCTATGTGGCAGAGGTCCTCCTTGCT
CTGGAATACCTCCACATGCTGGGGATCGTGTACCGTGATCTCAAGCCAGAAAACGTTCTA
GTGAGAGAAGATGGACACATAATGCTTTCCGATTTTGACCTTTCCCTCCGCTGCACTGTC
AGCCCGACCCTAATCAAATCGTCATCAATCGACACCGACCCCCTAATCAAGAACCCCGTA
TACTGTGTCCAACCCTCCTGTATCGAGCCCCCCTCCTGCATTCAGCCCGCCTGTATGGCG
CCCACGACCTGTTTCTCCCCTCGCTTCTTCTCGAGCAAATCCAAAAAAGACCGCAAACCC
AAAATGAAATCGGAAACCAAGTCAACCCTCTGCCTGAGCTCATCGCCGAGCCGACCGGAG
CCCGCTCGATGTCGTTGTCGGGACCCACGAGTACTTAGCGCCTGA
>Gene.140465::PB.10120.2::g.140465::m.140465 Gene.140465::PB.10120.2::g.140465  ORF type:complete len:309 (+) PB.10120.2:999-1925(+)
ATGGCATCAAAGTCTGGCATGAAGAGTAGTTCCCTGGAGAAGAATAGCAAGACGATCAGT
AGTCAAACATCAGAAGCCATTTCTCGAAGGCCCTCACCATTGCAGGTGTCTAGAACAGGC
AAATCAGATCCCAACAAATCGCTTACCGGTGTTCAAGATGTTGCCGAATCCCATAAAAAG
GGGGCTGCTAGTTATATAGCTGATAAACTAGACTCAACCCTATCACTAGGCAACTCGGGT
CAAGCACCAAGTCCTAATCTGAGTGAAACAAGGGGCTCACTTGAAAATATAGCCGATTAT
GACAAGAAAACATCGGGAACTATGAAGGATAGCTCGGCCTCTGCTAAAGCTAGTGATGGA
GCCAGCAGTCTTGGAAAGACGAGTGGAAGTGCCAAAATTAGTGATCGTGCTGATTTTGTT
GAGAGCGGTAAAAGCAGCATGTGTAGGGGTAGCACGAGCAGTGACGTGAGTGGGGAAAGT
ACTTGTAGCAGCTTCAGTAGCAGTGTGAACAAACCTCATAAGGCAAACGACTCGAGATGG
GAAGCGATCCAGGCCGTTCGAGTTAAAGATGGGGTTTTGGGTTTGAGCCATTTCAGATTG
CTGAAGAGATTGGGGTGTGGGGATATTGGAAGTGTGTATCTTTCGGAGTTGAGTGGTACA
AAGTGTTATTTTGCCATGAAAGTCATGGATAAAGCGTCGCTGGCGAGCCGTAAAAAGTTG
CTTCGTGCGCAGACTGAGAGAGAGATACTTCAATGTTTGGATCATCCTTTCCTTCCTTCT
TTGTATACCCATTTTGAAACAGACAAATTCTCGTGTTTGGTGATGGAGTTCTGCCCAGGG
GGTGATCTGCACACGCTTCGGCAGAAACAGCCTGGAAAACGGTTTTCTGAACAAGCTGCA
AAGTATGTTACTTGTCTTTGCTCATAA
>Gene.140468::PB.10120.3::g.140468::m.140468 Gene.140468::PB.10120.3::g.140468  ORF type:complete len:309 (+) PB.10120.3:263-1189(+)
ATGGCATCAAAGTCTGGCATGAAGAGTAGTTCCCTGGAGAAGAATAGCAAGACGATCAGT
AGTCAAACATCAGAAGCCATTTCTCGAAGGCCCTCACCATTGCAGGTGTCTAGAACAGGC
AAATCAGATCCCAACAAATCGCTTACCGGTGTTCAAGATGTTGCCGAATCCCATAAAAAG
GGGGCTGCTAGTTATATAGCTGATAAACTAGACTCAACCCTATCACTAGGCAACTCGGGT
CAAGCACCAAGTCCTAATCTGAGTGAAACAAGGGGCTCACTTGAAAATATAGCCGATTAT
GACAAGAAAACATCGGGAACTATGAAGGATAGCTCGGCCTCTGCTAAAGCTAGTGATGGA
GCCAGCAGTCTTGGAAAGACGAGTGGAAGTGCCAAAATTAGTGATCGTGCTGATTTTGTT
GAGAGCGGTAAAAGCAGCATGTGTAGGGGTAGCACGAGCAGTGACGTGAGTGGGGAAAGT
ACTTGTAGCAGCTTCAGTAGCAGTGTGAACAAACCTCATAAGGCAAACGACTCGAGATGG
GAAGCGATCCAGGCCGTTCGAGTTAAAGATGGGGTTTTGGGTTTGAGCCATTTCAGATTG
CTGAAGAGATTGGGGTGTGGGGATATTGGAAGTGTGTATCTTTCGGAGTTGAGTGGTACA
AAGTGTTATTTTGCCATGAAAGTCATGGATAAAGCGTCGCTGGCGAGCCGTAAAAAGTTG
CTTCGTGCGCAGACTGAGAGAGAGATACTTCAATGTTTGGATCATCCTTTCCTTCCTTCT
TTGTATACCCATTTTGAAACAGACAAATTCTCGTGTTTGGTGATGGAGTTCTGCCCAGGG
GGTGATCTGCACACGCTTCGGCAGAAACAGCCTGGAAAACGGTTTTCTGAACAAGCTGCA
AAGTATGTTACTTGTCTTTGCTCATAA
>Gene.140470::PB.10121.1::g.140470::m.140470 Gene.140470::PB.10121.1::g.140470  ORF type:complete len:339 (+) PB.10121.1:141-1157(+)
ATGGTGGTCATAACCCAAGAGATGATCAAGCAGTTCCAGTCTTTGATCGAAGAAATTGAT
GAGCCACTTAAGAACACCTTCCAGAATGTACATCAAGGTTATCCTGCTGAAACTCTGGTT
AGATTCCTGAAAGCGAGGGACGGGAATGTCTCCAGAGCCCATAAAATGTTGGTTGACTGT
TTGAACTGGAGGATAGACAACGAGATTGACAAAATATTAGCTAAACCAATTGTTCCGATA
GAGGTGTACAGAGCGGTCCGAGATTCACACCTTGTAGGAATGTCGGGTTACTCAAAAGAG
GGCCATCCTGTAATTGCTGCTGGAGTAGGCCTCAGCACCTACGACAAAGCATCTGTTAAC
TACTATGTTCAGTCACACATCCAAATGAATGAATATAGAGACCGCGTGATTCTGCCTTCT
GCAACAAAAAAATTTGGACGACATATTAGCACTTGTGTGAAGATACTGGATATGACCGGT
TTGAGGCTTTCTGCTCTGAATCAGATTAAGTTGCTGACTGTTATTTCTACCATTGATGAC
CTAAACTACCCTGAGAAGACAGATACATACTACATTGTTAATGCCCCATACATATTCTCA
GCATGCTGGAAGGTAGTGAGGCCTCTTCTGCAAGAAAGAACGAAGAGGAAAATTCAAGTG
CTTCAGGGTTGTGGAAGAGAAGAATTGTTGAAGATAATGGATTATGGTGCACTCCCCCAT
TTTTGCAGACGAGAAGGGTCTTCTGGATCATCTCGACATTCTAGAAACGGAACCACAGAC
GATTGCTTCTCACTGGACCATGTTTTTCATCAACAGCTCTATAATTATGTGAAGCAGCAA
GCTTTGCTAATGGAGCCTCATGCTCCGATCAAACAGGGGTCGGTTCATGTGAATTTCCCG
GAGACAAACCCCAAAGATGCCAAGATTGCTGAAACCATTGAGTCGGAGTTTCAGAGGCTT
GGAAAACAAAATGGGTTTACAAATTCAATGCGTGAACTGAAGATAAGCGATAATTGA
>Gene.140473::PB.10122.1::g.140473::m.140473 Gene.140473::PB.10122.1::g.140473  ORF type:complete len:423 (+) PB.10122.1:26-1294(+)
atggcgagcaatcgagacgagcctctctcgtttcataaacCATCAACGTCGTCCCCTGTA
GCTGTTTCCGAAGGGGACAGCTACCTTCTTGACCACAGCGGCAACTCCCAAATCGGAAGC
GCCTCCGGAAGCTTTCAGAACGAGGGTTTCTTGGGAGGAGTCGACGGCGGGAGCAGTGGC
AGCGACGCCGAGTTTGGATTCTCTCGCGTCGACTTCAGGCAGAGCGCGCTGGTTGGGACT
GTTCAGTACTACGATCGACATGTGTTCTTGTGCTACAAGAACCCTAAGGTGTGGCCGCCG
CGCATCGAAGCGGCGGAATTCGATCGCTTGCCGAGGCTTCTGTCGGCGGCGCTTGCGGCC
AGGAAGGGTGATATCAGGAGACAGACTTGCTTAACAATTTGTGAGGGACATGATGGAACC
GAAACATCAAATGGAGATGTCTTGATTTTCCCAGACATGATAAGATACCGGAGATTAACA
CATTTTGATGTGGACACATTTGTGGAAGAAGTTCTAGTGAAAGATGGCGAATGGGTGCAC
GGATCTCCCGAGCCACTGAAAGGATGGTACATTTTTGTATGCTCTCATGGTTCTAGAGAT
CGGCGGTGTGGCACTTGTGGGCCTGCTGTGATTACTCGATTGAGGGAAGAAATTGAATTA
CGCGGTCTTAACAATAAAATCTATGTTAGCGCTTGCTCGCACATCAGTGGTCATAAATAT
GCAGGAAATGTTATCATATTTGGATCGAATATGAGTGGAGACGTCACTGGACACTGGTAT
GGTTATGTTATGCCTGATGATGTACCATCCTTGCTCGAACAACATGTCCTGAAAGGAGAA
ATTGTGGATCATCTATGGAGGGGACAGATGGGTTTATCGGAAGATGACCAAAAGAAATCT
CAAGAACTAAGGCTCCAATTAAACAGCAATTGCGGGAGGATCGATGAGAAAAGTGGAGAA
GAGTCAAGAGAAACAAATGGCGTGAGTTGTTGCCAGACTTACGAAACCTCTTCTCCTTGC
TGTCAAGACCCTATTTTACCCGAAAAGGCGGCTCAAAACCCTAATCTGATTCAAGAGGCC
GAAGAGTTTACAGGCGAAAAGAAGCGCAGCAAGAAACAGTCGTTGCAAAATAACAGGAGG
AGCAAAGGAGGAAAGGTGTGTTCTAACTTTGATAACTGGGAACGTGAAGATACGTATGCT
GTTCTTGCTGTTGTTGGCGCTGCTGTTTCGGTTGCCCTTGTCTTTAGCTGCTACAAACAG
TTGAGGTGA
>Gene.140479::PB.10123.2::g.140479::m.140479 Gene.140479::PB.10123.2::g.140479  ORF type:complete len:615 (+) PB.10123.2:445-2289(+)
ATGGTGATTAGCACCGTCTTGTCCGTCATGTCTTTCAATTATCCGCCGGGAAAACTAAGC
ATCTACCTCTCCGACGACGGCGGCTCGCCACTAACATTCTACGCTCTCCTAGAGGCCTCT
CAATTCTCCAAGCACTGGATACCCTTCTGTAATAAATTTAAGGTTGAGCCCAGGTCTCCG
GCGGCTTATTTCGCCGGCAGGTCTGACCCAAAAGACTCCATTTTCGCACAAGAACGAACC
GCCATTAAGAATCTATATGAAGACATGATAATGAGGATTGAATCAGTTATGGAAAAGGGT
AGCGTTTCGAATGATATAAAGGAACGGCACAAAGGGTTCTCTCAATGGAGCAATGCTAAA
GTTACAAAGCAGGATCACAACTCAATAGTTCAGATTATAATAGATGGAAGGGACCCAAAA
GCGGTAGACGACGATGGAAATGGATTGCCGACGCTGGTGTACCTGGCCAGGGAAAAAAGA
CCCAATTGGCCTCACAATTTCAAGGCTGGTTCCATGAATGCTCTGCTAAGAGTATCATCA
GAGATAAGCAATGGCGCCGTCGTTCTCAACGTCGACTGTGATATGTACTCCAACAATTCA
GATGCATTACGCGAAGCCTTATGTTTCCTCATGGATGAACAACGAGGCCATGAGATCGCC
TACGTGCAGCATCCCCAATTTTACGAAAACATCACCAAGAATGATATCTACTCCTACTCT
TTCAATGTAACAAACAAGATTGAGCTTTCAGGCATTGATGGATATGGTACAGCTCTATAC
TGTGGTACTGGATGCTTCCATAGAAGAGAGAGTCTATGTGGAAAGAAATACTCCAAGAAC
AACAAAATTGGATGGAACAATCTCAGAGCTGAAGACAGAACCATCCATGAGTTAGAAGAA
GCATCGAAAGTTCTTGCAAATTGTAGCTACGAGAGGGGTACTAAATGGGGAAAAGAGATG
GGTTTGCTGTATGGGTGTCCAGTTGAAGATGTTATTACAGGATTAGCAATTCAATGTCGG
GGATGGAAATCAGTGTACTATAATCCGGAAAGAAGTGCTTTTCTGGGCATTGCTCCAAAC
ACTTTAGACTCGGCTCTTGTTCAGTTCAAGAGGTGGTCGGAAGGCTTGTTCCAGATTTTC
CTGTCAAAGTACTGTCCCTTTGTATATGGTCATGGCAAGATTAAATTAGGCGCCCAAATG
GCGTACTCCGTTTACCTCTTGTGGGCTCCGACCTCTTTTCCCACACTATATTATGTAATT
GCTCCGTCCCTCTGCTTGATCAGGGGCATCCCCTTATTCCCACAGGTCTCGAGTCTATGG
TTCTTGCCATTTGCATATGTTTTTATTGCCAAGAACGGTTGGAGCTTAGCTGAAGCGATG
TGCTGTGGAGACACAGCTAAAGTGTGGTGGAACTGGCAGAGAATATGGGTGATTCGAAGA
ACAACTTCATTTGCATTTGCCTTCATTGACACAGTGATCAGACAACTGGGATTCTCACAG
GCAGCATTTGCCATCACGGCTAAGGTTGTGGACGACGATGTTCTGAAGAGATACGAGCAG
GAGAGATTGGAATTCGGAAGCACGTCTATCATGTTCACCATTATATCATCACTGGCGTTG
ATAAACCTCGGCGGTTTTGTTTTGGGTATAACGAGAGTCGCCACAGCTTATGAATCGCTT
CTTCTTCCAGAGCTTATTCTGTGTGGGCTAATGGTTTTGATCAATATACCGGTGTATGAA
GCTCTGTTCTTCAGGGGAGATAAAGGCAGCATACCATCCTCAGTTATGTTCAAATCCATT
TTCGTAGCTTGTTTTGCCTTTTCCTATGCATGCTTACTCAAGTAA
>Gene.140484::PB.10123.3::g.140484::m.140484 Gene.140484::PB.10123.3::g.140484  ORF type:complete len:444 (+) PB.10123.3:1069-2400(+)
ATGAATGCTCTGCTAAGAGTATCATCAGAGATAAGCAATGGCGCCGTCGTTCTCAACGTC
GACTGTGATATGTACTCCAACAATTCAGATGCATTACGCGAAGCCTTATGTTTCCTCATG
GATGAACAACGAGGCCATGAGATCGCCTACGTGCAGCATCCCCAATTTTACGAAAACATC
ACCAAGAATGATATCTACTCCTACTCATTCAATGTAACAAACAAGATTGAGCTTTCAGGC
ATTGATGGATATGGTACAGCTCTATACTGTGGTACTGGATGCTTCCATAGAAGAGAGAGT
CTATGTGGAAAGAAATACTCCAAGAACAACAAAAATGGATGGAACAATCTCAGAGCTGAA
GACAGAACCATCCATGAGTTAGAAGAAGCATCGAAAGTTCTTGCAAATTGTAGCTACGAG
AGCGGTACTAAATGGGGAAAAGAGATGGGTTTGCTGTATGGGTGTCCAGTTGAAGATGTT
ATTACAGGATTAGCAATTCAATGTCGGGGATGGAAATCAGTGTACTATAATCCGGAAAGA
AGTGCTTTTCTGGGCATTGCTCCAAACACTTTAGACTCGGCTCTTGTTCAGTTCAAGAGG
TGGTCGGAAGGCTTGTTCCAGATTTTCCTGTCAAAGTACTGTCCCTTTGTATATGGTCAT
GGCAAGATTAAATTAGGCGCCCAAATGGCGTACTCCGTTTACCTCTTGTGGGCTCCGACC
TCTTTTCCCACACTATATTATGTAATCGCTCCGTCCCTCTGCTTGATCAGGGGCATCGCC
TTATTCCCACAGGTCTCGAGCCTATGGTTCTTGCCATTTGCATATGTCTTTATTGCCAAG
AATGGTTGGAGCTTAGCTGAAGCGCTGTGCTGTGGAGACACAGTTAAAGTGTGGTGGAAC
TGGCAGAGAATATGGGTGATTCGAAGAACAACTTCATTTGCATTTGCCTTCATTGACACA
GTGATCAGACAACTGGGATTCTCACAGGCAGCATTTGCCATCACGGCTAAGGTTGTGGAC
GACGATGTTCTGAAGAGATACGAGCAGGAGAGATTGGAATTCGGAAGCACGTCTATCATG
TTCACCATTATATCGTCATTGGCGTTGATAAACCTCGGCGGTTTTGTTTTGGGTATAACG
AGAGTCGCCACAGCTTATGAATCGCTTCTTCTTCCAGAGCTTATTCTGTGTGGGCTAATG
GTTTTGATCAATATACCGGTGTATGAAGCTCTGTTCTTCAGGGGAGATAAAGGCAGCATA
CCATCCTCAGTTATGTTCAAATCCATTTTCGTAGCTTGTTTTGCCTTTTCCTATGCATGC
TTACTCAAGTAA
>Gene.140487::PB.10123.4::g.140487::m.140487 Gene.140487::PB.10123.4::g.140487  ORF type:complete len:673 (+) PB.10123.4:203-2221(+)
ATGTTCCTGGCGGAGCTGTGGTTCGGGTTGTACTGGATCCTCACCCAATCTGTCCGCTGG
AACGTCACTTACCGTTACCCCGACAAGAACACGCTCTCCCGCAGGTACGAGAATAAATTG
CCGGCGGTGGACGTATTTGTTTGCACGGCGGATCCCATACTGGAGCCACCTACAATGGTG
ATTAGCACCGTCTTGTCCGTCATGTCTTTCAATTATCCGCCGGGAAAACTAAGCATCTAC
CTCTCCGACGACGGCGGCTCGCCACTAACATTCTACGCTCTCCTAGAGGCCTCTCAATTC
TCCAAGCACTGGATACCCTTCTGTAATAAATTTAAGGTTGAGCCCAGGTCTCCGGCGGCT
TATTTCGCCGGCAGTTCTGACCCAAAAGACTCCATTTTCGCACAAGAACGAACCGCCATT
AAGAATCTATATGAAGACATGATAATGAGGATTGAATCAGTTATGGAAAAGGGTAGCGTT
TCGAATGATATACAGGAACGGCACAAAGGGTTCTCTGAATGGAGCAAGGCTAAAGTTACA
AAGCAGGATCACCACTCAATAGTTCAGATTATAATAGATGGAAGGGACCCAAAAGCGGTA
GACGACGATGGAAATGGATTGCCGACGCTGGTGTACCTTGCCAGGGAAAAAAGACCCAAT
TGGCCTCACAATTTCAAGGCTGGTTCCATGAATGCTCTGCTAAGAGTATCATCAGAGATA
AGCAATGGCGCCGTCGTTCTCAACGTCGACTGTGATATGTACTCCAACAATTCAGATGCA
TTACGCGAAGCCTTATGTTTCCTCATGGATGAACAACGAGGCCATGAGATCGCCTACGTG
CAGCATCCCCAATTTTACGAAAACATCACCAAGAATGATATCTACTCCTACTCATTCAAT
GTAACAAACAAGATTGAGCTTTCAGGCATTGATGGATATGGTACAGCTCTATACTGTGGT
ACTGGATGCTTCCATAGAAGAGAGAGTCTATGTGGAAAGAAATACTCCAAGAACAACAAA
AATGGATGGAACAATCTCAGAGCTGAAGACAGAACCATCCATGAGTTAGAAGAAGCATCG
AAAGTTCTTGCAAATTGTAGCTACGAGAGCGGTACTAAATGGGGAAAAGAGATGGGTTTG
CTGTATGGGTGTCCAGTTGAAGATGTTATTACAGGATTAGCAATTCAATGTCGGGGATGG
AAATCAGTGTACTATAATCCGGAAAGAAGTGCTTTTCTGGGCATTGCTCCAAACACTTTA
GACTCGGCTCTTGTTCAGTTCAAGAGGTGGTCGGAAGGCTTGTTCCAGATTTTCCTGTCA
AAGTACTGTCCCTTTGTATATGGTCATGGCAAGATTAAATTAGGCGCCCAAATGGCGTAC
TCCGTTTACCTCTTGTGGGCTCCGACCTCTTTTCCCACACTATATTATGTAATCGCTCCG
TCCCTCTGCTTGATCAGGGGCATCGCCTTATTCCCACAGGTCTCGAGCCTATGGTTCTTG
CCATTTGCATATGTCTTTATTGCCAAGAATGGTTGGAGCTTAGCTGAAGCGCTGTGCTGT
GGAGACACAGTTAAAGTGTGGTGGAACTGGCAGAGAATATGGGTGATTCGAAGAACAACT
TCATTTGCATTTGCCTTCATTGACACAGTGATCAGACAACTGGGATTCTCACAGGCAGCA
TTTGCCATCACGGCTAAGGTTGTGGACGACGATGTTCTGAAGAGATACGAGCAGGAGAGA
TTGGAATTCGGAAGCACGTCTATCATGTTCACCATTATATCGTCATTGGCGTTGATAAAC
CTCGGCGGTTTTGTTTTGGGTATAACGAGAGTCGCCACAGCTTATGAATCGCTTCTTCTT
CCAGAGCTTATTCTGTGTGGGCTAATGGTTTTGATCAATATACCGGTGTATGAAGCTCTG
TTCTTCAGGGGAGATAAAGGCAGCATACCATCCTCAGTTATGTTCAAATCCATTTTCGTA
GCTTGTTTTGCCTTTTCCTATGCATGCTTACTCAAGTAA
>Gene.140491::PB.10126.1::g.140491::m.140491 Gene.140491::PB.10126.1::g.140491  ORF type:complete len:229 (+) PB.10126.1:108-794(+)
ATGGCCTCCATCTTAGCTCGCAAGTCTATGTCCGCGCTTCGATCGCGTCAACTGCTTTTG
GCTGCAAAAGCCATGCAGGACACCAAGCGTTGCAATGCAATTTACGGAGCTCGCTCATTT
TCCACTGGAAACTTATACCCCACTGATAAAGATGATGAAGAAAGAGAGAAGCTTGCGAAG
GAGATCTCGAAGGATTGGAGTTCCATCTTTGAACGGAGCATAAATACATTGTTTCTGACT
GAAATGGTTCGAGGTCTGTCGTTGACACTTAAGTACTTCTTTGAGGAGAAAGTTACTATC
AATTATCCATTTGAGAAGGGCCCTCTGAGCCCTCGTTTTCGTGGAGAGCACGCACTTAGA
CGTTATCCAACTGGGGAGGAACGCTGTATTGCCTGCAAACTGTGTGAAGCTATATGTCCA
GCCCAAGCAATCACCATCGAAGCTGAGGAAAGAGAAGATGGGAGCCGGAGAACAACAAGG
TATGATATTGACATGACAAAGTGCATTTACTGTGGATTCTGCCAAGAAGCTTGTCCGGTT
GATGCCATTGTCGAAGGCCCCAACTTTGAGTTTGCAACCGAGACTCACGAGGAGCTTCTG
TATGACAAGGAGAAACTTCTTGAGAACGGAGACAGATGGGAAACTGAGATCGCAGAAAAT
CTTCGCTCTGAGAGCCTCTATCGTTGA
>Gene.140494::PB.10126.2::g.140494::m.140494 Gene.140494::PB.10126.2::g.140494  ORF type:complete len:229 (+) PB.10126.2:92-778(+)
ATGGCTTCCATCTTAGCTCGCAAGTCTATGTCCGCGCTTCGATCGCGTCAACTGCTTTTG
GCTGCAAAAGCCATGCAGGACACCAAGCGTTGCAATGCAATTTACGGAGCTCGCTCATTT
TCCACTGGAAACTTATACCCCACTGATAGAGATGATGAAGAAAGAGAGAAGCTTGCGAAG
GAGATCTCGAAGGATTGGAGTTCCATCTTTGAACGGAGCATAAATACATTGTTTCTGACT
GAAATGGTTCGAGGTCTGTCGTTGACACTTAAGTACTTCTTTGAGGAGAAAGTTACTATC
AATTATCCATTTGAGAAGGGCCCTCTGAGCCCTCGTTTTCGTGGAGAGCACGCACTTAGA
CGTTATCCAACTGGGGAGGAACGCTGTATTGCCTGCAAACTGTGTGAAGCTATATGTCCA
GCCCAAGCAATCACCATCGAAGCTGAGGAAAGAGAAGATGGGAGCCGGAGAACAACAAGG
TATGATATTGACATGACAAAGTGCATTTACTGTGGATTCTGCCAAGAAGCTTGTCCGGTT
GATGCCATTGTCGAAGGGCCCAACTTTGAGTTTGCAACCGAGACTCACGAGGAGCTTCTG
TATGACAAGGAGAAACTTCTTGAGAACGGAGACAGATGGGAAACTGAGATCGCTGAAAAT
CTTCGCTCTGAGAGCCTCTATCGTTGA
>Gene.140497::PB.10126.3::g.140497::m.140497 Gene.140497::PB.10126.3::g.140497  ORF type:complete len:229 (+) PB.10126.3:109-795(+)
ATGGCCTCCATCTTAGCTCGCAAGTCTATGTCCGCGCTTCGATCGCGTCAACTGCTTTTG
GCTGCAAAAGCCATGCAGGACACCAAGCGTTGCAATGCAATTTACGGAGCTCGCTCATTT
TCCACTGGAAACTTATACCCCACTGATAAAGATGATGAAGAAAGAGAGAAGCTTGCGAAG
GAGATCTCGAAGGATTGGAGTTCCATCTTTGAACGGAGCATAAATACATTGTTTCTGACT
GAAATGGTTCGAGGTCTGTCGTTGACACTTAAGTACTTCTTTGAGGAGAAAGTTACTATC
AATTATCCATTTGAGAAGGGCCCTCTGAGCCCTCGTTTTCGTGGAGAGCACGCACTTAGA
CGTTATCCAACTGGGGAGGAACGCTGTATTGCCTGCAAACTGTGTGAAGCTATATGTCCA
GCCCAAGCAATCACCATCGAAGCTGAGGAAAGAGAAGATGGGAGCCGGAGAACAACAAGG
TATGATATTGACATGACAAAGTGCATTTACTGTGGATTCTGCCAAGAAGCTTGTCCGGTT
GATGCCATTGTCGAAGGCCCCAACTTTGAGTTTGCAACCGAGACTCACGAGGAGCTTCTG
TATGACAAGGAGAAACTTCTTGAGAACGGAGACAGATGGGAAACTGAGATCGCAGAAAAT
CTTCGCTCTGAGAGCCTCTATCGTTGA
>Gene.140500::PB.10127.3::g.140500::m.140500 Gene.140500::PB.10127.3::g.140500  ORF type:complete len:428 (+) PB.10127.3:193-1476(+)
ATGTCTTCTCTGTTTATTTGCATCAAATATTTTCCGATGAAGGTGGTTGCGATAGATACG
ACGAATTCGACTGCGTTTCTCCACAAAAATCTGTTGTCCGTCCGACTCCGACCCATTTCC
TCGAAATCATCGAGAAATTATTACGCTTTCGGGGTGTCGAATGTCCTCGATTCTTCCAGC
TCGTTTCTGGGGAATACGGCGGAGGAGTTGGAATTGGGGTCGGAATTGTCATCAGAACCG
CCGCCGGATGAAGATTCATCCGCCGTCGTGGCCTCTTTTCTCGTGAATTCTTGTGGGTTT
TCGCCGGAAAAAGCATTCTACATTTCCAAGCATTCAAACGTGAAAACCCCGGAATTTCTA
AATTCGAATCTGAACCGCTTGAGAGAATACGGATTCAGCCAAACCCAGATCACTGGTCTT
CTTAGAAGACGACCCGAATTGATTTTCTCTAATCTCGAGACCACCGTCTTCCCCAATCTC
CATTTTTTTGAATCCGTAGGTGTTTTGAAAACCTGCCTCATCAGCAACGTGTTGAAACAC
CCAGGGATTTTGGACAATAGTCTCGAGTATGACATAATCCCCACTTACCATTACGTGAAA
TCCCTCCTTCAATCCGACCACACAATGCCGGCGATAATGAAGCGAGGGCCATGGTTGCTC
ATACGAGGTCAAGAAAAGGATCTAGGCCCTAACATCGCCCTTTTAAGGAAACTCGAAGTG
CCAGAATCTTTCATTGTGCTGCTGATGAGCCATTTTCCAGATTCGGTGACTCAAAAACAC
GATAATTTCGAGGCAGTAGTGAACAAGGTCAAGAAAATGGGGTTTGATTTCTCGAAAACG
ACTGCCGCTTTGGCTCTGCATGCTCTTTCCGGGAAGAGTAATCAGTTGATATGGAAAAGA
AACAGTGAATCTTACCGGAAGTGGGGTTGGTCCGATGATGACATAATGCTGGCGTTCAGA
AAACAGCCTCACTGCATGATGCTGTCGGGTTATAAAATAGATAGGACAATGGAGTTTCTG
GTGAAGGAGATGGAGGTTCCAGCGGGACAAGTAGCGAAATCTCCGGCGACTTTCTGTTAT
AGCTTGGAGGGGAGGATTAAACCGAGATGCTCTGTTGTGAGAGTGTTGATGTCAAAAGGG
TTGATCGAGAAACCGAGTTTGTATACGATTATGGTGCCCATGGAGGCGCAGTTCTTGGAG
AAGTTTGTCTGGAAATTTAAGGAAGAAGCTCCTGAATTATTGGATGTTTATCAGGGGAAG
AAAAATGTTCTTGACTACTTGTAA
>Gene.140502::PB.10128.1::g.140502::m.140502 Gene.140502::PB.10128.1::g.140502  ORF type:complete len:246 (+) PB.10128.1:30-767(+)
atggcagcgattctctcatattcttccatcactgccgCCGCCCAACCTCACCACCGGCGC
CGTCGCGTAATTTTCCGGGAGAATCACCCTGCCGCTGTTCCCAAATTCCGATGCAGCGGA
GATAACCCAACGAAAACCAGTTCATCCACCAATCGAGATTCTGAACCCGAAAATGCTCTG
CTCAAGGTGGCGTGGTACGGATCGGAGATCCTCGGGATTGCCGCCTCTTTTTTCCGGTCC
CCGAAGACATCAAAAGCTCCGGTTAACGATCGGAGCCTCGCCGTAGATGCGTCCGGAGCA
ATTGACCGTACGGCGGTCGTTGAAACCATCAAAGAGGACTTTCAAAGATCGTATTTCGTC
ACAGGAAACTTGACGCTTAATGCGTATGAAGAGGACTGTGAATTTGCTGACCCGGCCGGT
TCATTCAAAGGACTACGTCGTTTTAAAAGGAACTGTACAAATTTTGGATCTCTTGTTGAA
AGATCAGATATGAAACTAATGAGATGGGAGGATTTTGAGGAAAAGGGCATTGGACATTGG
CGTTTCAGTTGCATTTTATCATTTCCATGGAAGCCAATTCTTTCTGCTACGGGTTATACA
GAGTACTATTTTGACTTGGAATCTGGGAGAGTATGCAGGCATGTGGAGCACTGGAATGTA
CCAAAAATGGCTCTATTTAAGCAAATCTTGAAGCCCAGCAAGAGAGGAGGATTTTGGCCT
AAGAGAAGTGAAGGATGA
>Gene.140505::PB.10128.2::g.140505::m.140505 Gene.140505::PB.10128.2::g.140505  ORF type:complete len:246 (+) PB.10128.2:29-766(+)
atggcagcgattctctcatattcttccatcactgccGCCGCCCAACCTCACCACCGGCGC
CGTCGCGTAATTTTCCGGGAGAATCACCCTGCGGCTGTTCCCAAATTCCGATGCAGCCGA
GATAACCCAACGAAGACCAGTTCATCCACCAATCGAGATTCTGAACCCGAAAATGCTCTG
CTCAAGGTGGCGTGGTACGGATCGGAGATCCTCGGGATTGCCGCCTCTTTTTTCCGGTCC
CCGAAGACATCAAAAGCTCCGGTTAACGATCGGAGCCTCGCCGTAGATGCGTCCGGAGCA
ATTGACCGTACGGCGGTCGTTGAAACCATCAAAGAGGACTTTCAAAGATCGTATTTCGTC
ACAGGAAACTTGACGCTTAATGCGTATGAAGAGGACTGTGAATTTGCTGACCCGGCCGGT
TCATTCAAAGGACTACGTCGTTTTAAAAGGAACTGTACAAATTTTGGATCCCTTGTTGAA
AGATCGGATATGAAACTAATGAGATGGGAGGATTTTGAGGACAAGGGCATTGGACATTGG
CGTTTCAGTTGCATTTTATCATTTCCATGGAGGCCAATTCTTTCTGCTACTGGTTATACA
GAGTACTATTTTGACTTGGAATCTGGGAGAGTATGCAGGCATGTGGAGCACTGGAATGTA
CCAAAAATGGCTCTATTTAAGCAAATCTTGAAGCCCAGCAAGAGAGGAGGATTTTGGCCT
AAGAGAAGTGGAGGATGA
>Gene.140518::PB.10131.1::g.140518::m.140518 Gene.140518::PB.10131.1::g.140518  ORF type:complete len:233 (+) PB.10131.1:303-1001(+)
ATGCAGAGATCATGTACGAAGCTGGCTCTGTCATTGATAACAAAGCGAGGATTTTGCACA
TCGAACAGCGATAAGGTGGTTGCTGCAGTGCTCTTCGAGAGACTTCCCGTTGTTATTCCC
AAAATTGACCCCGTTGTCTATGCTTTTCAGGAGTTCTCGTTTCGGTGGAGACAGCAGTAT
CGACGGCAGTATCCTGATAAGTTATTGAAGAAGTCCGATGCTAGGGGCAAAGGTGATTAC
CAAATAGATTATAAACCAGCTCCACGGATCACAGAGGCGGATAAGAGTAATGATAGAAAG
TCACTACAAAGAGCTCTCGACAGGAGGCTTTATCTTCTTCTTTATGGTCCCACCTTTGGG
GCTCCCAATGGGAAACCTGTTTGGCATTTCCCAGAAAAAGTTTACGAATCTGAGGAGACA
TTACGCAAGTGTGCAGAGTCTGCATTGGAATCTGTGATCGGAAGCCTTTCTCACACATAC
TTCGTCGGAAATGCTCCAATGGGCCACATGATTGCACAACCTACGGAAAATGCGCATGAT
CTTCCTTCTTTTAAGCGGTTCTTTTTTAAATCTCAAGTGATAGCGACGAACAAGTATAAG
ATGGACAAATGCGATGATTTTGTATGGGTGACCAAAGATGAACTGTTGGAGTATTTTCCT
GACCAAGCTGAATTCCTGAACAAGATGATCATCAGCTGA
>Gene.140525::PB.10132.2::g.140525::m.140525 Gene.140525::PB.10132.2::g.140525  ORF type:complete len:206 (+) PB.10132.2:3291-3908(+)
ATGACTCACATGCTGGCAGACATTTTTGCTTCATTATATTCCAAAGGATATGGCAGTCGT
TCTGATGATCAACAGGATGAAATTGTCCATGATGCAACTCAAGATGCTAAAGGAACAGGT
ATGGGTGAGGGTGCAGGACTAAATGATGTAAGTGATCAGATAAATGATGAAGATCAACTC
ATTGGAACCTCTGAAAAGTCAAGTGAAGAGGATTTAAAGGATGTTCCTAGTAAAGATGAT
AAGGGGATAGAGATGGAGCAGGATTTTGCTGCTGATACCTTTAGTGTTAGTGAGGAATCT
GGAGATGAGGACAATGAAGATGACGTAGAGAATGAGCAGATTGAGTCTGCAATGGGGGAA
ACAGGGGAAGATAGCAAAATTGTTGATGAAAAAAATTGGAATAAGGATGAAGATGGAAGT
CCTGACAACATGAACGAGAAATATGAGTCTGGGCCATCAGTTAAAGGCACGGATTCTAGT
GGTAGAGAGCTCAGAGCCAAGGAAGATTCCCTCATCGGTTCTGACGAGGCTGGAGACCAT
GAACCTGGTGATTTAACTGAACAAAATGATGAGGATGGAAGTCAGGAGCCTGAGGTGCTG
ATAATGAGGAAGGCATGA
>Gene.140540::PB.10132.3::g.140540::m.140540 Gene.140540::PB.10132.3::g.140540  ORF type:complete len:225 (+) PB.10132.3:3225-3899(+)
ATGTGGAAAGTTATCTTTGAATCAAATTTTAAAAATCTGCAGTTGGATCTCATATGTGAT
GAACTAATGAGGACAGTTCATTTTGCTGGAAAGTTGTTGAACCATTATGGTAACGGAAGT
CCCAATGGATGTTCTACTGTTGGAGGATATCTAAAGCATCTCCATAATTTATTGGAACAG
ATGTTGACCTTCGGTGATAACCTTTTGCTCGATTTTTTGGTTATGCATAGAACAGTTTCT
GTAATGACTCACATGCTGGCAGACATTTTTGCTTCATTATATTCCAATGGATATGGCAGT
CGTTCTGATGATCAACAGGATGAAATTGTCCATGATGCAACTCAAGATGCTAAAGGAACA
GGTATGGGTGAGGGTGCAGGACTAAATGATGTAAGTGATCAGATAAATGATGAAGATCAA
CTCATTGGAACCTCTGAAAAGTCAAGTGAAGAGGATTTAAAGGATGTTCCTAGTAAAGAT
GACAAGGGGATAGAGATGGAGCAGGATTTTGCTGCTGATACCTTTAGTGTTAGTGAGGAA
TCTGGAGATGAGGACAATGAAGATGACGTAGAGAATGAGCAGATTGAGTCTGCTATGGGG
GAAACAGGGGAAGATAGCAAAATGTTGATGAAAAAAATTGGAATAAGGATGAAGATGGAA
GTCCTGACCACATGA
>Gene.140554::PB.10134.1::g.140554::m.140554 Gene.140554::PB.10134.1::g.140554  ORF type:complete len:147 (+) PB.10134.1:77-517(+)
ATGGCGATTGAGGCATGGTTTATGGATGAAAGCGCCGACGATCAGAGGTTTCCTCACCAT
CGCAATCCGCCGGAATTTGTTTCGTTAGATCGCTTAGCAGAGCTCGGAGTTTTGTACTGG
CATCTGAACCCTAACGACTACGAGAACGATGAGGAATTGCAGAAGATCAGAGCCTCCAGA
GGCTACAATTACATGGATTTATTGGATTTGTGCCCGGAGAAGGTGGAGAATTACGATCAG
AAGCTGAAGAACTTCTACACGGAGCACATACACGCCGACGAAGAGATACGGTACTGTTTG
GAAGGGAGCGGATACTTCGATGTCCGGGACAAGGAGGACCGTTGGATACGCATCTGGATC
AAGGCCGGCGATATGATCGTTTTGCCGGCGGGGATTTACCACCGGTTCACACTGGATACT
AGTAATTATGTCAAGATCTAA
>Gene.140557::PB.10134.6::g.140557::m.140557 Gene.140557::PB.10134.6::g.140557  ORF type:complete len:58 (+) PB.10134.6:146-319(+)
ATGCGTTTGATTCATCAGGCATGGTTTATGGATGAAAGCGCCGACGATCAGAGGTTTCCT
CACCATCGCAATCCGCCGGAATTTGTTTCGTTAGATCGCTTAGCAGGTCTCGATCTTCTC
TCTCTCTTTCTACATTTCCTACTTCTTTTTTCTCTCTCTACAGTCTGCAGATAG
>Gene.140566::PB.10135.1::g.140566::m.140566 Gene.140566::PB.10135.1::g.140566  ORF type:complete len:74 (+) PB.10135.1:713-934(+)
ATGAAAAAAACTGTAAATCCTCTTGCTTTCATGCGCGTTATGAATCAAGCACTGCGCCCT
TTCATCGGTAAATTTCTTGTGGTTTACTTTGATGATATCTTTATTTATAGTGCTAATCGA
GAGGTGCATCTCCAACACTTGCGGGAGGTTTTGATGGTCCTTCGAAGGGTCAAATTTTAT
GCTGCTACTAGTAAGTGTGTTTTTCTAATGGATACTATTTAA
>Gene.140579::PB.10135.4::g.140579::m.140579 Gene.140579::PB.10135.4::g.140579  ORF type:complete len:63 (+) PB.10135.4:256-444(+)
ATGATGACTCTGCTGATGCTGATGAGAGAAGACACCCTAACTGAAAGTGTCGCCAAGTTT
TACATTGCTCGAACTGTCCTTGCAGTAATAGCGATTTACAAGCACAACTACATTCACAGA
GATATTAAACTTGATAAACTTCTTCTGGACAAAAATGGTCACATGAAACTCAAACTTTGG
TCTTTGTAA
>Gene.140581::PB.10136.1::g.140581::m.140581 Gene.140581::PB.10136.1::g.140581  ORF type:complete len:112 (+) PB.10136.1:316-651(+)
ATGGCAGGAATCGACGTTTCAAAGTACGCCCACAGCCCAGTCCACAAAGCCATAGCCATG
AGAGACTACGCCTCACTCCGGAAGATAATCGCCGGCCTTCCGAGACTCTCCGACCCGTCG
AAGATCCAAACGGAAGCCGCGACACTGGCGGAAGAATCAAAGTCCGACGAAATATCCGCC
GTTATCGACTGCCGCGACGTCCCCAACCGCGACACCCCACTCCACATCGCCGTGAAATTG
GGCGACGAAACCTCCACCGAGATGCTCATGCTCGCCGGTGCCGACTGGAGTTTACAGAAC
GAACAGGGATGGAGTGCATCTTCTTCTCTTGTTTAA
>Gene.140587::PB.10138.1::g.140587::m.140587 Gene.140587::PB.10138.1::g.140587  ORF type:complete len:477 (+) PB.10138.1:872-2302(+)
ATGATGGGCTTGTTTGGAATGGGAGGAGTAGGAAAAACTACCCTCCTGAAACAAATCAAC
AACAAGTTTGCCGATGTTGGTCTTGATTTTGATGTTGTGATTTGGGTGGTGGTCTCAAAA
AATCTAATGATGGAGAAAATTCAACATGACATCGGAAAGAAAATAGGTCTCCACTGCGAC
ACATGGGAAAAAAAGAGTCTTGATGAGAAGGCAACAGACATTTATAGTGTCTTGGGCAAA
AAGAAGTATGTTTTGTTGTTGGACGATATCTGGGAAAGAATTGATCTATCAAAGCTTGGG
ATTCCACTTCCCACCGTGAAAATAAGTGCAAGGTTGTATTCACGACTCGTTCTGAGAAAG
TTTGTAGCAACATGGGTCTCAAAAAAGATTAGAGTGGAGTGTTTGTCATGGGAAAAGTCG
TGGGATTTGTTTCGAGAGAAAGTGGGCGAAGAGACCCTTAATTCTGGTCTAGAAATAGTA
CAACTAGCTCAACTTGTTGCTCAAGAATGTGGGGGATTACCACTTGCACTTATTACTATA
GGTCGAGCCATGACCTGTAAGAAAGCGCCGCAAGAATGGGAATATGCCATTCACGTGTTA
AAGAACGTCACAACCAAATTTCCAGGTATAAAAGATGAAGTATTCGGTCGATTGATTTTG
AGTTATGAAAGTTTACGTAGCGAGACTGTTAGACGTTGTTTCTTGCATTGCTCTTTATTC
CCCGAAGACTTAGAGATTGATAAAGAAGATTTAATAAACAGGTGGATTGGTGAGAATTTT
CTTGATGATTTTGAGGGATATGAAGATGGAGCTCAAAACCAAGGATACGACGTTATTAGC
ACTCTCATTCAGGCATGTTTACTGGAAGATGTCTCAGAATTTGGCGTAAAAATGCATGAT
GTGATACGTGACATGGCTTTATGGATAGCGTGTGATTACGGAAAGTCGAAAAATAAATTT
TTTGTTCAAGCAGGTTTTCAGTTGGCAGAAGCACCTGAAGTTTCAAAATGGCAGGGAGTA
GAGAGGATGTCTTTGAAGGATAATGACATCAAAACTTTGAAAGAAGCACCAACTTGTCCT
CAACTCTCTACTTTGCTTCTTGGTAAAAACCGTCACTTGGAAATAATCAATACAAGCTTC
TTCCACTCGATGCATGCCTTGAAAGTATTGGACCTCTCATGGTGTGCATTAAGAAACTTT
CAATGCGACATTGGCAAATTGACTTCCTTGCAATACTTGAATTTGAAAGGTAGTAGGCTT
GGACATTTGCCAATTGGATTAGAGAATTTGGCACAATTAAAGTATCTCAATTTAAATTGG
ACAAGTCTTCTTACTCCACCTTCACCACAAGTCATATCAAAATTGTCAACATTGCAAGTG
TTGGAGATGTATAAGAGTGGAATAGAAGTCACACCACGGGGGTGCCAATGA
>Gene.140593::PB.10138.4::g.140593::m.140593 Gene.140593::PB.10138.4::g.140593  ORF type:complete len:875 (+) PB.10138.4:268-2892(+)
ATGGGTAACTGTTGCTCAGTCTCCATCTCCATCGATCAGTTGATCCCCTCAATATCCACT
CAAGTGAAGTATGCGACTGAGTTTCAAGAAATTCTTCAAAATCTGAGGAACGCCATGGAC
GAACTGAACGCGATGAAGAACGACGTGGAGACAAAGACCCAATTGGCCGAGGGACCGAGA
AAGAAGCGGTCGGATCAAGTCCAACTATGGATTTCACATGTGGAATCCATGGGAACTGAG
GTACGTGAATTGATTGCATCAAGCAACAATGGAGATGTCAACTATTGGCGCAAGTATAAG
TTGGGAAAGAAGTTAAAGAAGAAGAAAGCAGATGTTGCTAATTTGAAGAGCAAAGGTGAT
TTCCAAGAGTTGGTTGTGGACGTACCTGCTCCGGCTGTGGACGTAAGGCCCAACGAGCCA
ACCGTGGGCATGGAAACGATGTTGGATAACGTTTGGAAACAACTACAAGAAGAAGACACG
GGAATGATGGGCTTGTTTGGAATGGGAGGAGTAGGAAAAACTACCCTCCTGAAACAAATC
AACAACAAGTTTGCCGATGTTGGTCTTGATTTTGATGTTGTGATTTGGGTGGTGGTCTCA
AAAAATCTAATGATGGAGAAAATTCAACATGACATCGGAAAGAAAATAGGTCTCCACAGC
GACACATGGGAAAAAAAGAGTCTTGAGGAGAAGGCAACAGACATTTATAATGTCTTGGAC
AAAAAGAAGTATGTTTTGTTGTTGGATGATATCTGGGAAAGAATTGATCTATCAGAGCTT
GGGATTCCACTTCCCAACTGTGAAAATAAGTGCAAGGTTGTATTCACGACTCGTTCTGAG
AAAGTTTGTGGCAACATGGGGTCGCAGAAAAAGATTAGACTGGAGTGCTTGTCATGGGAA
AAGTCGTGGGATTTATTTCGAGAGAAAGTGGGCGAAGAGACCCTTAATTCTAATCCAGAA
ATAATACGATTAGCTCAACTTGTTGCTCAAGAATGTGGGGGATTACCACTTGCACTTATT
ACTATAGGTCGAGCCATGACCTATAAAAAAGCGCCGCAAGAATGGGAATATGCCATTCAC
GTGTTAAAGAACGTCACAACCAAATTTCCAGGTATGGAAGATGAAGTATTCGGTCGATTG
AATTTTAGTTATGAAAGTTTACGTAGCGAGACTGTTAAATGTTGTTTCTTGTATTGCTCT
TTATTCCCCGAAGACTGTGTGATTTGTAAAGAAGATTTAATAAGCATGTGGATTGGTGAG
AATTTTCTTGATGATTTTGAGGGATATGAACATGGAGCTCAAAACCAAGGATACGACGTT
ATTAGCACTCTCATTCATGCATGTTTACTGGAAGATGTCACCGAATTTAGAGTAAAAATG
CATGATGTGATACGTGACATGGCTTTATGGATAGCGTGCGATTACGGAAAGTCAAAAAAC
AAATTTTTTGTTCAAGCAGGTTTTCAGTTGACAGAAGCACCTGAAGTTTCAAAATGGCAG
GGAGTAGAGAGGATGTCTTTGATGGCTAATCACATCAAAACTATGAAAGAAACACCAACT
TGTCCTCAACTCTCGACTTTGCTTCTTCGTGACAACTATCGCTTGGAAATAATCAATACA
AGCTTCTTCCACTCGATGCATGCCTTGAAAGTTTTGGACCTCTCATGGTGTGTATTAAGA
AACTTACAATGCGACATTGGAAAATTGACTTCCTTGCAATACTTGAATTTGAGCAATAGT
AAGCTTGGACATTTGCCAATTGGATTAGAGAATTTGGCACAATTAAAGTATCTCAATTTA
GATCAGACAAGTCTTCTTCCTCCACCTTCACCACAAGTCATATCAAAATTGTCATCATTA
CAAGTGTTGGAGATGTATAAGATTGGTACAGAAGTCACACCACGGGGTGCCAATGAAACA
TTATTACAAAAAGTGGGTGAATTGAGATACTTGACTTGTTGGGGTGTGACAATAAGTAAT
GACTCTGTTTTTGAAAAATTGTCAAGCTCCGTCAAGTTACAAAACTGTCTTCAGAAGTTG
TGCTTGGTAGAAATGAAATTTATCACCAATTTTACTATTTTTTCTCTGTCAAATATGAGA
CGATTAGAATTGCTTACGCTTTTAGAGTGTCATGATATTGAGATTGATAATCCTCGCAAC
TCTAAGATCTCAAGCCCTCAATCCTTCCATTACCTTCGGGGTATATTTATTGAACGGTGC
CAAAATATCAAAAGCCTCACATGGATTATTAGTATTCCCAACTTGAGAGATATTGAAGTA
ACTTGTTGTGACAATTTGGAAGAAGTGATAGGCAGCGGAAAATGGATGGAAGCAGAAGGG
GATGAGAAAATTTCAAAACTATTTGAAAAGCTGGAACACTTAGGATTGAATGAATTACCA
AAACTGAAGAGCATCATCCCAGGTACCCTGCTATTTCCTTCCTTACAATTACTCCGTGTA
CGACAATGTCCAGAGTTGAAAAAGCTCCCATTGGATTCTAAAAGCGCTGAAGGACGTCGA
AAACTTGTGATCAAAGGAGAAAAAACATGGTTTGATGCGTTGAAATGGGAAGACGAAGCC
ACAAGAAATGCTTTTCTTCCTCATTTTCATGAACTACATATATAA
>Gene.140595::PB.10138.5::g.140595::m.140595 Gene.140595::PB.10138.5::g.140595  ORF type:complete len:203 (+) PB.10138.5:281-889(+)
ATGGGTAACTGTTGCTCAGTCTCCATCTCCATCGATCAGTTGATCCCCTCAATATCCACT
CAAGTGAAGTATGCGACTGAGTTTCAAGAAATTCTTCAAAATCTGAGGAACGCCATGGAC
GAACTGAACGCGATGAAGAACGACGTGGAGACAAAGACCCAATTGGCCGAGGGACCGAGA
AAGAAGCGGTCGGATCAAGTCCAACTATGGATTTCACATGTGGAATCCATGGGAACTGAG
GTACGTGAATTGATTGCATCAAGCAACAATGGAGATGTCAACTATTGGCGCAAGTATAAG
TTGGGAAAGAAGTTAAAGAAGAAGAAAGCAGATGTTGCTAATTTGAAGAGCAAAGGTGAT
TTCCAAGAGTTGGTTGTGGACGTACCTGCTCCGGCTGTGGACGTAAGGCCCAACGAGCCA
ACCGTGGGCATGGAAACGATGTTGGATAACGTTTGGAAACAACTACAAGAAGAAGACACG
GGAATGATGGGCTTGTTTGGAATGGGAGGAGTAGGAAAAACTACTCTTTTGACCCAAATC
AACAACAAATTTGCCGATGCTGCTCTTGATTTTGATGTTGTGATTTGGGTGGTGGTCTCG
AAAATCTAA
>Gene.140599::PB.10139.1::g.140599::m.140599 Gene.140599::PB.10139.1::g.140599  ORF type:complete len:628 (+) PB.10139.1:406-2289(+)
ATGTCGGGACCACTGGACCGGTTTGCGAGGCCTTGCTTTGAGGGATCATCTGGTAATGAT
GAGAGAAGAGAGAGAAAATCTGATTTTGAAAACTCCGAAGACGAACGAAGAACAAGAATT
GGATCATTGAAAAAGAAGGCGCTAAATGCATCTACAAAATTTAAGCATTCTCTCAGGAAA
AAGAGCAGAAGAAAGAGTGATGGTCGAGTTAGTTCAGTCTCAATCGAGGATATACGAGAT
GCTGAGGAGCTAAAATCTGTTGATGCATTCCGGCAAGCATTGATTTTAGATGAACTCCTG
CCGGACAAGCATGATGATTATCATATGATGCTAAGGTTTCTGAAAGCCAGGAAGTTCGAT
ATTGAAAAATCAAAGCATATGTGGGCTGATATGATTCAATGGCGGAAGGAGTTTGGCGCT
GATACAATTATGGAGGATTTTGAATTCAAAGAGTTGAATGAAGTTTTGAAGTACTATCCC
CATGGAAATCATGGCGTGGATAAGGAGGGAAGACCAGTGTACATAGAACGATTAGGGAAA
GTTGATCCTAACAAGCTCATGCAGGTTACAACCATGGACCGGTACATAAAATACCATGTT
CGTGAATTCGAGAAAAGCTTTGCAATCAAGTTTCCGGCTTGTACAATTGCTGCAAAAAGG
CACATCGATTCAAGCACAACAATTTTAGATGTTCATGGCGTGGGTTTGAAGAACTTCACC
AAGAGTGCACGGGAACTCATCATGCGACTGCAGAAGATTGATGGCGATAACTACCCTGAG
ACACTCCATCAAATGTTTATCATCAATGCTGGCCCCGGCTTTAGGTTGCTGTGGAATACC
[truncated: 45,757,481 more chars]
