# Supplementary material for: Dynamic Changes in Metabolite Accumulation and the Transcriptome during Leaf Growth and Development in Eucommia ulmoides
Source: Int J Mol Sci. 2019 Aug 18;20(16):4030. doi: 10.3390/ijms20164030 (PMC6721751; doi:10.3390/ijms20164030)
Supplement: Supplementary file 1 [file ijms-20-04030-s001.zip › supplementary tables S3-S6.xlsx]

## Sheet: Table S3
Table S3 The identified gene families in Eucommia ulmoides genome.
#Gene family	transcript
Fumarylacetoacetate (FAA) hydrolase family	EUC15918-RA.gene,EUC16870-RA.gene,EUC22566-RA.gene
NLI interacting factor-like phosphatase	EUC14641-RA.gene,EUC11749-RA.gene,EUC26660-RA.gene,EUC22151-RA.gene,EUC01643-RA.gene,EUC24513-RA.gene,EUC06050-RA.gene,EUC10253-RA.gene,EUC03508-RA.gene,EUC06357-RA.gene,EUC15286-RA.gene,EUC24745-RA.gene,EUC26156-RA.gene,EUC20314-RA.gene,EUC06418-RA.gene
CppA N-terminal	EUC22538-RA.gene,EUC09847-RA.gene
Ribosomal protein L13e	EUC22290-RA.gene,EUC25891-RA.gene,EUC11427-RA.gene
Dormancy/auxin associated protein	EUC00225-RA.gene,EUC14364-RA.gene,EUC03209-RA.gene
Bacterial Na+/H+ antiporter B (NhaB)	EUC06527-RA.gene
Condensin II non structural maintenance of chromosomes subunit	EUC21579-RA.gene
SART-1 family	EUC12223-RA.gene
X-domain of DnaJ-containing	EUC15683-RA.gene,EUC20710-RA.gene,EUC10700-RA.gene
U3-containing 90S pre-ribosomal complex subunit	EUC14938-RA.gene
Nucleoside transporter	EUC24210-RA.gene,EUC12454-RA.gene,PB.7144,EUC13227-RA.gene,EUC18354-RA.gene,EUC21406-RA.gene
Filamin/ABP280 repeat	EUC22242-RA.gene,EUC19845-RA.gene
Endoplasmic reticulum vesicle transporter	EUC25220-RA.gene,EUC18772-RA.gene,EUC04082-RA.gene,EUC05259-RA.gene
Snf2-ATP coupling, chromatin remodelling complex	EUC11567-RA.gene,EUC15423-RA.gene
Chitinase class I	EUC11999-RA.gene,EUC05872-RA.gene,EUC14565-RA.gene,EUC14564-RA.gene,EUC11029-RA.gene,EUC20814-RA.gene,EUC14304-RA.gene,EUC18636-RA.gene,EUC16475-RA.gene,PB.14914,EUC20813-RA.gene,EUC09198-RA.gene,EUC11784-RA.gene,EUC25140-RA.gene,EUC02185-RA.gene,EUC05873-RA.gene,EUC25141-RA.gene,EUC02186-RA.gene,EUC22141-RA.gene,EUC05874-RA.gene,EUC00158-RA.gene
Protein of unknown function (DUF667)	EUC09723-RA.gene
Protein of unknown function (DUF1681)	PB.9909,EUC22071-RA.gene,EUC04169-RA.gene
Glycosyl hydrolase family 20, catalytic domain	EUC17891-RA.gene,EUC06970-RA.gene,EUC01850-RA.gene,EUC17890-RA.gene,EUC09386-RA.gene,PB.4983,EUC17888-RA.gene
Replication factor RFC1 C terminal domain	EUC00709-RA.gene
ATP-grasp domain	EUC09970-RA.gene,EUC11519-RA.gene,EUC05301-RA.gene,EUC18890-RA.gene,EUC23034-RA.gene,EUC24270-RA.gene,EUC02383-RA.gene,EUC16585-RA.gene
Coatomer subunit gamma-1 C-terminal appendage platform	EUC05042-RA.gene,EUC02970-RA.gene
Det1 complexing ubiquitin ligase	EUC19493-RA.gene,EUC03068-RA.gene
B-cell receptor-associated protein 31-like	EUC01495-RA.gene,EUC01008-RA.gene,EUC03017-RA.gene
Anaphase promoting complex subunit 8 / Cdc23	EUC13010-RA.gene
NAD(P)H binding domain of trans-2-enoyl-CoA reductase	EUC12411-RA.gene
Helix-hairpin-helix motif	EUC18842-RA.gene,EUC10240-RA.gene,EUC04909-RA.gene,EUC14918-RA.gene
gag-polyprotein putative aspartyl protease	PB.1891,PB.5916,PB.11793,PB.1950,PB.7651
Frataxin-like domain	EUC12565-RA.gene
DWNN domain	EUC17126-RA.gene,EUC24422-RA.gene
Squalene-hopene cyclase N-terminal domain	EUC23496-RA.gene,EUC21398-RA.gene,EUC21057-RA.gene,EUC14198-RA.gene,EUC22207-RA.gene,EUC22083-RA.gene,EUC20303-RA.gene,EUC10600-RA.gene,EUC09764-RA.gene
Methylenetetrahydrofolate reductase	EUC17460-RA.gene
Ferrochelatase	EUC17164-RA.gene,EUC13642-RA.gene
RNA pol II promoter Fmp27 protein domain	EUC13397-RA.gene
Sister chromatid cohesion C-terminus	EUC24682-RA.gene,EUC25669-RA.gene
Serine hydroxymethyltransferase	EUC24755-RA.gene,EUC15093-RA.gene,EUC26393-RA.gene,PB.11378,EUC14292-RA.gene,EUC21218-RA.gene
Foie gras liver health family 1	EUC18951-RA.gene
YbaB/EbfC DNA-binding family	EUC07724-RA.gene
ADP-ribosylation factor family	EUC07045-RA.gene,EUC14093-RA.gene,EUC02918-RA.gene,EUC21608-RA.gene,EUC04815-RA.gene,EUC06466-RA.gene,PB.12828,EUC00900-RA.gene,EUC05629-RA.gene,EUC13781-RA.gene,PB.3396,EUC05602-RA.gene,EUC18896-RA.gene,EUC18367-RA.gene,EUC24487-RA.gene,EUC22393-RA.gene,EUC04646-RA.gene,EUC05046-RA.gene,EUC15765-RA.gene,EUC22848-RA.gene,EUC21607-RA.gene,EUC10610-RA.gene,EUC09703-RA.gene,EUC05310-RA.gene,EUC23265…
Lateral organ boundaries (LOB) domain	EUC08714-RA.gene,EUC20345-RA.gene,EUC21682-RA.gene,EUC11380-RA.gene,EUC25875-RA.gene,EUC02309-RA.gene,EUC09084-RA.gene,EUC03400-RA.gene,EUC04110-RA.gene,EUC23917-RA.gene,EUC20049-RA.gene,EUC15559-RA.gene,EUC25816-RA.gene,EUC19372-RA.gene,EUC00496-RA.gene,EUC14736-RA.gene,EUC00643-RA.gene,EUC04214-RA.gene,EUC04109-RA.gene,EUC02244-RA.gene,EUC25778-RA.gene,EUC09243-RA.gene,EUC16341-RA.gene,EUC01508…
Probable RNA and SrmB- binding site of polymerase A	EUC06363-RA.gene,EUC21431-RA.gene,EUC09977-RA.gene
Protein of unknown function (DUF674)	EUC25825-RA.gene,EUC15804-RA.gene,EUC12458-RA.gene,EUC07229-RA.gene,EUC07228-RA.gene,EUC25826-RA.gene,EUC17909-RA.gene,EUC17905-RA.gene,EUC17374-RA.gene,EUC23971-RA.gene,EUC16857-RA.gene,EUC15805-RA.gene
Transcriptional repressor, ovate	EUC09915-RA.gene,EUC09816-RA.gene,EUC06281-RA.gene,EUC15508-RA.gene,EUC24447-RA.gene,EUC19789-RA.gene,EUC06719-RA.gene,EUC25904-RA.gene,EUC03981-RA.gene,EUC06283-RA.gene,EUC04220-RA.gene,EUC14088-RA.gene,EUC10282-RA.gene,EUC20547-RA.gene,EUC23661-RA.gene
Hypothetical methyltransferase	EUC07836-RA.gene,EUC24476-RA.gene
Anaphase-promoting complex subunit 5	EUC07936-RA.gene
LeuA allosteric (dimerisation) domain	EUC05933-RA.gene
PF16858	EUC15923-RA.gene
Protein of unknown function (DUF3326)	EUC21048-RA.gene
Glucose inhibited division protein A	EUC14923-RA.gene,EUC04618-RA.gene,EUC16330-RA.gene,EUC15263-RA.gene,EUC17507-RA.gene,EUC19926-RA.gene,EUC02176-RA.gene,EUC14956-RA.gene,EUC14759-RA.gene,EUC05588-RA.gene
Peptidase family M1 domain	EUC14123-RA.gene,EUC06526-RA.gene,EUC14118-RA.gene,EUC22312-RA.gene,EUC04031-RA.gene,EUC08529-RA.gene,EUC14120-RA.gene
Ribosomal protein S5, C-terminal domain	EUC00220-RA.gene,EUC25998-RA.gene,EUC10149-RA.gene,EUC26000-RA.gene,EUC08181-RA.gene
C-5 cytosine-specific DNA methylase	EUC24248-RA.gene,EUC22048-RA.gene,EUC21510-RA.gene,EUC20585-RA.gene,EUC01715-RA.gene,EUC25885-RA.gene,EUC15516-RA.gene,EUC24912-RA.gene
PrkA AAA domain	EUC09753-RA.gene,EUC02128-RA.gene
K-box region	EUC09622-RA.gene,EUC09775-RA.gene,EUC26469-RA.gene,EUC19165-RA.gene,EUC07648-RA.gene,EUC01754-RA.gene,EUC14293-RA.gene,EUC10672-RA.gene,EUC03149-RA.gene,EUC07550-RA.gene,EUC03150-RA.gene,EUC03145-RA.gene,EUC06225-RA.gene,EUC06395-RA.gene,EUC03147-RA.gene,EUC19008-RA.gene,EUC16103-RA.gene,EUC25868-RA.gene,EUC19006-RA.gene,EUC25040-RA.gene,EUC08088-RA.gene,EUC16249-RA.gene,EUC16259-RA.gene,EUC26071…
PSP	EUC15230-RA.gene,EUC23058-RA.gene
Vesicle transport v-SNARE protein N-terminus	EUC08768-RA.gene,EUC06026-RA.gene,EUC12063-RA.gene
NPL4 family	EUC01220-RA.gene
Prp31 C terminal domain	EUC13462-RA.gene
Carbamoyl-phosphate synthetase large chain, oligomerisation domain	EUC24270-RA.gene
Integral membrane protein TerC family	EUC19597-RA.gene
Iron hydrogenase small subunit	EUC14180-RA.gene
SRR1	EUC15434-RA.gene
Glutathione S-transferase, C-terminal domain	EUC05510-RA.gene,EUC15857-RA.gene,EUC15854-RA.gene,EUC04823-RA.gene,EUC10838-RA.gene,EUC05308-RA.gene,EUC18026-RA.gene,EUC12155-RA.gene,EUC05309-RA.gene,EUC04744-RA.gene,EUC08438-RA.gene,PB.6342,EUC19596-RA.gene,PB.9556,EUC01252-RA.gene,EUC03053-RA.gene,EUC04745-RA.gene,EUC24628-RA.gene,EUC08205-RA.gene,EUC25786-RA.gene,EUC12205-RA.gene,EUC03262-RA.gene,EUC09929-RA.gene,EUC12154-RA.gene,EUC04816-…
Tubulin binding cofactor A	EUC18897-RA.gene
Glutamate synthase central domain	EUC03543-RA.gene,EUC23275-RA.gene,EUC07176-RA.gene,EUC24144-RA.gene
Anaphase-promoting complex APC subunit CDC26	EUC23906-RA.gene
Domain of unknown function (DUF4205)	EUC03172-RA.gene
Subunit 21 of Mediator complex	EUC00115-RA.gene
S1 domain	EUC02513-RA.gene
Eukaryotic translation initiation factor 3 subunit 7 (eIF-3)	EUC11346-RA.gene,EUC18086-RA.gene
PRA1 family protein	EUC10215-RA.gene,EUC22826-RA.gene,EUC26705-RA.gene,EUC03541-RA.gene,EUC19697-RA.gene,EUC10773-RA.gene,EUC00366-RA.gene,EUC03273-RA.gene,EUC16789-RA.gene,EUC16790-RA.gene,EUC10774-RA.gene,EUC02281-RA.gene,EUC20396-RA.gene,EUC10772-RA.gene,EUC26173-RA.gene
Required for nuclear transport of RNA pol II C-terminus 1	EUC04056-RA.gene,EUC26525-RA.gene,EUC13842-RA.gene,EUC17434-RA.gene
PAS domain	EUC15123-RA.gene,EUC07535-RA.gene,EUC26246-RA.gene,EUC04460-RA.gene,EUC24537-RA.gene,EUC10585-RA.gene,EUC19933-RA.gene,EUC15838-RA.gene,EUC22871-RA.gene,EUC12242-RA.gene,EUC15935-RA.gene,EUC09900-RA.gene
Vacuolar protein sorting 55	EUC20883-RA.gene,EUC10248-RA.gene,EUC09206-RA.gene
Thymidylate kinase	EUC23731-RA.gene,EUC11614-RA.gene,EUC20105-RA.gene,EUC05608-RA.gene
N-terminal glutamine amidase	EUC26007-RA.gene,EUC26674-RA.gene
Uncharacterised MFS-type transporter YbfB	EUC16317-RA.gene
Basic leucine-zipper C terminal	EUC04467-RA.gene,EUC06923-RA.gene,EUC09733-RA.gene
Cornichon protein	EUC10465-RA.gene,EUC21768-RA.gene,EUC15475-RA.gene
NOGCT (NUC087) domain	EUC00147-RA.gene,EUC23449-RA.gene,EUC00933-RA.gene,PB.11200,EUC00144-RA.gene,EUC22269-RA.gene,EUC03723-RA.gene
Putative peptidoglycan binding domain	EUC24313-RA.gene,PB.11250,EUC24312-RA.gene,PB.1674,EUC03091-RA.gene,EUC16430-RA.gene
FAM91 N-terminus	EUC22837-RA.gene
Phosphoribosyl-AMP cyclohydrolase	EUC01743-RA.gene
Tex-like protein N-terminal domain	EUC18842-RA.gene,EUC10240-RA.gene
Cyclic phosphodiesterase-like protein	EUC17618-RA.gene
Splicing factor 1 helix-hairpin domain	EUC23387-RA.gene,EUC07304-RA.gene,EUC21103-RA.gene
Domain of unknown function(DUF4981)	EUC04507-RA.gene
Mitochondrial ribosomal protein L37	EUC14808-RA.gene,EUC13568-RA.gene
Calcineurin-like phosphoesterase	EUC18450-RA.gene,EUC26555-RA.gene,EUC20181-RA.gene,EUC05351-RA.gene,EUC06631-RA.gene,EUC23684-RA.gene,EUC03431-RA.gene,EUC18956-RA.gene,EUC20764-RA.gene,EUC16453-RA.gene,EUC12115-RA.gene,EUC22513-RA.gene,EUC10571-RA.gene,EUC08261-RA.gene,EUC12040-RA.gene,EUC19632-RA.gene,EUC14857-RA.gene,EUC02487-RA.gene,EUC21505-RA.gene,EUC18676-RA.gene,EUC11846-RA.gene,EUC06443-RA.gene,EUC05830-RA.gene,EUC01830…
Gelsolin repeat	EUC13579-RA.gene,EUC17548-RA.gene,EUC26671-RA.gene,EUC16805-RA.gene,EUC07969-RA.gene,EUC23706-RA.gene,EUC16988-RA.gene,EUC02439-RA.gene,EUC07776-RA.gene,EUC09527-RA.gene
Rhodanese-like domain	EUC20020-RA.gene,EUC13589-RA.gene,EUC00451-RA.gene,EUC17542-RA.gene,EUC07437-RA.gene,EUC20421-RA.gene,EUC16470-RA.gene,EUC08402-RA.gene,EUC10199-RA.gene,EUC26659-RA.gene,EUC23397-RA.gene,EUC15427-RA.gene
Transposase, Mutator family	PB.9369,PB.3471,PB.756,PB.7570,PB.2848,PB.86
Phenazine biosynthesis-like protein	EUC24625-RA.gene
GUCT (NUC152) domain	EUC18183-RA.gene,PB.7120
SIT4 phosphatase-associated protein	EUC01138-RA.gene,EUC16389-RA.gene,EUC05857-RA.gene,EUC13754-RA.gene
UBA-like domain (DUF1421)	EUC03403-RA.gene
Exocyst complex component Sec10	PB.11315,EUC24442-RA.gene
Variant SH3 domain	EUC20306-RA.gene,EUC14654-RA.gene,EUC23688-RA.gene,EUC18135-RA.gene
Thiolase, N-terminal domain	EUC05346-RA.gene,EUC26255-RA.gene,EUC11167-RA.gene,EUC04720-RA.gene,EUC26285-RA.gene
IBR domain, a half RING-finger domain	EUC24271-RA.gene,EUC18116-RA.gene,EUC23539-RA.gene,EUC14579-RA.gene,EUC22493-RA.gene,EUC24272-RA.gene,EUC09409-RA.gene,EUC18316-RA.gene,EUC10334-RA.gene,EUC10953-RA.gene,EUC26448-RA.gene,EUC17591-RA.gene,EUC10083-RA.gene,EUC18115-RA.gene,EUC14934-RA.gene
Leucine rich repeat	EUC17857-RA.gene,EUC20086-RA.gene,EUC25012-RA.gene,EUC09549-RA.gene,EUC02286-RA.gene,EUC09155-RA.gene,PB.13320,EUC13502-RA.gene,EUC07429-RA.gene,EUC20787-RA.gene,EUC20860-RA.gene,EUC10000-RA.gene,EUC21380-RA.gene,PB.12995,EUC17338-RA.gene,EUC15858-RA.gene,EUC22487-RA.gene,EUC19135-RA.gene,EUC09486-RA.gene,PB.12420,EUC04969-RA.gene,PB.11204,EUC17310-RA.gene,EUC14481-RA.gene,EUC02057-RA.gene,PB.626…
Prolyl oligopeptidase, N-terminal beta-propeller domain	EUC07627-RA.gene,EUC21283-RA.gene,EUC06668-RA.gene,EUC05000-RA.gene,EUC20379-RA.gene
Polyketide cyclase / dehydrase and lipid transport	EUC22641-RA.gene,EUC08055-RA.gene,EUC26162-RA.gene,EUC25112-RA.gene,EUC20890-RA.gene,EUC23638-RA.gene,EUC04321-RA.gene,EUC13873-RA.gene,EUC23762-RA.gene,EUC19065-RA.gene,PB.13550,EUC08061-RA.gene,EUC06800-RA.gene,EUC01531-RA.gene,EUC17183-RA.gene,EUC14061-RA.gene,EUC21211-RA.gene,EUC23761-RA.gene,EUC23758-RA.gene,EUC16751-RA.gene,EUC23083-RA.gene,EUC03153-RA.gene,EUC20880-RA.gene,EUC01403-RA.gene…
Rpp20 subunit of nuclear RNase MRP and P	EUC15243-RA.gene,EUC11157-RA.gene
Ribosomal L22e protein family	EUC10913-RA.gene,EUC14366-RA.gene,EUC03841-RA.gene
snoRNA binding domain, fibrillarin	EUC10381-RA.gene,EUC07101-RA.gene,EUC23517-RA.gene,EUC23516-RA.gene,EUC13462-RA.gene
HSCB C-terminal oligomerisation domain	EUC11467-RA.gene
Fringe-like	EUC18551-RA.gene,EUC03716-RA.gene,EUC11247-RA.gene,EUC06818-RA.gene,EUC23165-RA.gene,EUC26391-RA.gene,EUC24853-RA.gene,EUC21337-RA.gene,EUC17110-RA.gene,EUC23164-RA.gene,EUC03286-RA.gene,EUC12680-RA.gene,EUC15380-RA.gene,EUC14862-RA.gene,EUC24114-RA.gene,EUC06816-RA.gene,EUC20840-RA.gene,EUC14893-RA.gene,EUC23470-RA.gene,EUC24113-RA.gene,EUC06200-RA.gene
Armadillo/beta-catenin-like repeat	EUC24194-RA.gene,EUC00456-RA.gene,EUC20984-RA.gene,EUC12350-RA.gene,PB.13992,EUC02316-RA.gene,EUC13693-RA.gene,EUC24119-RA.gene,EUC06574-RA.gene,EUC00033-RA.gene,EUC13232-RA.gene,EUC11279-RA.gene,EUC20204-RA.gene,EUC17278-RA.gene,EUC14184-RA.gene,EUC19534-RA.gene,EUC14353-RA.gene,EUC14872-RA.gene,EUC15398-RA.gene,EUC18928-RA.gene,EUC04079-RA.gene,EUC22519-RA.gene,EUC05121-RA.gene,EUC17991-RA.gene…
Dimerisation domain	EUC05988-RA.gene,EUC20646-RA.gene,EUC02689-RA.gene,EUC05189-RA.gene,EUC06473-RA.gene,EUC16188-RA.gene,EUC11698-RA.gene,EUC20796-RA.gene,EUC06547-RA.gene,EUC06476-RA.gene,EUC20797-RA.gene,EUC05188-RA.gene,EUC06137-RA.gene,EUC06478-RA.gene,EUC06475-RA.gene,EUC02690-RA.gene,EUC06477-RA.gene,EUC06474-RA.gene
VQ motif	EUC20975-RA.gene,EUC01669-RA.gene,EUC22286-RA.gene,EUC25641-RA.gene,EUC20976-RA.gene,EUC10238-RA.gene,EUC00219-RA.gene,PB.2853,EUC24018-RA.gene,EUC04755-RA.gene,EUC12618-RA.gene,EUC25217-RA.gene,EUC19687-RA.gene,EUC00529-RA.gene,EUC18054-RA.gene,EUC23579-RA.gene,PB.8033,EUC04059-RA.gene,EUC07472-RA.gene,EUC03155-RA.gene,EUC20274-RA.gene
Histidine biosynthesis protein	EUC10364-RA.gene,EUC16029-RA.gene,EUC00793-RA.gene,EUC24444-RA.gene,EUC08673-RA.gene
pinin/SDK/memA/ protein conserved region	EUC20950-RA.gene
Phosphatidylinositol N-acetylglucosaminyltransferase	EUC20112-RA.gene
Chorismate synthase	EUC05528-RA.gene
ELK domain	EUC13345-RA.gene,EUC18754-RA.gene,EUC22552-RA.gene,EUC05623-RA.gene
GXGXG motif	EUC03543-RA.gene,EUC23275-RA.gene,EUC07176-RA.gene,EUC17296-RA.gene,EUC24144-RA.gene
Serine carboxypeptidase S28	EUC04526-RA.gene,EUC04525-RA.gene,EUC04872-RA.gene,EUC02111-RA.gene,EUC06263-RA.gene,EUC00622-RA.gene,EUC14463-RA.gene
Peptidase dimerisation domain	EUC03042-RA.gene,EUC21957-RA.gene,EUC01979-RA.gene,EUC25338-RA.gene,EUC11336-RA.gene,EUC00154-RA.gene
ATPsynthase alpha/beta subunit N-term extension	EUC06938-RA.gene,EUC21543-RA.gene
mRNA capping enzyme, C-terminal domain	EUC26638-RA.gene
Eukaryotic protein of unknown function (DUF872)	EUC13025-RA.gene,EUC10617-RA.gene
Dynein light chain type 1	EUC04118-RA.gene,EUC07026-RA.gene,EUC12996-RA.gene,EUC19848-RA.gene,EUC07041-RA.gene,EUC18792-RA.gene,EUC03270-RA.gene,EUC19675-RA.gene,EUC10293-RA.gene,EUC01131-RA.gene
Microtubule-associated protein 70	EUC22873-RA.gene,EUC13840-RA.gene,EUC11897-RA.gene
Kinase-like	EUC06493-RA.gene,EUC21992-RA.gene,EUC13000-RA.gene,EUC15955-RA.gene,EUC06511-RA.gene,EUC05370-RA.gene,EUC16934-RA.gene,EUC21989-RA.gene,EUC12087-RA.gene,EUC00826-RA.gene,EUC01731-RA.gene,EUC25990-RA.gene,EUC08761-RA.gene,EUC24332-RA.gene,EUC26330-RA.gene,EUC00460-RA.gene,EUC06763-RA.gene,EUC08366-RA.gene,EUC08900-RA.gene,EUC01832-RA.gene,EUC25371-RA.gene,EUC21717-RA.gene,EUC02198-RA.gene,EUC16371…
tRNA synthetases class I (M)	EUC25065-RA.gene,EUC22247-RA.gene,EUC19864-RA.gene,EUC01010-RA.gene,EUC22178-RA.gene,EUC09608-RA.gene,EUC24842-RA.gene,EUC04543-RA.gene,EUC01016-RA.gene,EUC01351-RA.gene,EUC20061-RA.gene,EUC15203-RA.gene,EUC08988-RA.gene,EUC15106-RA.gene,EUC07200-RA.gene
Plant pleckstrin homology-like region	EUC02049-RA.gene,EUC24425-RA.gene,EUC15462-RA.gene,EUC09791-RA.gene,EUC00575-RA.gene
Paf1	EUC23471-RA.gene,EUC21445-RA.gene
Class II histone deacetylase complex subunits 2 and 3	EUC11567-RA.gene,EUC15447-RA.gene,EUC11983-RA.gene
Nucleotide exchange factor Fes1	EUC06335-RA.gene,EUC16779-RA.gene
Eukaryotic glutathione synthase	EUC04350-RA.gene
Domain of unknown function (DUF4787)	EUC23703-RA.gene
Domain of unknown function (DUF3385)	EUC16339-RA.gene,EUC07736-RA.gene
Telomere stability C-terminal	EUC23273-RA.gene,EUC17962-RA.gene
Radical SAM ThiC family	EUC03938-RA.gene
Cytokine-induced anti-apoptosis inhibitor 1, Fe-S biogenesis	EUC04338-RA.gene
tRNA synthetase class II core domain (G, H, P, S and T)	EUC09653-RA.gene,EUC17359-RA.gene,EUC14772-RA.gene,EUC21673-RA.gene,EUC04375-RA.gene,EUC02440-RA.gene,EUC21948-RA.gene,EUC05236-RA.gene,EUC14684-RA.gene
Carbohydrate binding domain CBM49	EUC22645-RA.gene,EUC10019-RA.gene,EUC15865-RA.gene
Psb28 protein	EUC16603-RA.gene
Protein of unknown function (DUF1242)	EUC13469-RA.gene
Neuroparsin	EUC09450-RA.gene
Pollen allergen	EUC08817-RA.gene,EUC25582-RA.gene,EUC21924-RA.gene,EUC24811-RA.gene,EUC19835-RA.gene,EUC07420-RA.gene,EUC17388-RA.gene,EUC11226-RA.gene,EUC25580-RA.gene,EUC10491-RA.gene,EUC22891-RA.gene,EUC25316-RA.gene,EUC07840-RA.gene,EUC18800-RA.gene,EUC02159-RA.gene,EUC14205-RA.gene,EUC07553-RA.gene,EUC24252-RA.gene,EUC03112-RA.gene,EUC15151-RA.gene,EUC21736-RA.gene,EUC03976-RA.gene,EUC11027-RA.gene,EUC01122…
Ribosomal protein L31e	EUC17776-RA.gene
XAP5, circadian clock regulator	EUC26681-RA.gene,EUC18725-RA.gene
Aromatic amino acid lyase	EUC13757-RA.gene,EUC05103-RA.gene,EUC08623-RA.gene,EUC14434-RA.gene,EUC12181-RA.gene,EUC11451-RA.gene,EUC19549-RA.gene,EUC19550-RA.gene
GTP1/OBG	EUC15158-RA.gene,EUC23683-RA.gene,EUC15140-RA.gene
Spindle and kinetochore-associated protein 2	EUC13978-RA.gene,EUC13979-RA.gene
EF-hand domain pair	EUC21812-RA.gene,PB.14822,EUC14154-RA.gene,EUC14390-RA.gene,PB.9558,EUC09430-RA.gene,EUC24505-RA.gene,EUC12943-RA.gene,EUC20494-RA.gene,EUC23232-RA.gene,EUC22025-RA.gene,EUC12417-RA.gene,EUC06511-RA.gene,EUC17432-RA.gene,EUC11065-RA.gene,EUC16934-RA.gene,EUC16855-RA.gene,EUC16479-RA.gene,EUC26188-RA.gene,EUC20742-RA.gene,EUC13042-RA.gene,EUC18559-RA.gene,EUC11585-RA.gene,EUC00944-RA.gene,EUC24630…
Protein of unknown function (DUF1475)	EUC15766-RA.gene
Mitotic-spindle organizing gamma-tubulin ring associated	EUC18479-RA.gene
Nucleotidyl transferase	EUC01106-RA.gene,EUC11465-RA.gene,EUC07098-RA.gene,EUC03633-RA.gene,EUC24857-RA.gene,EUC24151-RA.gene,EUC13435-RA.gene,EUC04132-RA.gene,EUC19044-RA.gene,EUC01446-RA.gene,EUC24975-RA.gene,EUC24310-RA.gene,EUC01055-RA.gene
AUX/IAA family	EUC21977-RA.gene,EUC17943-RA.gene,EUC21420-RA.gene,EUC04795-RA.gene,EUC08518-RA.gene,EUC09265-RA.gene,EUC26707-RA.gene,EUC11198-RA.gene,EUC15270-RA.gene,EUC07748-RA.gene,EUC23176-RA.gene,EUC16360-RA.gene,EUC03962-RA.gene,EUC07189-RA.gene,EUC16602-RA.gene,EUC07970-RA.gene,EUC17178-RA.gene,EUC12212-RA.gene,EUC07451-RA.gene,EUC06320-RA.gene,EUC07452-RA.gene,EUC21845-RA.gene,EUC14346-RA.gene,EUC14048…
FKBP12-rapamycin binding domain	EUC17841-RA.gene
MarR family	EUC03758-RA.gene
Exportin 1-like protein	EUC07163-RA.gene,EUC07100-RA.gene,EUC15826-RA.gene,EUC12999-RA.gene,PB.12928,EUC25883-RA.gene,EUC07162-RA.gene,EUC16473-RA.gene
Retroviral aspartyl protease	PB.1891,PB.2350,PB.5916,PB.8763,PB.11793,PB.1950,PB.7651
Domain of unknown function (DUF3819)	EUC03216-RA.gene
Ribosomal protein S16	EUC06285-RA.gene,EUC25444-RA.gene
Protein of unknown function (DUF1685)	EUC11600-RA.gene,EUC07605-RA.gene,EUC23748-RA.gene,EUC00839-RA.gene,EUC20443-RA.gene,EUC24791-RA.gene,EUC20827-RA.gene
Anaphase-promoting complex subunit 4 WD40 domain	EUC10493-RA.gene,EUC04045-RA.gene,EUC07453-RA.gene,EUC00399-RA.gene,EUC06990-RA.gene,EUC03953-RA.gene,EUC24327-RA.gene,EUC02972-RA.gene,EUC07278-RA.gene,EUC08925-RA.gene,EUC24462-RA.gene,EUC26641-RA.gene,EUC21463-RA.gene,EUC01744-RA.gene,EUC05041-RA.gene,EUC24858-RA.gene,EUC02271-RA.gene,EUC13788-RA.gene,EUC10787-RA.gene,EUC23686-RA.gene,EUC16300-RA.gene,EUC14187-RA.gene,EUC20954-RA.gene,EUC04928…
GatB/GatE catalytic domain	EUC19344-RA.gene
O-phosphoseryl-tRNA(Sec) selenium transferase, SepSecS	EUC12213-RA.gene
Limkain b1	EUC19209-RA.gene,EUC08581-RA.gene,EUC14456-RA.gene
S-layer homology domain	EUC09414-RA.gene
AARP2CN (NUC121) domain	EUC04388-RA.gene,EUC04989-RA.gene
Phosphoenolpyruvate carboxylase	EUC09421-RA.gene,EUC25401-RA.gene,EUC20429-RA.gene
S-adenosyl-l-methionine decarboxylase leader peptide	EUC01289-RA.gene,EUC14211-RA.gene,EUC25076-RA.gene
X-Pro dipeptidyl-peptidase (S15 family)	EUC25195-RA.gene,EUC21481-RA.gene,EUC07171-RA.gene,EUC05196-RA.gene,EUC22125-RA.gene
Emopamil binding protein	EUC06339-RA.gene
DEAD/DEAH box helicase	EUC01088-RA.gene,EUC14907-RA.gene,EUC20270-RA.gene,EUC15682-RA.gene,EUC09647-RA.gene,EUC24976-RA.gene,EUC04499-RA.gene,EUC00312-RA.gene,EUC21504-RA.gene,EUC05381-RA.gene,EUC10833-RA.gene,EUC01716-RA.gene,EUC06831-RA.gene,EUC01902-RA.gene,EUC23552-RA.gene,EUC03523-RA.gene,EUC04395-RA.gene,EUC06494-RA.gene,EUC06103-RA.gene,EUC17496-RA.gene,EUC25446-RA.gene,EUC09321-RA.gene,EUC13799-RA.gene,EUC22058…
Programmed cell death protein 2, C-terminal putative domain	EUC12461-RA.gene,EUC03369-RA.gene
Troponin	EUC22375-RA.gene
Manganese-stabilising protein / photosystem II polypeptide	EUC25102-RA.gene,EUC25101-RA.gene
ResB-like family	EUC18642-RA.gene,EUC18313-RA.gene,PB.11981
NGP1NT (NUC091) domain	EUC09310-RA.gene,EUC09311-RA.gene,EUC03104-RA.gene,EUC20339-RA.gene
PITH domain	EUC09731-RA.gene,EUC17168-RA.gene
Protein of unknown function (DUF962)	EUC26640-RA.gene,EUC06687-RA.gene
Tesmin/TSO1-like CXC domain, cysteine-rich domain	EUC16638-RA.gene,EUC02338-RA.gene,EUC10302-RA.gene
DXP reductoisomerase C-terminal domain	EUC09120-RA.gene,EUC21988-RA.gene
uDENN domain	EUC08808-RA.gene,EUC04062-RA.gene,EUC16612-RA.gene,EUC04430-RA.gene
Ubiquitin carboxyl-terminal hydrolase, family 1	EUC04255-RA.gene,EUC02721-RA.gene
Coatomer beta C-terminal region	EUC03000-RA.gene,PB.12685
LITAF-like zinc ribbon domain	EUC06370-RA.gene
Photosystem II reaction centre W protein (PsbW)	EUC18031-RA.gene
Sin3 associated polypeptide p18 (SAP18)	EUC08158-RA.gene
QWRF family	EUC24709-RA.gene,EUC05194-RA.gene,EUC03059-RA.gene,EUC04635-RA.gene,EUC09083-RA.gene,EUC18854-RA.gene,EUC08864-RA.gene,EUC14314-RA.gene
Nuclear pore complex assembly	EUC11789-RA.gene
Ribosomal protein S4/S9 N-terminal domain	EUC21867-RA.gene,EUC07872-RA.gene,EUC07839-RA.gene,EUC13386-RA.gene,EUC00523-RA.gene
Vacuolar (H+)-ATPase G subunit	PB.12978,EUC15006-RA.gene
Concanavalin A-like lectin/glucanases superfamily	EUC13359-RA.gene,EUC03131-RA.gene
Cell morphogenesis central region	EUC15215-RA.gene
WLM domain	EUC14833-RA.gene,EUC21342-RA.gene,EUC17285-RA.gene,EUC11285-RA.gene,EUC17657-RA.gene,EUC14338-RA.gene
Remorin, N-terminal region	EUC23784-RA.gene,PB.11780
Mur ligase family, glutamate ligase domain	EUC12659-RA.gene
Cyanobacterial and plastid NDH-1 subunit M	EUC09781-RA.gene
LsmAD domain	EUC03767-RA.gene
CAS/CSE protein, C-terminus	EUC23753-RA.gene
Glycosyl hydrolases family 38 C-terminal domain	EUC08382-RA.gene,EUC08383-RA.gene,EUC08381-RA.gene,EUC24309-RA.gene,EUC21415-RA.gene,EUC05378-RA.gene
HEAT repeat associated with sister chromatid cohesion	EUC10588-RA.gene,EUC20186-RA.gene,EUC25670-RA.gene,EUC24682-RA.gene,EUC25669-RA.gene
S-adenosyl-L-homocysteine hydrolase	EUC17867-RA.gene
3-dehydroquinate synthase (EC 4.6.1.3)	EUC13077-RA.gene,EUC08457-RA.gene
Nucleotidyltransferase domain	EUC09257-RA.gene,EUC13208-RA.gene,EUC19677-RA.gene,EUC24854-RA.gene,EUC00556-RA.gene,EUC16168-RA.gene,EUC21976-RA.gene,PB.10513,EUC10734-RA.gene,EUC26122-RA.gene
PH domain associated with Beige/BEACH	EUC07773-RA.gene,EUC08699-RA.gene,EUC03131-RA.gene
Copper binding proteins, plastocyanin/azurin family	EUC06658-RA.gene
Vitamin-D-receptor interacting Mediator subunit 4	EUC19591-RA.gene
3-beta hydroxysteroid dehydrogenase/isomerase family	EUC11487-RA.gene,EUC25475-RA.gene,EUC02983-RA.gene,EUC14395-RA.gene,PB.14743,EUC11876-RA.gene,EUC19052-RA.gene,EUC01068-RA.gene,EUC02048-RA.gene,EUC14307-RA.gene,EUC25135-RA.gene,EUC24910-RA.gene,EUC22299-RA.gene,EUC19619-RA.gene,EUC10029-RA.gene,EUC25006-RA.gene,PB.11527,EUC18314-RA.gene,EUC22043-RA.gene,PB.14523,EUC03823-RA.gene,EUC14620-RA.gene,EUC19049-RA.gene,EUC02982-RA.gene,PB.14741,EUC201…
alpha/beta hydrolase fold	EUC08328-RA.gene,EUC03784-RA.gene,EUC05770-RA.gene,EUC00961-RA.gene,EUC25838-RA.gene,EUC25063-RA.gene,EUC11046-RA.gene,EUC16331-RA.gene,EUC26711-RA.gene,EUC11930-RA.gene,EUC01258-RA.gene,EUC15314-RA.gene,EUC18627-RA.gene,EUC04092-RA.gene,EUC23591-RA.gene,EUC18342-RA.gene,EUC07817-RA.gene,EUC00089-RA.gene,EUC24717-RA.gene,EUC19147-RA.gene,EUC05968-RA.gene,EUC22019-RA.gene,EUC25113-RA.gene,EUC08012…
Nucleoside diphosphate kinase	EUC23481-RA.gene,EUC23714-RA.gene,EUC05412-RA.gene,EUC23480-RA.gene,EUC23507-RA.gene,EUC25485-RA.gene
EGF domain	EUC21832-RA.gene,EUC21830-RA.gene,EUC21825-RA.gene,EUC13086-RA.gene,EUC15222-RA.gene,EUC21824-RA.gene
Protein of unknown function (DUF974)	EUC14441-RA.gene,EUC13402-RA.gene
Domain of unknown function (DUF4477)	EUC00204-RA.gene
Putative tRNA binding domain	EUC22247-RA.gene,EUC24820-RA.gene,EUC17462-RA.gene
Glycosyl hydrolases family 32 N-terminal domain	EUC18841-RA.gene,EUC25162-RA.gene,EUC07984-RA.gene,EUC25958-RA.gene,EUC26321-RA.gene,EUC19218-RA.gene,EUC07983-RA.gene,EUC25163-RA.gene,EUC20772-RA.gene,EUC15256-RA.gene,EUC12493-RA.gene
CHDCT2 (NUC038) domain	EUC12865-RA.gene
Conserved region in glutamate synthase	EUC03543-RA.gene,EUC23275-RA.gene,EUC07176-RA.gene,EUC24144-RA.gene
Initiation factor 2 subunit family	EUC14553-RA.gene,EUC01097-RA.gene,EUC02615-RA.gene,EUC15232-RA.gene
eRF1 domain 1	EUC18883-RA.gene,EUC19784-RA.gene,EUC18683-RA.gene,EUC18288-RA.gene
MA3 domain	EUC08867-RA.gene,EUC06898-RA.gene,EUC11727-RA.gene,EUC14315-RA.gene,EUC25280-RA.gene,EUC03252-RA.gene,EUC11926-RA.gene
2OG-Fe(II) oxygenase superfamily	EUC26114-RA.gene,EUC08555-RA.gene,EUC23297-RA.gene,EUC09883-RA.gene,EUC06410-RA.gene,EUC18917-RA.gene,EUC07935-RA.gene,EUC13264-RA.gene,EUC16187-RA.gene,EUC22254-RA.gene,EUC00393-RA.gene,EUC04793-RA.gene,EUC16564-RA.gene,EUC18332-RA.gene,EUC26174-RA.gene,EUC06548-RA.gene,EUC22002-RA.gene,EUC00038-RA.gene,EUC02820-RA.gene,EUC17674-RA.gene,EUC24296-RA.gene,EUC14043-RA.gene,EUC17498-RA.gene,EUC03207…
Protein of unknown function (DUF3611)	EUC18221-RA.gene
Domain of unknown function (DUF3067)	EUC23019-RA.gene
Tetraacyldisaccharide-1-P 4'-kinase	EUC08677-RA.gene
Cytochrome b(C-terminal)/b6/petD	PB.10101,EUC07596-RA.gene,PB.11973
Respiratory burst NADPH oxidase	EUC22606-RA.gene,EUC11065-RA.gene,EUC18109-RA.gene,EUC05269-RA.gene,EUC12642-RA.gene,EUC11064-RA.gene
linker between RRM2 and RRM3 domains in RBM39 protein	EUC26599-RA.gene,EUC04640-RA.gene
TRAM domain	EUC08329-RA.gene
Ribosome-binding factor A	EUC25121-RA.gene
TATA element modulatory factor 1 TATA binding	EUC11686-RA.gene
FAD-NAD(P)-binding	EUC19487-RA.gene,EUC16281-RA.gene,EUC17507-RA.gene,EUC19926-RA.gene,EUC17469-RA.gene,EUC09479-RA.gene,EUC13294-RA.gene
Glycosyl hydrolase catalytic core	EUC08431-RA.gene,EUC06871-RA.gene
Chlorophyllase enzyme	EUC03784-RA.gene,EUC00982-RA.gene,EUC16629-RA.gene,EUC16630-RA.gene,EUC09179-RA.gene,EUC00983-RA.gene
Protein of unknown function (DUF751)	EUC12972-RA.gene
SdrD B-like domain	EUC14247-RA.gene
Microtubule associated protein (MAP65/ASE1 family)	EUC03715-RA.gene,EUC01412-RA.gene,EUC25784-RA.gene,EUC21690-RA.gene,EUC03714-RA.gene,EUC18508-RA.gene,EUC06447-RA.gene,EUC22995-RA.gene,EUC08074-RA.gene,EUC03713-RA.gene,EUC01062-RA.gene,EUC22030-RA.gene
C2 domain in Dock180 and Zizimin proteins	EUC11102-RA.gene
Carboxyl transferase domain	EUC23623-RA.gene,EUC00841-RA.gene,EUC18890-RA.gene,EUC18248-RA.gene
Protein of unknown function, DUF547	EUC18488-RA.gene,EUC08217-RA.gene,EUC13767-RA.gene,EUC26396-RA.gene,EUC25109-RA.gene,EUC06743-RA.gene,EUC25105-RA.gene,EUC15057-RA.gene,EUC25534-RA.gene,EUC18317-RA.gene
TCP family transcription factor	EUC15622-RA.gene,EUC07713-RA.gene,EUC12473-RA.gene,EUC20760-RA.gene,EUC13147-RA.gene,EUC03320-RA.gene,EUC22153-RA.gene,EUC10434-RA.gene,EUC05665-RA.gene,EUC03513-RA.gene,EUC07869-RA.gene,EUC15623-RA.gene,EUC12970-RA.gene,EUC11940-RA.gene,EUC06461-RA.gene,EUC10433-RA.gene,EUC20084-RA.gene
Ctf8	EUC16867-RA.gene
Ribosomal proteins 50S L24/mitochondrial 39S L24	EUC13639-RA.gene,EUC07756-RA.gene
RNA polymerase I, Rpa2 specific domain	EUC09092-RA.gene
Carbon-nitrogen hydrolase	EUC14780-RA.gene,EUC01198-RA.gene,EUC02883-RA.gene,EUC19129-RA.gene,EUC04435-RA.gene,EUC17130-RA.gene,EUC13253-RA.gene,EUC12132-RA.gene
Nucleoporin protein Ndc1-Nup	EUC05756-RA.gene
Lipopolysaccharide assembly protein A domain	EUC08776-RA.gene,EUC20315-RA.gene
Nuclear protein 96	EUC03623-RA.gene
Protein of unknown function (DUF724)	EUC11564-RA.gene,EUC20834-RA.gene
Anaphase-promoting complex, cyclosome, subunit 3	EUC12857-RA.gene,EUC15138-RA.gene,EUC13010-RA.gene,EUC11303-RA.gene,EUC10758-RA.gene,EUC19109-RA.gene,EUC02194-RA.gene,EUC22851-RA.gene,EUC02429-RA.gene,EUC18668-RA.gene,EUC12497-RA.gene,EUC12498-RA.gene,EUC01453-RA.gene,EUC16484-RA.gene,EUC08810-RA.gene,EUC07700-RA.gene,EUC01259-RA.gene,EUC26088-RA.gene,EUC11767-RA.gene,PB.6040,EUC19860-RA.gene,EUC26668-RA.gene
Exocyst complex component SEC3 N-terminal PIP2 binding PH	EUC23930-RA.gene
Chromatin assembly factor 1 subunit A	EUC10422-RA.gene
DBC1	EUC18197-RA.gene
Zinc finger, C2H2 type	EUC02739-RA.gene,EUC06570-RA.gene,EUC25301-RA.gene,PB.813,EUC25531-RA.gene,EUC16487-RA.gene,EUC01242-RA.gene,EUC06482-RA.gene,EUC00214-RA.gene,EUC05275-RA.gene,EUC21760-RA.gene,EUC01456-RA.gene,EUC12037-RA.gene,EUC17644-RA.gene,EUC19441-RA.gene,EUC25902-RA.gene
Sugar-tranasporters, 12 TM	EUC17543-RA.gene,EUC16148-RA.gene,EUC03069-RA.gene,EUC05051-RA.gene,EUC17521-RA.gene,EUC16223-RA.gene
Tubulin domain	EUC24646-RA.gene
Protein of unknown function (DUF3675)	EUC12925-RA.gene,EUC22933-RA.gene,EUC03879-RA.gene,EUC03878-RA.gene,EUC19806-RA.gene,EUC25325-RA.gene,EUC07855-RA.gene,PB.1020
ZIP Zinc transporter	EUC15250-RA.gene,EUC18515-RA.gene,EUC14722-RA.gene,EUC07114-RA.gene,EUC04680-RA.gene,EUC22996-RA.gene,EUC12015-RA.gene,EUC15421-RA.gene,EUC11287-RA.gene,EUC00962-RA.gene,EUC08943-RA.gene,EUC06229-RA.gene,EUC11286-RA.gene,EUC17149-RA.gene
Chlorophyll A-B binding protein	EUC19080-RA.gene,EUC03639-RA.gene,EUC03685-RA.gene,EUC08080-RA.gene,EUC15694-RA.gene,EUC23484-RA.gene,EUC23351-RA.gene,EUC04739-RA.gene,EUC20323-RA.gene,EUC23353-RA.gene,EUC23357-RA.gene,EUC12120-RA.gene,EUC23358-RA.gene,PB.9619,EUC14633-RA.gene,EUC14636-RA.gene,EUC20029-RA.gene,EUC21316-RA.gene,EUC23355-RA.gene,EUC14634-RA.gene,EUC26654-RA.gene,EUC05255-RA.gene,EUC23356-RA.gene,EUC22971-RA.gene,…
MatE	EUC09985-RA.gene,EUC21843-RA.gene,EUC10143-RA.gene,EUC13326-RA.gene,EUC05009-RA.gene,EUC08024-RA.gene,EUC13321-RA.gene,EUC14015-RA.gene,EUC08479-RA.gene,EUC25720-RA.gene,EUC01407-RA.gene,EUC25721-RA.gene,EUC13325-RA.gene,EUC13322-RA.gene,EUC15374-RA.gene,EUC02463-RA.gene,EUC11440-RA.gene,EUC06243-RA.gene,EUC21125-RA.gene,EUC05011-RA.gene,EUC08285-RA.gene,EUC02862-RA.gene,EUC02462-RA.gene,EUC18565…
Nuclear condensing complex subunits, C-term domain	EUC26473-RA.gene
Receptor serine/threonine kinase	EUC17275-RA.gene
Divergent CCT motif	EUC09100-RA.gene,EUC26236-RA.gene,EUC18145-RA.gene,EUC16517-RA.gene,EUC07637-RA.gene,EUC08780-RA.gene,EUC01091-RA.gene,EUC03129-RA.gene,EUC24734-RA.gene,EUC09763-RA.gene
Insulin growth factor-like family	EUC23542-RA.gene
Mannosyltransferase (PIG-M)	EUC08404-RA.gene,EUC25586-RA.gene,EUC13962-RA.gene
Inosine-uridine preferring nucleoside hydrolase	EUC05022-RA.gene,EUC06273-RA.gene,EUC17917-RA.gene
Mannosyltransferase (PIG-V)	EUC21102-RA.gene
DALR anticodon binding domain	EUC01077-RA.gene,EUC23610-RA.gene
Glucosidase II beta subunit-like	EUC06464-RA.gene,EUC19965-RA.gene
Calponin homology (CH) domain	EUC01661-RA.gene,EUC11319-RA.gene,EUC15657-RA.gene,EUC20929-RA.gene,EUC10890-RA.gene,EUC19318-RA.gene,EUC00515-RA.gene,EUC06440-RA.gene,EUC16296-RA.gene,EUC26209-RA.gene,EUC04074-RA.gene
Protein-tyrosine phosphatase	EUC01846-RA.gene,EUC13895-RA.gene,EUC26638-RA.gene
G-protein alpha subunit	EUC12779-RA.gene,EUC13120-RA.gene,EUC01496-RA.gene,EUC10610-RA.gene,EUC00800-RA.gene,EUC17120-RA.gene
UvrB/uvrC motif	EUC07697-RA.gene,EUC15529-RA.gene,EUC13252-RA.gene,EUC07348-RA.gene,EUC13249-RA.gene,EUC15188-RA.gene,EUC12403-RA.gene,EUC10701-RA.gene,EUC21424-RA.gene
UDP-glucose/GDP-mannose dehydrogenase family, NAD binding domain	EUC25300-RA.gene,EUC24684-RA.gene,EUC21844-RA.gene,EUC19418-RA.gene,EUC08420-RA.gene,EUC21959-RA.gene,EUC09526-RA.gene,EUC12761-RA.gene,EUC08418-RA.gene
Hyccin	EUC08883-RA.gene,EUC22497-RA.gene
Initiation factor eIF2 gamma, C terminal	EUC18084-RA.gene
Hydantoinase/oxoprolinase N-terminal region	EUC07498-RA.gene,EUC17395-RA.gene
Mur ligase family, catalytic domain	EUC12659-RA.gene
Proteasome complex subunit Rpn13 ubiquitin receptor	EUC20302-RA.gene
Nodulation protein S (NodS)	EUC14130-RA.gene,EUC01748-RA.gene,EUC04052-RA.gene,EUC13779-RA.gene,EUC18315-RA.gene,EUC21697-RA.gene
Tocopherol cyclase	EUC20888-RA.gene,EUC17202-RA.gene,EUC17200-RA.gene
Protein of unknown function (DUF1635)	EUC12269-RA.gene,EUC18361-RA.gene,EUC07824-RA.gene,EUC11973-RA.gene,EUC17648-RA.gene,EUC00911-RA.gene
Uncharacterized protein conserved in bacteria (DUF2062)	EUC01423-RA.gene
Protein of unknown function (DUF2029)	PB.14606
Photosystem I reaction centre subunit N (PSAN or PSI-N)	EUC03612-RA.gene,EUC09693-RA.gene
Protein of unknown function (DUF615)	EUC23548-RA.gene
Glutaminyl-tRNA synthetase, non-specific RNA binding region part 2	EUC19984-RA.gene
Protein of unknown function (DUF3143)	EUC26497-RA.gene
Mediator complex protein	EUC20241-RA.gene
Protein of unknown function (DUF719)	EUC18330-RA.gene
Secreted protein acidic and rich in cysteine Ca binding region	PB.14822,EUC09430-RA.gene,EUC20494-RA.gene,EUC23232-RA.gene,EUC06511-RA.gene,EUC17432-RA.gene,EUC16934-RA.gene,EUC26229-RA.gene,EUC00460-RA.gene,EUC08366-RA.gene,EUC06070-RA.gene,EUC20488-RA.gene,EUC21887-RA.gene,EUC13780-RA.gene,EUC11520-RA.gene,EUC02614-RA.gene,EUC21817-RA.gene,EUC02613-RA.gene,PB.3220,EUC12986-RA.gene,EUC13940-RA.gene,EUC05628-RA.gene,EUC07787-RA.gene,EUC24429-RA.gene,EUC05790…
Ubiquitin family	EUC23246-RA.gene,EUC08862-RA.gene,EUC00251-RA.gene,EUC21167-RA.gene,EUC20286-RA.gene,EUC06854-RA.gene,EUC22676-RA.gene,PB.12016,EUC06456-RA.gene,EUC23430-RA.gene,EUC15353-RA.gene,EUC11825-RA.gene,EUC06674-RA.gene,EUC14730-RA.gene,EUC25125-RA.gene,PB.164,PB.11399,PB.1955,EUC15355-RA.gene,EUC14874-RA.gene,EUC11911-RA.gene,EUC25810-RA.gene,PB.1375,EUC20016-RA.gene,PB.12048,EUC10358-RA.gene,EUC15354-…
Ribosomal_S17 N-terminal	EUC24877-RA.gene,EUC07206-RA.gene
Cytochrome B6-F complex Fe-S subunit	EUC19625-RA.gene
Pirin C-terminal cupin domain	EUC05946-RA.gene,EUC11262-RA.gene
Ribosomal protein S15	EUC20243-RA.gene,EUC22024-RA.gene,EUC21482-RA.gene,EUC22021-RA.gene,EUC21630-RA.gene,EUC20516-RA.gene
Histone chaperone domain CHZ	EUC08611-RA.gene
Esterase PHB depolymerase	EUC10791-RA.gene
Ribosomal RNA adenine dimethylase	EUC09748-RA.gene,EUC13779-RA.gene,EUC18475-RA.gene,EUC03003-RA.gene
Nuf2 family	EUC09309-RA.gene
Ribonucleases P/MRP protein subunit POP1	PB.10841
DNA gyrase B	EUC01843-RA.gene,EUC18973-RA.gene,EUC23869-RA.gene,EUC04706-RA.gene
Ubiquitin interaction motif	EUC00448-RA.gene
ATP synthase (C/AC39) subunit	EUC24091-RA.gene
Pex19 protein family	EUC25527-RA.gene,EUC24435-RA.gene
ARP2/3 complex 20 kDa subunit (ARPC4)	EUC22250-RA.gene
Surp module	EUC03507-RA.gene,EUC17773-RA.gene,EUC21868-RA.gene,EUC02107-RA.gene,EUC17749-RA.gene,EUC10358-RA.gene,EUC04117-RA.gene,EUC04519-RA.gene,EUC17266-RA.gene
Subunit ChlI of Mg-chelatase	EUC02174-RA.gene,EUC23185-RA.gene
Glycosyl hydrolases family 16	EUC06336-RA.gene,EUC03789-RA.gene,EUC08573-RA.gene,EUC14656-RA.gene,EUC20460-RA.gene,EUC00985-RA.gene,EUC17061-RA.gene,EUC02790-RA.gene,EUC18087-RA.gene,EUC04868-RA.gene,EUC03792-RA.gene,EUC22237-RA.gene,EUC11969-RA.gene,EUC03788-RA.gene,EUC03791-RA.gene,EUC02789-RA.gene,EUC18088-RA.gene,EUC16327-RA.gene,EUC03790-RA.gene,EUC01608-RA.gene,EUC18089-RA.gene,EUC09661-RA.gene,EUC17064-RA.gene,EUC02786…
tRNA intron endonuclease, catalytic C-terminal domain	PB.11238,EUC24268-RA.gene
NADH-ubiquinone oxidoreductase subunit b14.5b (NDUFC2)	EUC01100-RA.gene,EUC25360-RA.gene
ATP synthase delta (OSCP) subunit	EUC06244-RA.gene
RED-like protein C-terminal region	EUC19741-RA.gene
F-box associated	EUC07376-RA.gene,EUC21139-RA.gene,EUC24109-RA.gene,EUC14448-RA.gene,EUC01736-RA.gene,EUC09570-RA.gene,EUC20299-RA.gene,EUC07684-RA.gene,PB.12166,EUC05970-RA.gene,EUC19827-RA.gene,EUC15811-RA.gene,EUC13896-RA.gene,EUC02952-RA.gene,EUC14399-RA.gene
Nrap protein domain 1	EUC02442-RA.gene
Protein of unknown function (DUF778)	EUC21209-RA.gene,EUC17154-RA.gene,EUC24926-RA.gene
Plant protein of unknown function (DUF641)	EUC07227-RA.gene,EUC17315-RA.gene,EUC08660-RA.gene,EUC21619-RA.gene,EUC17632-RA.gene
tRNA synthetases class II (A)	EUC08177-RA.gene,EUC08145-RA.gene,EUC02160-RA.gene
Plant protein 1589 of unknown function (A_thal_3526)	EUC01836-RA.gene,EUC15107-RA.gene,PB.7811,PB.3374
CAF1 family ribonuclease	EUC18534-RA.gene,EUC12128-RA.gene,EUC19930-RA.gene,EUC03616-RA.gene,EUC07213-RA.gene,EUC13714-RA.gene,EUC18839-RA.gene,EUC18838-RA.gene,EUC03604-RA.gene,EUC18535-RA.gene,EUC20531-RA.gene
Adaptin C-terminal domain	EUC04534-RA.gene,EUC13455-RA.gene,EUC12672-RA.gene
Thiopurine S-methyltransferase (TPMT)	EUC18453-RA.gene,EUC11455-RA.gene,EUC06226-RA.gene
Protein of unknown function (DUF2996)	EUC04262-RA.gene
Protein of unknown function (DUF1279)	EUC02892-RA.gene,EUC09065-RA.gene
Protein of unknown function, DUF594	EUC22224-RA.gene,EUC13503-RA.gene,EUC03623-RA.gene,EUC03621-RA.gene,EUC03412-RA.gene,EUC08848-RA.gene,EUC02108-RA.gene,EUC13500-RA.gene,EUC02661-RA.gene,EUC18558-RA.gene,EUC03622-RA.gene,EUC05894-RA.gene,EUC25153-RA.gene
OST3 / OST6 family, transporter family	EUC20627-RA.gene,EUC09740-RA.gene,EUC22793-RA.gene,EUC18032-RA.gene,EUC22721-RA.gene,EUC20422-RA.gene,EUC17570-RA.gene,EUC22794-RA.gene,EUC01320-RA.gene,EUC16383-RA.gene,EUC16295-RA.gene,EUC07050-RA.gene,EUC07450-RA.gene,EUC17659-RA.gene,EUC22935-RA.gene
Low molecular weight phosphotyrosine protein phosphatase	EUC20143-RA.gene
CHCH-CHCH-like Cx9C, IMS import disulfide relay-system,	EUC12637-RA.gene,EUC00921-RA.gene
Domain of unknown function (DUF814)	EUC03588-RA.gene
HD domain	EUC03858-RA.gene,EUC22332-RA.gene,EUC11434-RA.gene,EUC09432-RA.gene,EUC13564-RA.gene,EUC22582-RA.gene,EUC19177-RA.gene,EUC23577-RA.gene,EUC16438-RA.gene,EUC17358-RA.gene
Ribosomal protein L1p/L10e family	EUC17743-RA.gene,EUC02791-RA.gene,EUC23881-RA.gene,EUC13659-RA.gene,EUC20436-RA.gene,PB.11047,EUC26320-RA.gene,PB.3843
RNA polymerase Rpb1, domain 5	EUC19936-RA.gene,EUC18660-RA.gene,EUC14216-RA.gene,EUC10926-RA.gene,PB.13951,PB.455,EUC00965-RA.gene,EUC18278-RA.gene,EUC05266-RA.gene,EUC26327-RA.gene
Uracil phosphoribosyltransferase	EUC11320-RA.gene,EUC11321-RA.gene,EUC06195-RA.gene,EUC16788-RA.gene,EUC22828-RA.gene,EUC24484-RA.gene,EUC03348-RA.gene
Vitamin B6 photo-protection and homoeostasis	EUC00352-RA.gene,EUC02324-RA.gene,EUC03562-RA.gene,EUC21276-RA.gene,EUC07569-RA.gene,EUC01648-RA.gene
Glutamine cyclotransferase	EUC05142-RA.gene
Ku C terminal domain like	EUC04196-RA.gene
Ubiquitin-activating enzyme active site	EUC14731-RA.gene,EUC11742-RA.gene,EUC03988-RA.gene
Ribosome associated membrane protein RAMP4	EUC25232-RA.gene,EUC06403-RA.gene
PAS fold	EUC14647-RA.gene,EUC13133-RA.gene,EUC15123-RA.gene,EUC07535-RA.gene,EUC26246-RA.gene,EUC20927-RA.gene,EUC04460-RA.gene,EUC24537-RA.gene,EUC10585-RA.gene,EUC15837-RA.gene,EUC19933-RA.gene,EUC15838-RA.gene,EUC11947-RA.gene,EUC22871-RA.gene,EUC12242-RA.gene,EUC15935-RA.gene,EUC18645-RA.gene,EUC09900-RA.gene
Transcription factor IIA, alpha/beta subunit	EUC11245-RA.gene
Microtubule-associated protein CRIPT	EUC22792-RA.gene,EUC18701-RA.gene
Protein of unknown function (DUF727)	EUC17770-RA.gene
DUF761-associated sequence motif	EUC22301-RA.gene,EUC09134-RA.gene,EUC13958-RA.gene,EUC00489-RA.gene,EUC02502-RA.gene,EUC06064-RA.gene,PB.6909,EUC23066-RA.gene,EUC17527-RA.gene,EUC14713-RA.gene,EUC03509-RA.gene,EUC03653-RA.gene,EUC02339-RA.gene,EUC13288-RA.gene
Ferroportin1 (FPN1)	EUC02861-RA.gene,EUC11694-RA.gene,EUC11692-RA.gene
Ketopantoate hydroxymethyltransferase	EUC16711-RA.gene
CRS1 / YhbY (CRM) domain	EUC10039-RA.gene,EUC02330-RA.gene,EUC05897-RA.gene,EUC03395-RA.gene,EUC02707-RA.gene,EUC05258-RA.gene,EUC07964-RA.gene,EUC01464-RA.gene,EUC19322-RA.gene,EUC20926-RA.gene,EUC18918-RA.gene,EUC23030-RA.gene,EUC10676-RA.gene,EUC00484-RA.gene,EUC07488-RA.gene
Bacterial-like globin	EUC20552-RA.gene
LIN37	EUC26387-RA.gene
NACHT domain	EUC00338-RA.gene,PB.3653,EUC02225-RA.gene,PB.12042,EUC16265-RA.gene,PB.10960,EUC12478-RA.gene,EUC14773-RA.gene,EUC02128-RA.gene,PB.10246,EUC09773-RA.gene,PB.10536,EUC19880-RA.gene,EUC01312-RA.gene
Tuftelin interacting protein N terminal	EUC08182-RA.gene,EUC23304-RA.gene
Cupin superfamily protein	EUC03773-RA.gene,EUC21467-RA.gene,EUC26233-RA.gene
Wings apart-like protein regulation of heterochromatin	EUC02064-RA.gene
Heavy-metal-associated domain	EUC00967-RA.gene,EUC10372-RA.gene,EUC25241-RA.gene,EUC23087-RA.gene,EUC17124-RA.gene,EUC00268-RA.gene,EUC24241-RA.gene,EUC00917-RA.gene,EUC11490-RA.gene,EUC11893-RA.gene,EUC07665-RA.gene,EUC13309-RA.gene,EUC05463-RA.gene,EUC08094-RA.gene,EUC21650-RA.gene,EUC05504-RA.gene,EUC12572-RA.gene,EUC21044-RA.gene,EUC00321-RA.gene,EUC05148-RA.gene,EUC05250-RA.gene,EUC11659-RA.gene,EUC00153-RA.gene,EUC21042…
Chalcone-flavanone isomerase	EUC08195-RA.gene,EUC08196-RA.gene,EUC19421-RA.gene,EUC24815-RA.gene,EUC14152-RA.gene,EUC25438-RA.gene
ACT domain	EUC07152-RA.gene,EUC08111-RA.gene,EUC06388-RA.gene,EUC08022-RA.gene,EUC10472-RA.gene,EUC08099-RA.gene,EUC08413-RA.gene,EUC02860-RA.gene,EUC18376-RA.gene,EUC11018-RA.gene,EUC20515-RA.gene,EUC01302-RA.gene,EUC03319-RA.gene,EUC26609-RA.gene,EUC00351-RA.gene,EUC05386-RA.gene,EUC10012-RA.gene,EUC18220-RA.gene,EUC09666-RA.gene,EUC17445-RA.gene,EUC07621-RA.gene,EUC14829-RA.gene,EUC21402-RA.gene,EUC14831…
Transaldolase/Fructose-6-phosphate aldolase	EUC06996-RA.gene,EUC06347-RA.gene,EUC03778-RA.gene,EUC17668-RA.gene
Right handed beta helix region	EUC03805-RA.gene,EUC26516-RA.gene,EUC04097-RA.gene,EUC08781-RA.gene,EUC09363-RA.gene,EUC03856-RA.gene,EUC22210-RA.gene,EUC10066-RA.gene,EUC00001-RA.gene,EUC10847-RA.gene,EUC10766-RA.gene,EUC12899-RA.gene,EUC03857-RA.gene,EUC00282-RA.gene,EUC12600-RA.gene,EUC10203-RA.gene,EUC06612-RA.gene,EUC03738-RA.gene
RNSP1-SAP18 binding (RSB) motif	EUC12352-RA.gene
Reversibly glycosylated polypeptide	EUC17215-RA.gene,EUC25866-RA.gene,EUC06034-RA.gene,EUC19003-RA.gene,EUC14406-RA.gene,EUC25240-RA.gene
Arp2/3 complex, 34 kD subunit p34-Arc	EUC20107-RA.gene,EUC23124-RA.gene
Ribosomal protein L24e	EUC07208-RA.gene,EUC19790-RA.gene,EUC15932-RA.gene,EUC09595-RA.gene
Ubiquitin elongating factor core	EUC24699-RA.gene,EUC12371-RA.gene
Exonuclease V - a 5' deoxyribonuclease	EUC13728-RA.gene
DNA polymerase alpha subunit p180 N terminal	EUC17482-RA.gene
Domain of unknown function (DUF4281)	EUC00494-RA.gene
SIS domain	EUC23882-RA.gene,EUC02362-RA.gene
Arabinogalactan peptide	EUC12540-RA.gene,EUC17980-RA.gene,EUC17979-RA.gene,EUC16214-RA.gene,EUC12539-RA.gene,EUC10263-RA.gene,EUC25057-RA.gene
Glycosyl transferase family 8	EUC19960-RA.gene,EUC24690-RA.gene,EUC02492-RA.gene,EUC02370-RA.gene,EUC20189-RA.gene,EUC22434-RA.gene,EUC22456-RA.gene,EUC01662-RA.gene,EUC12703-RA.gene,EUC06191-RA.gene,EUC15011-RA.gene,EUC17309-RA.gene,EUC13631-RA.gene,EUC00136-RA.gene,EUC06033-RA.gene,EUC26540-RA.gene,EUC10669-RA.gene,EUC00137-RA.gene,EUC00674-RA.gene,EUC21546-RA.gene,EUC05491-RA.gene,EUC01465-RA.gene,EUC19011-RA.gene,EUC15141…
Bacterial trigger factor protein (TF)	EUC21691-RA.gene,EUC06448-RA.gene
Chitin recognition protein	EUC11999-RA.gene,EUC11029-RA.gene,EUC25140-RA.gene,EUC05874-RA.gene
Nucleolar pre-ribosomal-associated protein 1	EUC24426-RA.gene
Weak chloroplast movement under blue light	EUC09327-RA.gene,EUC07409-RA.gene,EUC24186-RA.gene,EUC15693-RA.gene,EUC03578-RA.gene,EUC24798-RA.gene,EUC09857-RA.gene,EUC08358-RA.gene,EUC23582-RA.gene,EUC00396-RA.gene
Transketolase, thiamine diphosphate binding domain	EUC21627-RA.gene,PB.15155,EUC03188-RA.gene,EUC14342-RA.gene,EUC19547-RA.gene
TENA/THI-4/PQQC family	EUC10401-RA.gene,EUC18632-RA.gene,EUC04922-RA.gene,EUC14963-RA.gene
CHD5-like protein	EUC09973-RA.gene
Arginine/serine-rich protein PNISR	EUC24564-RA.gene
Eukaryotic glutathione synthase, ATP binding domain	EUC04350-RA.gene
rRNA processing/ribosome biogenesis	EUC07149-RA.gene,EUC01524-RA.gene,EUC07736-RA.gene
RNA binding activity-knot of a chromodomain	EUC00049-RA.gene,EUC08629-RA.gene,EUC13905-RA.gene
HOIP UBA domain pair	EUC20549-RA.gene
Formiminotransferase domain, N-terminal subdomain	EUC18858-RA.gene,EUC18859-RA.gene
Ribosomal Proteins L2, C-terminal domain	EUC21387-RA.gene,PB.1466,PB.1465,PB.12568,PB.6485,EUC10947-RA.gene,EUC16897-RA.gene
DNA-binding domain	EUC20699-RA.gene,EUC04220-RA.gene,EUC22376-RA.gene,EUC03072-RA.gene
Urease alpha-subunit, N-terminal domain	EUC18062-RA.gene
Ras family	EUC05494-RA.gene,EUC21192-RA.gene,EUC07045-RA.gene,EUC14093-RA.gene,EUC22385-RA.gene,EUC18891-RA.gene,EUC19706-RA.gene,EUC02918-RA.gene,EUC21608-RA.gene,EUC18301-RA.gene,EUC04815-RA.gene,EUC02630-RA.gene,EUC18563-RA.gene,EUC06466-RA.gene,PB.12828,EUC00900-RA.gene,EUC21644-RA.gene,EUC19444-RA.gene,EUC05629-RA.gene,EUC13781-RA.gene,PB.3396,EUC05602-RA.gene,EUC18896-RA.gene,EUC18367-RA.gene,EUC24487…
Cytochrome b-c1 complex subunit 8	EUC04239-RA.gene,EUC20355-RA.gene
Oxidoreductase-like protein, N-terminal	EUC24933-RA.gene,EUC06920-RA.gene
Ribonucleotide reductase, barrel domain	EUC12266-RA.gene,EUC04639-RA.gene
C2 domain of PTEN tumour-suppressor protein	EUC14763-RA.gene,EUC08758-RA.gene,EUC18616-RA.gene,EUC25370-RA.gene,EUC01733-RA.gene
Legume-like lectin family	EUC16745-RA.gene,EUC16741-RA.gene,EUC12950-RA.gene
SANT/Myb-like domain of DAMP1	EUC14233-RA.gene
Cytochrome C oxidase subunit II, periplasmic domain	EUC15167-RA.gene
Replication protein A interacting middle	EUC04263-RA.gene
KH-domain-like of EngA bacterial GTPase enzymes, C-terminal	EUC18301-RA.gene,EUC01202-RA.gene,EUC05498-RA.gene
Mur ligase middle domain	EUC03414-RA.gene,EUC15790-RA.gene,EUC12659-RA.gene,EUC01613-RA.gene,EUC05292-RA.gene
GATA zinc finger	EUC09100-RA.gene,EUC20843-RA.gene,EUC19233-RA.gene,EUC08339-RA.gene,EUC02641-RA.gene,EUC18806-RA.gene,EUC16517-RA.gene,EUC25693-RA.gene,EUC07637-RA.gene,EUC26116-RA.gene,EUC25576-RA.gene,EUC11132-RA.gene,EUC09487-RA.gene,EUC21206-RA.gene,EUC24935-RA.gene,EUC03129-RA.gene,EUC11678-RA.gene,EUC10033-RA.gene,EUC03865-RA.gene,EUC04981-RA.gene,PB.9485,PB.9156,EUC19558-RA.gene,EUC03130-RA.gene
Acyl-coenzyme A oxidase N-terminal	EUC23386-RA.gene,EUC20848-RA.gene
CobN/Magnesium Chelatase	EUC26676-RA.gene
Coilin N-terminus	EUC15978-RA.gene
GRF zinc finger	EUC10355-RA.gene,PB.8271,EUC22621-RA.gene,EUC08369-RA.gene,EUC07739-RA.gene
Phospholipid methyltransferase	EUC07109-RA.gene,EUC20541-RA.gene,EUC10428-RA.gene
tRNAHis guanylyltransferase	EUC03367-RA.gene,EUC03366-RA.gene
PPR repeat	EUC05155-RA.gene,EUC10640-RA.gene,EUC04489-RA.gene,EUC08753-RA.gene,EUC26245-RA.gene,EUC04390-RA.gene,EUC22435-RA.gene,EUC20561-RA.gene,EUC20171-RA.gene,EUC10179-RA.gene,EUC19175-RA.gene,PB.7882,EUC23918-RA.gene,EUC02606-RA.gene,EUC24895-RA.gene,EUC13596-RA.gene,EUC12940-RA.gene,EUC15843-RA.gene,EUC23041-RA.gene,EUC02605-RA.gene,EUC06173-RA.gene,EUC06901-RA.gene,PB.9526,EUC13011-RA.gene,EUC12857-…
RNA polymerase Rpb6	EUC09600-RA.gene,EUC21116-RA.gene
Domain of unknown function (DUF4216)	PB.7513,PB.8124,PB.4620,PB.11219
Utp21 specific WD40 associated putative domain	EUC23879-RA.gene
Stage II sporulation protein E (SpoIIE)	EUC19977-RA.gene,EUC25197-RA.gene,EUC17412-RA.gene,EUC09073-RA.gene,EUC05254-RA.gene,EUC18141-RA.gene,EUC16297-RA.gene,EUC01081-RA.gene,EUC03238-RA.gene,EUC14738-RA.gene,EUC01256-RA.gene,EUC25900-RA.gene
Fungal domain of unknown function (DUF1712)	EUC08269-RA.gene
NPH3 family	EUC06582-RA.gene,EUC24013-RA.gene,EUC19256-RA.gene,EUC21554-RA.gene,EUC19555-RA.gene,EUC04696-RA.gene,EUC00988-RA.gene,EUC25517-RA.gene,EUC16705-RA.gene,EUC13263-RA.gene,EUC23705-RA.gene,EUC10014-RA.gene,EUC21586-RA.gene,EUC24031-RA.gene,EUC10359-RA.gene,EUC19893-RA.gene,EUC14170-RA.gene,EUC14430-RA.gene,EUC11215-RA.gene,EUC23704-RA.gene,EUC24558-RA.gene,EUC20362-RA.gene,EUC08932-RA.gene,EUC08917…
PRP38 family	EUC16299-RA.gene,EUC04832-RA.gene
Uncharacterized conserved protein (DUF2358)	EUC02126-RA.gene,EUC19607-RA.gene,EUC05448-RA.gene,PB.10128
Protein of unknown function (DUF952)	EUC14229-RA.gene
HCNGP-like protein	EUC15953-RA.gene
LIM domain	EUC22437-RA.gene,EUC04144-RA.gene,EUC16526-RA.gene,EUC15792-RA.gene,EUC18103-RA.gene,EUC16658-RA.gene,EUC24601-RA.gene,EUC15633-RA.gene,EUC24722-RA.gene,EUC13019-RA.gene,EUC10805-RA.gene
Kinase phosphorylation protein	EUC18834-RA.gene
Seryl-tRNA synthetase N-terminal domain	EUC17359-RA.gene,EUC04375-RA.gene
Peptidase family M41	EUC14696-RA.gene,EUC25481-RA.gene,EUC11238-RA.gene,EUC15255-RA.gene,EUC04799-RA.gene,EUC17972-RA.gene,EUC19271-RA.gene,EUC14189-RA.gene,EUC11878-RA.gene,EUC08950-RA.gene,EUC11879-RA.gene
FGGY family of carbohydrate kinases, C-terminal domain	EUC00009-RA.gene,EUC24774-RA.gene,EUC19169-RA.gene,EUC20273-RA.gene,EUC01123-RA.gene,EUC09405-RA.gene,EUC01939-RA.gene,EUC10310-RA.gene,EUC19167-RA.gene
Thioesterase-like superfamily	EUC18060-RA.gene,EUC23821-RA.gene,EUC18058-RA.gene,EUC00019-RA.gene
Protein of unknown function (DUF1191)	EUC20353-RA.gene,EUC20685-RA.gene,EUC16747-RA.gene,EUC05069-RA.gene,EUC10492-RA.gene,EUC20352-RA.gene
2-oxoglutarate dehydrogenase N-terminus	EUC09395-RA.gene,EUC19443-RA.gene
Uncharacterized protein family UPF0029	EUC21461-RA.gene,EUC26462-RA.gene
26S proteasome subunit RPN7	EUC04184-RA.gene,EUC02897-RA.gene,EUC16239-RA.gene
DSBA-like thioredoxin domain	EUC19716-RA.gene,EUC26333-RA.gene
tRNA methyltransferase complex GCD14 subunit	EUC21671-RA.gene,EUC26408-RA.gene
PAPA-1-like conserved region	EUC14249-RA.gene
Seed maturation protein	EUC23333-RA.gene,EUC00587-RA.gene,EUC02640-RA.gene,EUC24164-RA.gene,EUC00586-RA.gene,EUC10383-RA.gene
Ribosomal protein L14p/L23e	EUC17687-RA.gene,EUC19354-RA.gene,EUC25265-RA.gene,EUC24644-RA.gene,EUC07032-RA.gene,EUC23620-RA.gene,EUC18804-RA.gene,EUC19301-RA.gene,EUC23130-RA.gene
ABC-2 family transporter protein	EUC12959-RA.gene,EUC13877-RA.gene,EUC23310-RA.gene,EUC12958-RA.gene,EUC26010-RA.gene
F plasmid transfer operon protein	EUC25982-RA.gene
B-box zinc finger	EUC08346-RA.gene,EUC12304-RA.gene,EUC13132-RA.gene,EUC17024-RA.gene,EUC18425-RA.gene,EUC22390-RA.gene,EUC12564-RA.gene,EUC14665-RA.gene,EUC14912-RA.gene,EUC14670-RA.gene,EUC04712-RA.gene,EUC04726-RA.gene,EUC06681-RA.gene,EUC01228-RA.gene,EUC13984-RA.gene,EUC15205-RA.gene,EUC05896-RA.gene,EUC04061-RA.gene,EUC18044-RA.gene,EUC24771-RA.gene,EUC06371-RA.gene
Pre-rRNA-processing protein TSR2	EUC21296-RA.gene,EUC01553-RA.gene,EUC04443-RA.gene,EUC23331-RA.gene,EUC04446-RA.gene
CCR4-NOT transcription complex subunit 1 HEAT repeat	EUC03216-RA.gene
Palmitoyl protein thioesterase	EUC25550-RA.gene,EUC07677-RA.gene,EUC22406-RA.gene,EUC25474-RA.gene
bHLH-MYC and R2R3-MYB transcription factors N-terminal	EUC16547-RA.gene,EUC21835-RA.gene,EUC23708-RA.gene,EUC12657-RA.gene,EUC12116-RA.gene,EUC25643-RA.gene,EUC26372-RA.gene,EUC09064-RA.gene,EUC12696-RA.gene,EUC20713-RA.gene,EUC11375-RA.gene,EUC19695-RA.gene,EUC04483-RA.gene,EUC10960-RA.gene,EUC16228-RA.gene,EUC15343-RA.gene,EUC11338-RA.gene
Apoptosis antagonizing transcription factor	EUC23811-RA.gene
C-terminal duplication domain of Friend of PRMT1	EUC19447-RA.gene,EUC08315-RA.gene,EUC07501-RA.gene
Integrator complex subunit 3	EUC05637-RA.gene
Smg-4/UPF3 family	EUC24233-RA.gene,EUC26489-RA.gene
MutS domain III	EUC25539-RA.gene,EUC05699-RA.gene,EUC08676-RA.gene,EUC05664-RA.gene,EUC03880-RA.gene,EUC10257-RA.gene
TMEM192 family	EUC08798-RA.gene
Ribosome recycling factor	EUC06696-RA.gene,EUC26356-RA.gene
Costars	EUC07638-RA.gene
PPR repeat family	EUC05155-RA.gene,EUC10640-RA.gene,EUC04489-RA.gene,EUC08753-RA.gene,EUC26245-RA.gene,EUC04390-RA.gene,EUC22435-RA.gene,EUC20561-RA.gene,EUC20171-RA.gene,EUC19175-RA.gene,PB.7882,EUC23918-RA.gene,EUC02606-RA.gene,EUC24895-RA.gene,EUC13596-RA.gene,EUC12940-RA.gene,EUC15843-RA.gene,EUC23041-RA.gene,EUC02605-RA.gene,EUC06173-RA.gene,EUC06901-RA.gene,PB.9526,EUC13011-RA.gene,EUC12857-RA.gene,EUC09542-…
Copper/zinc superoxide dismutase (SODC)	EUC00929-RA.gene,EUC07819-RA.gene,EUC10518-RA.gene,EUC07559-RA.gene,EUC07089-RA.gene
Eukaryotic translation initiation factor eIF2A	EUC10493-RA.gene,EUC04045-RA.gene,EUC24327-RA.gene,EUC07278-RA.gene,EUC08925-RA.gene,EUC21463-RA.gene,EUC02271-RA.gene,EUC04928-RA.gene,EUC25888-RA.gene,EUC14495-RA.gene,EUC22593-RA.gene,EUC06252-RA.gene,EUC26559-RA.gene,EUC19026-RA.gene,EUC03601-RA.gene,EUC11929-RA.gene,EUC16611-RA.gene,EUC23493-RA.gene,EUC07552-RA.gene,EUC06700-RA.gene,EUC00594-RA.gene,EUC22465-RA.gene,EUC02702-RA.gene,EUC16459…
Solute carrier family 35	EUC02448-RA.gene,EUC06009-RA.gene,EUC09040-RA.gene,EUC05930-RA.gene,EUC09039-RA.gene,EUC12783-RA.gene
Carboxylesterase family	EUC00961-RA.gene,EUC26711-RA.gene,EUC18342-RA.gene,EUC07817-RA.gene,EUC14816-RA.gene,EUC08720-RA.gene,EUC00821-RA.gene,EUC18339-RA.gene,EUC00090-RA.gene,EUC26164-RA.gene,EUC09423-RA.gene,EUC00087-RA.gene,EUC00088-RA.gene,EUC22914-RA.gene,EUC18340-RA.gene,EUC02219-RA.gene,EUC15228-RA.gene,EUC17583-RA.gene,EUC21524-RA.gene,EUC11740-RA.gene,EUC13930-RA.gene,EUC18341-RA.gene,EUC24510-RA.gene,EUC09958…
Plant protein of unknown function (DUF863)	EUC08450-RA.gene,EUC12048-RA.gene,EUC21838-RA.gene,EUC15189-RA.gene
Nuclear transport factor 2 (NTF2) domain	EUC05980-RA.gene,EUC04919-RA.gene,EUC03331-RA.gene,EUC08515-RA.gene,EUC17039-RA.gene,EUC01576-RA.gene,EUC09788-RA.gene,EUC12072-RA.gene,EUC10754-RA.gene,EUC01319-RA.gene,EUC08980-RA.gene,EUC06402-RA.gene,EUC15197-RA.gene,EUC03661-RA.gene,EUC03515-RA.gene,EUC16599-RA.gene
Catenin-beta-like, Arm-motif containing nuclear	EUC04811-RA.gene,EUC08854-RA.gene
3' exoribonuclease family, domain 1	EUC22053-RA.gene,EUC26675-RA.gene,EUC01292-RA.gene,EUC02134-RA.gene,EUC00649-RA.gene,EUC21903-RA.gene,EUC26238-RA.gene,EUC24847-RA.gene
Argininosuccinate lyase C-terminal	EUC16518-RA.gene
Starch synthase catalytic domain	EUC22535-RA.gene,EUC06313-RA.gene,EUC18837-RA.gene,EUC12759-RA.gene,EUC06543-RA.gene,EUC08533-RA.gene,EUC14638-RA.gene,EUC03925-RA.gene
Fibronectin type III-like domain	EUC18895-RA.gene,EUC05331-RA.gene,EUC26134-RA.gene,EUC05456-RA.gene,EUC16945-RA.gene,EUC21295-RA.gene
Ribosomal L25p family	EUC05056-RA.gene,EUC09323-RA.gene
WH1 domain	EUC16832-RA.gene
Eukaryotic translation initiation factor 3 subunit 8 N-terminus	EUC21792-RA.gene
Paf1 complex subunit CDC73 N-terminal	EUC09808-RA.gene
Hydrolytic ATP binding site of dynein motor region D1	EUC02128-RA.gene
Mitochondrial ribosomal subunit protein	EUC20743-RA.gene
NOP5NT (NUC127) domain	EUC10381-RA.gene,EUC05707-RA.gene,EUC07101-RA.gene,EUC23517-RA.gene,EUC23516-RA.gene
HMG-box domain	EUC08477-RA.gene,EUC08659-RA.gene,EUC09972-RA.gene,EUC15608-RA.gene,EUC07666-RA.gene,EUC19479-RA.gene,EUC26476-RA.gene,EUC17049-RA.gene,EUC06663-RA.gene,EUC23225-RA.gene,EUC12932-RA.gene,EUC20376-RA.gene,EUC01645-RA.gene,EUC24092-RA.gene,EUC11691-RA.gene,EUC00759-RA.gene,EUC13663-RA.gene,EUC18352-RA.gene,EUC25060-RA.gene
4Fe-4S single cluster domain	EUC00304-RA.gene,EUC17880-RA.gene,EUC15272-RA.gene,EUC22585-RA.gene,EUC17711-RA.gene,EUC22059-RA.gene,EUC04401-RA.gene
rRNA small subunit methyltransferase G	EUC14130-RA.gene,EUC04135-RA.gene
Dienelactone hydrolase family	EUC25838-RA.gene,EUC25063-RA.gene,EUC26711-RA.gene,EUC11930-RA.gene,EUC26637-RA.gene,EUC00617-RA.gene,EUC18337-RA.gene,EUC09264-RA.gene,EUC23369-RA.gene,EUC10791-RA.gene,EUC01558-RA.gene,EUC07899-RA.gene,EUC03382-RA.gene,EUC22564-RA.gene,EUC25195-RA.gene,EUC07171-RA.gene,EUC24320-RA.gene,EUC16876-RA.gene,EUC01275-RA.gene,EUC03885-RA.gene,EUC04363-RA.gene
Poly (ADP-ribose) glycohydrolase (PARG)	EUC00293-RA.gene
Lipase (class 3)	EUC05405-RA.gene,EUC19819-RA.gene,EUC00555-RA.gene,EUC06982-RA.gene,EUC18627-RA.gene,EUC23822-RA.gene,EUC03071-RA.gene,EUC13697-RA.gene,EUC01079-RA.gene,EUC03873-RA.gene,EUC05139-RA.gene,EUC01880-RA.gene,EUC21659-RA.gene,EUC06980-RA.gene,EUC06983-RA.gene,EUC05403-RA.gene,EUC09497-RA.gene,EUC01501-RA.gene,EUC01348-RA.gene,EUC22349-RA.gene,EUC15707-RA.gene,EUC19958-RA.gene,EUC25558-RA.gene,EUC20752…
Polyprenyl synthetase	EUC09534-RA.gene,EUC12126-RA.gene,EUC01353-RA.gene,EUC11019-RA.gene,EUC04472-RA.gene,EUC11316-RA.gene,EUC03225-RA.gene,EUC14172-RA.gene,EUC17605-RA.gene,EUC06491-RA.gene,EUC11173-RA.gene,EUC04500-RA.gene,EUC12437-RA.gene,EUC09533-RA.gene,EUC08444-RA.gene,EUC21881-RA.gene,EUC22004-RA.gene
N-terminal domain of ribose phosphate pyrophosphokinase	EUC01359-RA.gene,EUC22464-RA.gene,EUC13330-RA.gene
Domain of unknown function (DUF4793)	EUC26657-RA.gene,EUC00059-RA.gene,EUC14710-RA.gene
Human Cytomegalovirus UL139 protein	EUC11181-RA.gene
Origin recognition complex (ORC) subunit 5 C-terminus	EUC00123-RA.gene
Ribosomal protein L3	EUC16437-RA.gene,PB.2064,EUC23738-RA.gene,EUC05226-RA.gene,EUC00005-RA.gene
Elongation factor Tu GTP binding domain	EUC07045-RA.gene,EUC00624-RA.gene,EUC09343-RA.gene,EUC12099-RA.gene,EUC18301-RA.gene,EUC12425-RA.gene,EUC12867-RA.gene,EUC26110-RA.gene,EUC04741-RA.gene,EUC11154-RA.gene,EUC05046-RA.gene,EUC14569-RA.gene,EUC11975-RA.gene,EUC21681-RA.gene,EUC25989-RA.gene,EUC16347-RA.gene,EUC13730-RA.gene,EUC13729-RA.gene,EUC02036-RA.gene,EUC23033-RA.gene,PB.6979,EUC24373-RA.gene,EUC22907-RA.gene,EUC24281-RA.gene,…
Bifunctional nuclease	EUC20823-RA.gene,EUC18641-RA.gene,EUC20821-RA.gene,EUC23667-RA.gene
short chain dehydrogenase	EUC10287-RA.gene,EUC12383-RA.gene,EUC21483-RA.gene,EUC04899-RA.gene,EUC20237-RA.gene,EUC17379-RA.gene,EUC10696-RA.gene,EUC14530-RA.gene,EUC10419-RA.gene,EUC10695-RA.gene,EUC12515-RA.gene,EUC17417-RA.gene,EUC17377-RA.gene,EUC23756-RA.gene,EUC06274-RA.gene,EUC00688-RA.gene,EUC12411-RA.gene,EUC03823-RA.gene,EUC16232-RA.gene,EUC17647-RA.gene,EUC15748-RA.gene,EUC08249-RA.gene,EUC05730-RA.gene,PB.14741…
TIP41-like family	EUC18242-RA.gene
Cytochrome c oxidase biogenesis protein Cmc1 like	EUC05315-RA.gene,EUC11995-RA.gene,EUC14793-RA.gene
double strand RNA binding domain from DEAD END PROTEIN 1	EUC01716-RA.gene,EUC08667-RA.gene,EUC05916-RA.gene,EUC05191-RA.gene,EUC18439-RA.gene,EUC08578-RA.gene
Cellulose binding domain	EUC03861-RA.gene
Alpha-L-arabinofuranosidase C-terminal domain	EUC21442-RA.gene,EUC14769-RA.gene
Putative death-receptor fusion protein (DUF2428)	EUC19434-RA.gene
Protein of unknown function (DUF2488)	EUC04244-RA.gene
SBP domain	EUC08691-RA.gene,EUC06405-RA.gene,EUC16433-RA.gene,EUC17426-RA.gene,EUC15069-RA.gene,EUC25238-RA.gene,EUC01177-RA.gene,EUC18080-RA.gene,EUC19002-RA.gene,EUC08090-RA.gene,EUC17050-RA.gene,EUC07911-RA.gene,EUC05027-RA.gene,EUC03215-RA.gene,EUC15061-RA.gene
NUBPL iron-transfer P-loop NTPase	EUC14810-RA.gene,EUC21674-RA.gene,EUC19545-RA.gene,EUC23412-RA.gene,EUC18388-RA.gene,EUC10258-RA.gene
SRP19 protein	EUC11366-RA.gene,EUC14785-RA.gene
Isocitrate/isopropylmalate dehydrogenase	EUC03811-RA.gene,EUC04828-RA.gene,EUC22052-RA.gene,EUC20249-RA.gene,EUC09094-RA.gene,EUC22670-RA.gene,EUC19788-RA.gene,EUC12182-RA.gene,EUC20810-RA.gene,EUC22669-RA.gene,EUC19870-RA.gene
FtsJ-like methyltransferase	EUC25016-RA.gene,EUC13779-RA.gene,EUC09722-RA.gene,EUC01638-RA.gene,EUC19330-RA.gene,EUC01796-RA.gene
Inositol 1, 3, 4-trisphosphate 5/6-kinase	EUC10088-RA.gene,EUC09403-RA.gene,EUC11355-RA.gene,EUC11459-RA.gene
UreF	EUC09620-RA.gene
N-terminal region of micro-spherule protein	EUC08336-RA.gene,EUC12499-RA.gene
PAXNEB protein	EUC06789-RA.gene,EUC26143-RA.gene
Membrane magnesium transporter	EUC10188-RA.gene
Protein of unknown function (DUF1115)	EUC13770-RA.gene
C2 domain	EUC11268-RA.gene,EUC04931-RA.gene,EUC20660-RA.gene,EUC17766-RA.gene,EUC12350-RA.gene,EUC07076-RA.gene,EUC14619-RA.gene,EUC08517-RA.gene,EUC08157-RA.gene,EUC16733-RA.gene,EUC22764-RA.gene,EUC07489-RA.gene,EUC21027-RA.gene,EUC21469-RA.gene,EUC17769-RA.gene,EUC26284-RA.gene,EUC13870-RA.gene,EUC08587-RA.gene,EUC10775-RA.gene,EUC21028-RA.gene,EUC19084-RA.gene,EUC21944-RA.gene,EUC06657-RA.gene,EUC02934…
PUL domain	EUC25719-RA.gene
Exo70 exocyst complex subunit	EUC13759-RA.gene,EUC24882-RA.gene,EUC22298-RA.gene,EUC12226-RA.gene,EUC03608-RA.gene,EUC24674-RA.gene,EUC25289-RA.gene,EUC24670-RA.gene,EUC12225-RA.gene,EUC13966-RA.gene,EUC17441-RA.gene,EUC09376-RA.gene,EUC07353-RA.gene,EUC01505-RA.gene,EUC03373-RA.gene,EUC05053-RA.gene,EUC14743-RA.gene,EUC23523-RA.gene,EUC06380-RA.gene,EUC03555-RA.gene,EUC24726-RA.gene,EUC14836-RA.gene,EUC15874-RA.gene,EUC24672…
Stabilization of polarity axis	EUC04032-RA.gene
Clathrin light chain	EUC18819-RA.gene,EUC13400-RA.gene,EUC21927-RA.gene
Glycosyl transferase family, helical bundle domain	EUC21408-RA.gene,EUC22050-RA.gene,EUC22121-RA.gene
Ribosomal protein S5, N-terminal domain	EUC00220-RA.gene,EUC25998-RA.gene,EUC10149-RA.gene,EUC26000-RA.gene,EUC08181-RA.gene
Peptide methionine sulfoxide reductase	EUC23404-RA.gene,EUC23590-RA.gene,EUC08351-RA.gene,EUC23478-RA.gene
Domain found in IF2B/IF5	EUC04237-RA.gene,EUC04232-RA.gene,PB.1211
Cytochrome c oxidase subunit VII	EUC04547-RA.gene,EUC20156-RA.gene
Photosystem II 10 kDa polypeptide PsbR	EUC23211-RA.gene
Pre-mRNA-splicing factor of RES complex	EUC25612-RA.gene
Eukaryotic phosphomannomutase	EUC16656-RA.gene,EUC26517-RA.gene
Interferon-related protein conserved region	EUC24714-RA.gene
BT1 family	EUC10064-RA.gene,EUC21614-RA.gene,EUC14993-RA.gene,EUC22148-RA.gene,PB.8718,EUC08180-RA.gene,EUC09812-RA.gene
Allene oxide cyclase	EUC06106-RA.gene,EUC06107-RA.gene,EUC02872-RA.gene,EUC23874-RA.gene,EUC02871-RA.gene
DNA ligase N terminus	EUC12921-RA.gene,EUC07823-RA.gene,EUC10619-RA.gene
Plant transposon protein	EUC05752-RA.gene,PB.12078,EUC16236-RA.gene,PB.7030,EUC11334-RA.gene,EUC09743-RA.gene,EUC18672-RA.gene,PB.3802
Serine hydrolase (FSH1)	EUC14028-RA.gene,EUC11930-RA.gene,EUC13513-RA.gene,EUC01692-RA.gene,EUC01558-RA.gene,EUC03382-RA.gene,EUC25195-RA.gene,EUC00032-RA.gene,EUC08291-RA.gene,EUC01693-RA.gene,EUC00879-RA.gene
Ribosomal L27e protein family	EUC23200-RA.gene,EUC02298-RA.gene,EUC21917-RA.gene
Voltage-dependent anion channel	EUC06629-RA.gene,EUC16872-RA.gene,EUC05166-RA.gene,EUC08601-RA.gene,EUC10478-RA.gene,EUC24358-RA.gene
L-lysine 6-monooxygenase (NADPH-requiring)	EUC20548-RA.gene,EUC19487-RA.gene,EUC14923-RA.gene,EUC11035-RA.gene,EUC25130-RA.gene,EUC06515-RA.gene,EUC26035-RA.gene,EUC10110-RA.gene,EUC08750-RA.gene,EUC19926-RA.gene,EUC17469-RA.gene,EUC03197-RA.gene,EUC11038-RA.gene,EUC19883-RA.gene,EUC12639-RA.gene,EUC06304-RA.gene,EUC11855-RA.gene,EUC13294-RA.gene,EUC19884-RA.gene,EUC23813-RA.gene,EUC19882-RA.gene,EUC02348-RA.gene
LSD1 zinc finger	EUC21526-RA.gene,EUC23707-RA.gene,EUC11329-RA.gene,EUC04606-RA.gene,EUC23490-RA.gene,EUC02802-RA.gene
Protein of unknown function (DUF4050)	EUC12885-RA.gene,EUC17995-RA.gene,EUC20292-RA.gene
VDE lipocalin domain	EUC14512-RA.gene,EUC02718-RA.gene
NAD synthase	EUC14780-RA.gene,EUC06529-RA.gene
Ribosomal protein L14	EUC16580-RA.gene,EUC10554-RA.gene,EUC04178-RA.gene
NADH-ubiquinone/plastoquinone oxidoreductase chain 6	PB.12130
Ribosomal protein L19e	PB.9886,PB.10269,PB.2425
Potential Queuosine, Q, salvage protein family	EUC21588-RA.gene
Sec34-like family	EUC16925-RA.gene
Ribosomal protein L44	EUC10446-RA.gene,EUC20172-RA.gene,EUC22578-RA.gene
mTERF	EUC15166-RA.gene,EUC25259-RA.gene,EUC06292-RA.gene,EUC19896-RA.gene,EUC16452-RA.gene,EUC19899-RA.gene,EUC19507-RA.gene,EUC19146-RA.gene,EUC00713-RA.gene,EUC23808-RA.gene,EUC25008-RA.gene,EUC06267-RA.gene,EUC25261-RA.gene,EUC11503-RA.gene,EUC17424-RA.gene,EUC01892-RA.gene,EUC23193-RA.gene,EUC20019-RA.gene,EUC19898-RA.gene,EUC09366-RA.gene,EUC00701-RA.gene,EUC04626-RA.gene,EUC04621-RA.gene,EUC22478…
Plasma-membrane choline transporter	EUC06508-RA.gene,EUC19768-RA.gene,EUC07056-RA.gene,EUC19767-RA.gene,EUC26532-RA.gene,EUC19670-RA.gene,EUC05172-RA.gene,EUC26534-RA.gene
Domain of unknown function (DUF4598)	EUC05931-RA.gene
Coatomer WD associated region	EUC24770-RA.gene,EUC01345-RA.gene,EUC15504-RA.gene,EUC14077-RA.gene,EUC24125-RA.gene
DDRGK domain	EUC18776-RA.gene
Ethanolamine utilisation protein EutQ	EUC21135-RA.gene
RhoGAP domain	EUC19214-RA.gene,EUC06937-RA.gene,EUC07298-RA.gene,EUC23755-RA.gene,EUC21730-RA.gene,EUC02540-RA.gene,EUC07790-RA.gene,EUC01221-RA.gene,EUC03119-RA.gene
NADH-ubiquinone oxidoreductase subunit G, C-terminal	EUC09715-RA.gene
Methylpurine-DNA glycosylase (MPG)	EUC03485-RA.gene
Enolase, C-terminal TIM barrel domain	EUC03451-RA.gene,EUC22029-RA.gene,EUC05679-RA.gene,EUC09284-RA.gene
NAD(P)H dehydrogenase subunit S	EUC25487-RA.gene
Sec7 domain	EUC22959-RA.gene,EUC08711-RA.gene,EUC01853-RA.gene,EUC21360-RA.gene,EUC19598-RA.gene
LAGLIDADG DNA endonuclease family	PB.14858
Pumilio-family RNA binding repeat	EUC15097-RA.gene,EUC02239-RA.gene,EUC11241-RA.gene,EUC01161-RA.gene,EUC12259-RA.gene,EUC01042-RA.gene,PB.8306,EUC25211-RA.gene,EUC09029-RA.gene,EUC25213-RA.gene,EUC25212-RA.gene,EUC07115-RA.gene
Domain of unknown function (DUF1338)	EUC15126-RA.gene
Sec23/Sec24 helical domain	EUC13579-RA.gene,EUC19672-RA.gene,EUC07969-RA.gene,EUC23706-RA.gene,EUC16988-RA.gene,EUC01199-RA.gene,EUC02439-RA.gene,EUC07776-RA.gene,EUC09527-RA.gene
Histidyl-tRNA synthetase	EUC09653-RA.gene,EUC05103-RA.gene,EUC05910-RA.gene,EUC11452-RA.gene
Ceramidase	EUC22248-RA.gene,EUC09313-RA.gene,EUC14949-RA.gene
Protein of unknown function (DUF632)	EUC05852-RA.gene,EUC23692-RA.gene,EUC12895-RA.gene,EUC18592-RA.gene,EUC22396-RA.gene,EUC20551-RA.gene,EUC12333-RA.gene,EUC08392-RA.gene,EUC15509-RA.gene,EUC26601-RA.gene,EUC02523-RA.gene,EUC09710-RA.gene,EUC11031-RA.gene,EUC12200-RA.gene,EUC12315-RA.gene,EUC25136-RA.gene,EUC18174-RA.gene
Exostosin family	EUC03468-RA.gene,EUC26032-RA.gene,EUC17257-RA.gene,EUC24594-RA.gene,EUC11971-RA.gene,EUC18186-RA.gene,EUC14686-RA.gene,EUC07196-RA.gene,EUC24595-RA.gene,EUC06420-RA.gene,EUC02004-RA.gene,EUC11468-RA.gene,EUC07197-RA.gene,EUC25541-RA.gene,EUC04727-RA.gene,EUC19396-RA.gene,EUC22244-RA.gene,EUC01792-RA.gene,EUC14589-RA.gene,EUC13900-RA.gene,EUC12832-RA.gene,EUC23546-RA.gene,EUC04773-RA.gene,EUC14021…
DEK C terminal domain	EUC08747-RA.gene,EUC25014-RA.gene,EUC06332-RA.gene,EUC12556-RA.gene,EUC02052-RA.gene,EUC24648-RA.gene,EUC11291-RA.gene,EUC06439-RA.gene,EUC08541-RA.gene,EUC25483-RA.gene
Translocon-associated protein (TRAP), alpha subunit	EUC02736-RA.gene,EUC14379-RA.gene
YGGT family	EUC13700-RA.gene,EUC08213-RA.gene,EUC17125-RA.gene
Protein of unknown function (DUF1350)	EUC19759-RA.gene,EUC14748-RA.gene
SRF-type transcription factor (DNA-binding and dimerisation domain)	EUC18085-RA.gene,EUC07648-RA.gene,EUC03149-RA.gene,EUC03150-RA.gene,PB.14261,EUC03145-RA.gene,EUC11832-RA.gene,EUC10244-RA.gene,EUC06395-RA.gene,EUC16103-RA.gene,EUC06621-RA.gene,EUC02509-RA.gene,EUC08088-RA.gene,EUC02515-RA.gene,EUC16249-RA.gene,EUC07616-RA.gene,EUC11671-RA.gene,EUC17375-RA.gene,EUC26071-RA.gene,EUC26072-RA.gene,EUC17213-RA.gene,EUC07705-RA.gene,EUC03327-RA.gene,EUC06392-RA.gene…
Uracil DNA glycosylase superfamily	EUC22102-RA.gene
NAD-dependent glycerol-3-phosphate dehydrogenase C-terminus	EUC18578-RA.gene,EUC07433-RA.gene,EUC03381-RA.gene,EUC08534-RA.gene
Interferon-related developmental regulator (IFRD)	EUC20981-RA.gene,EUC07736-RA.gene,EUC11053-RA.gene,EUC01891-RA.gene,EUC24714-RA.gene
Arv1-like family	EUC07394-RA.gene
Plant self-incompatibility protein S1	EUC04153-RA.gene,EUC20081-RA.gene,EUC10705-RA.gene,EUC14510-RA.gene,EUC26722-RA.gene,EUC24046-RA.gene,EUC24883-RA.gene,EUC05118-RA.gene,EUC26475-RA.gene,EUC23289-RA.gene
Geminivirus BL1 movement protein	EUC05479-RA.gene,EUC05422-RA.gene,EUC11812-RA.gene
Helix-hairpin-helix domain	EUC19738-RA.gene,EUC04362-RA.gene,EUC13208-RA.gene
FAD dependent oxidoreductase	EUC00010-RA.gene,EUC06707-RA.gene,EUC06710-RA.gene,EUC14923-RA.gene,EUC04618-RA.gene,EUC16330-RA.gene,EUC15263-RA.gene,EUC03196-RA.gene,EUC19533-RA.gene,EUC23876-RA.gene,EUC16281-RA.gene,EUC17507-RA.gene,EUC26035-RA.gene,EUC06705-RA.gene,EUC06711-RA.gene,EUC08750-RA.gene,EUC09068-RA.gene,EUC08863-RA.gene,EUC19926-RA.gene,EUC18018-RA.gene,EUC03197-RA.gene,EUC23326-RA.gene,EUC16139-RA.gene,EUC10371…
DNA-dependent RNA polymerase	EUC08556-RA.gene,EUC02398-RA.gene
Tubulin binding cofactor C	EUC02937-RA.gene,EUC23967-RA.gene,EUC26081-RA.gene,EUC12764-RA.gene
Domain of unknown function (DUF4426)	EUC07612-RA.gene
Autophagocytosis associated protein, active-site domain	EUC07302-RA.gene,EUC19331-RA.gene
Uncharacterized protein family UPF0004	EUC20117-RA.gene,EUC08329-RA.gene
Thioredoxin domain	EUC17659-RA.gene
PDZ domain (Also known as DHR or GLGF)	EUC17471-RA.gene,EUC26147-RA.gene,EUC03022-RA.gene,EUC12136-RA.gene,EUC12937-RA.gene
Cytochrome c oxidase subunit VIc	EUC12454-RA.gene
Zinc-finger of RNA-polymerase I-specific TFIIB, Rrn7	EUC07856-RA.gene
Plant transcription factor NOZZLE	EUC18428-RA.gene
Pectinacetylesterase	EUC10632-RA.gene,EUC06945-RA.gene,EUC10630-RA.gene,EUC17411-RA.gene,EUC20633-RA.gene,EUC10714-RA.gene,EUC10634-RA.gene,EUC17809-RA.gene,EUC17410-RA.gene,EUC10631-RA.gene
Ubiquitin-binding domain	EUC14220-RA.gene,EUC17322-RA.gene,EUC15288-RA.gene,EUC22943-RA.gene,EUC25419-RA.gene
GTP-binding GTPase Middle Region	EUC01924-RA.gene,EUC23672-RA.gene
Tubulin C-terminal domain	EUC09406-RA.gene,EUC21788-RA.gene,EUC24849-RA.gene,EUC12538-RA.gene,EUC10396-RA.gene,EUC19431-RA.gene
PhoD-like phosphatase	EUC10703-RA.gene
NADH-ubiquinone oxidoreductase-G iron-sulfur binding region	EUC09715-RA.gene
Purple acid Phosphatase, N-terminal domain	EUC05351-RA.gene,EUC12040-RA.gene,EUC05829-RA.gene,EUC05830-RA.gene,EUC01830-RA.gene,EUC10045-RA.gene,EUC16108-RA.gene,EUC24764-RA.gene,EUC18349-RA.gene,EUC25222-RA.gene,EUC10322-RA.gene,EUC15311-RA.gene,EUC15077-RA.gene,EUC01400-RA.gene,EUC05806-RA.gene,EUC24765-RA.gene,EUC02706-RA.gene
Ribonuclease III domain	EUC14157-RA.gene,EUC01716-RA.gene,EUC14775-RA.gene,EUC08667-RA.gene,EUC05191-RA.gene,EUC17523-RA.gene,EUC11921-RA.gene,EUC03662-RA.gene,EUC14774-RA.gene,EUC10780-RA.gene
Zinc-finger of nitric oxide synthase-interacting protein	EUC15966-RA.gene,EUC13214-RA.gene,EUC18554-RA.gene,EUC13215-RA.gene
Ferredoxin thioredoxin reductase catalytic beta chain	EUC01002-RA.gene,EUC21339-RA.gene,EUC06986-RA.gene
Formyl transferase	EUC24424-RA.gene,EUC12933-RA.gene,EUC20239-RA.gene
Transcription initiation factor IIA, gamma subunit, helical domain	EUC23424-RA.gene,EUC26631-RA.gene
SANTA (SANT Associated)	EUC10525-RA.gene,EUC17394-RA.gene
Domain of unknown function (DUF4516)	PB.10268,PB.5940
OPT oligopeptide transporter protein	EUC14524-RA.gene,EUC16246-RA.gene,EUC12301-RA.gene,EUC16224-RA.gene,EUC03321-RA.gene,EUC08838-RA.gene,EUC20226-RA.gene,EUC19567-RA.gene,EUC16219-RA.gene,EUC02146-RA.gene,EUC23308-RA.gene,EUC08374-RA.gene,EUC11889-RA.gene,EUC11888-RA.gene,EUC08376-RA.gene,EUC23309-RA.gene,EUC16245-RA.gene,EUC22509-RA.gene,EUC08373-RA.gene,EUC17536-RA.gene,EUC17211-RA.gene,EUC08375-RA.gene,EUC00344-RA.gene,EUC11887…
Type II/IV secretion system protein	EUC05286-RA.gene,EUC10187-RA.gene,EUC02128-RA.gene,EUC10186-RA.gene
Family of unknown function (DUF5323)	EUC09402-RA.gene
Glycosyl transferase family 4	EUC11217-RA.gene,EUC21802-RA.gene
Replication protein A C terminal	EUC12073-RA.gene
SHQ1 protein	EUC12295-RA.gene
4-alpha-glucanotransferase	EUC20126-RA.gene,EUC12375-RA.gene
N-terminal EH-domain containing protein	EUC06452-RA.gene,EUC22563-RA.gene
F/Y rich C-terminus	EUC24960-RA.gene,EUC12455-RA.gene,EUC05938-RA.gene,EUC23605-RA.gene
Siah interacting protein, N terminal	EUC21062-RA.gene
GrpE	EUC01811-RA.gene,EUC14282-RA.gene,EUC06450-RA.gene,EUC21692-RA.gene
DNA binding protein S1FA	EUC14409-RA.gene,EUC20979-RA.gene,EUC08067-RA.gene
haloacid dehalogenase-like hydrolase	EUC16675-RA.gene,EUC04490-RA.gene,EUC08272-RA.gene,EUC17175-RA.gene,EUC17124-RA.gene,EUC12236-RA.gene,EUC01717-RA.gene,EUC25470-RA.gene,EUC11183-RA.gene,EUC26232-RA.gene,EUC15655-RA.gene,EUC05206-RA.gene,EUC03666-RA.gene,EUC05967-RA.gene,EUC22319-RA.gene,EUC00654-RA.gene,EUC24732-RA.gene,EUC23282-RA.gene,EUC24011-RA.gene,EUC11659-RA.gene,EUC00037-RA.gene,EUC10627-RA.gene,EUC09209-RA.gene,EUC25845…
[2Fe-2S] binding domain	EUC12104-RA.gene,EUC23734-RA.gene,EUC13603-RA.gene
VPS28 protein	EUC02042-RA.gene,EUC22516-RA.gene
2-C-methyl-D-erythritol 4-phosphate cytidylyltransferase	EUC19044-RA.gene,EUC19676-RA.gene
Uroporphyrinogen-III synthase HemD	EUC18965-RA.gene,EUC09963-RA.gene
Uricase	EUC01900-RA.gene
ERp29, N-terminal domain	EUC20627-RA.gene,EUC01898-RA.gene
Cysteine-rich secretory protein family	EUC25104-RA.gene,EUC12339-RA.gene,EUC24231-RA.gene,EUC22491-RA.gene,EUC22489-RA.gene,EUC17799-RA.gene,EUC26221-RA.gene,EUC14259-RA.gene,EUC13051-RA.gene,EUC19604-RA.gene,EUC00011-RA.gene,EUC03047-RA.gene
MAGE family	EUC19782-RA.gene,EUC03212-RA.gene
Peptidase C26	EUC08841-RA.gene,EUC06529-RA.gene,EUC08262-RA.gene,EUC07633-RA.gene,EUC03870-RA.gene,EUC10315-RA.gene,EUC04812-RA.gene,EUC03247-RA.gene,EUC25422-RA.gene,EUC23584-RA.gene,EUC17314-RA.gene
zinc-binding in reverse transcriptase	PB.11505,EUC00345-RA.gene,PB.5733,PB.9023,PB.11305,PB.9022,PB.6490,PB.3216
Domain of unknown function (DUF4539)	EUC04049-RA.gene
High-temperature-induced dauer-formation protein	EUC23359-RA.gene
Nucleoporin subcomplex protein binding to Pom34	EUC09038-RA.gene
Photosystem II Pbs27	EUC23338-RA.gene,EUC06850-RA.gene
Eukaryotic protein of unknown function (DUF846)	EUC00026-RA.gene
NRDE-2, necessary for RNA interference	EUC04047-RA.gene
N-terminal beta-sandwich domain of polyadenylation factor	EUC24284-RA.gene
tRNA pseudouridine synthase D (TruD)	EUC04463-RA.gene
Sedlin, N-terminal conserved region	EUC21311-RA.gene,EUC09766-RA.gene,EUC18414-RA.gene,EUC26597-RA.gene,EUC04945-RA.gene
Oxidoreductase NAD-binding domain	EUC14022-RA.gene,EUC14797-RA.gene,EUC00110-RA.gene,EUC17553-RA.gene,EUC00360-RA.gene,EUC13912-RA.gene,EUC12074-RA.gene,EUC13191-RA.gene,EUC18790-RA.gene,EUC15851-RA.gene,EUC08371-RA.gene,EUC23649-RA.gene,EUC15393-RA.gene,EUC22929-RA.gene
Cell division control protein 24, OB domain 1	EUC09896-RA.gene
MCM N-terminal domain	EUC03883-RA.gene,EUC20610-RA.gene,EUC25976-RA.gene,EUC16280-RA.gene,EUC06338-RA.gene,EUC14621-RA.gene,EUC24768-RA.gene
Mitochondrial ribosomal protein L51 / S25 / CI-B8 domain	EUC10346-RA.gene
Hydroxymethylglutaryl-coenzyme A reductase	EUC04785-RA.gene,EUC18953-RA.gene,EUC21362-RA.gene,EUC21361-RA.gene,EUC23097-RA.gene
Acetamidase/Formamidase family	EUC15560-RA.gene
ELMO/CED-12 family	EUC08071-RA.gene,EUC22392-RA.gene,EUC01813-RA.gene,EUC06852-RA.gene
Methyltransferase involved in Williams-Beuren syndrome	EUC18374-RA.gene
Exosome component EXOSC1/CSL4	EUC01890-RA.gene
Uncharacterised protein family UPF0047	EUC00719-RA.gene
Mitochondrial matrix Mmp37	EUC10362-RA.gene
PhoH-like protein	EUC09130-RA.gene
Arabidopsis broad-spectrum mildew resistance protein RPW8	EUC06329-RA.gene,EUC06330-RA.gene,EUC14353-RA.gene,EUC03785-RA.gene,EUC23376-RA.gene,EUC05789-RA.gene,EUC25753-RA.gene,EUC06328-RA.gene
Glycosyl transferase family 64 domain	EUC18830-RA.gene,EUC18177-RA.gene,EUC26419-RA.gene,EUC12303-RA.gene
Cytochrome c oxidase assembly protein COX16	EUC19553-RA.gene
Putative sugar-binding N-terminal domain	EUC09550-RA.gene
CoA binding domain	EUC24538-RA.gene,EUC09899-RA.gene,EUC10440-RA.gene
JmjC domain, hydroxylase	EUC24960-RA.gene,EUC17727-RA.gene,EUC13228-RA.gene,EUC01667-RA.gene,EUC13932-RA.gene,EUC19546-RA.gene,EUC22550-RA.gene,EUC21467-RA.gene,EUC03717-RA.gene,EUC11213-RA.gene,EUC16574-RA.gene,EUC02740-RA.gene,EUC12780-RA.gene,EUC02751-RA.gene,EUC11665-RA.gene,EUC07167-RA.gene,EUC02002-RA.gene,EUC23605-RA.gene
Transcription elongation factor, N-terminal	EUC20834-RA.gene
Rubrerythrin	EUC03559-RA.gene
Beta-ketoacyl synthase, C-terminal domain	EUC04683-RA.gene,EUC06095-RA.gene,EUC08482-RA.gene,EUC01086-RA.gene,EUC21056-RA.gene
Domain of unknown function (DUF1929)	EUC03268-RA.gene,EUC07269-RA.gene,EUC24165-RA.gene,EUC07010-RA.gene,EUC12836-RA.gene,EUC15122-RA.gene
DnaJ C terminal domain	EUC20283-RA.gene,EUC06253-RA.gene,EUC02888-RA.gene,EUC26661-RA.gene,EUC12091-RA.gene,EUC02696-RA.gene,EUC02481-RA.gene,EUC09316-RA.gene,EUC19712-RA.gene,EUC10122-RA.gene,EUC02698-RA.gene,EUC21715-RA.gene,EUC20625-RA.gene,EUC22413-RA.gene,EUC04105-RA.gene,EUC26662-RA.gene,EUC03872-RA.gene,EUC21236-RA.gene
TraB family	EUC21127-RA.gene,EUC06826-RA.gene
Bestrophin, RFP-TM, chloride channel	EUC23817-RA.gene,EUC23818-RA.gene
Homodimerisation region of STAR domain protein	EUC02272-RA.gene,EUC20686-RA.gene,EUC23233-RA.gene
Ribonuclease HII	EUC08188-RA.gene
Aluminium induced protein	EUC13403-RA.gene,EUC19663-RA.gene,EUC02768-RA.gene,EUC11580-RA.gene,EUC16828-RA.gene,EUC24982-RA.gene,EUC09560-RA.gene,EUC16625-RA.gene,EUC19575-RA.gene,EUC01136-RA.gene,EUC25832-RA.gene,EUC07775-RA.gene
SEP domain	EUC11915-RA.gene,EUC14271-RA.gene
RNA helicase (UPF2 interacting domain)	EUC25608-RA.gene
bZIP Maf transcription factor	EUC05415-RA.gene,EUC01992-RA.gene,EUC02402-RA.gene,EUC23843-RA.gene,EUC06463-RA.gene,EUC24392-RA.gene,EUC09733-RA.gene,EUC19187-RA.gene,EUC15701-RA.gene
Haloacid dehalogenase-like hydrolase	EUC11183-RA.gene,EUC05206-RA.gene,EUC00516-RA.gene,EUC00037-RA.gene,EUC09209-RA.gene,EUC12245-RA.gene,EUC25845-RA.gene,EUC16776-RA.gene,EUC10711-RA.gene,EUC13255-RA.gene,EUC21615-RA.gene,EUC03534-RA.gene,EUC10393-RA.gene,EUC07642-RA.gene,EUC11237-RA.gene,EUC17707-RA.gene,EUC20102-RA.gene,EUC01030-RA.gene,EUC11925-RA.gene,EUC26565-RA.gene,EUC11666-RA.gene,EUC00324-RA.gene,EUC05606-RA.gene,EUC11877…
Protein of unknown function (DUF295)	EUC25044-RA.gene,EUC21648-RA.gene,EUC02855-RA.gene,EUC19346-RA.gene,PB.5685,EUC21770-RA.gene,EUC11772-RA.gene,EUC17117-RA.gene,EUC08409-RA.gene,EUC05128-RA.gene,EUC09351-RA.gene,EUC03548-RA.gene,EUC25696-RA.gene,EUC09350-RA.gene,EUC20885-RA.gene,EUC06665-RA.gene,EUC17899-RA.gene,EUC09354-RA.gene,EUC05129-RA.gene,EUC23426-RA.gene,EUC10972-RA.gene,EUC19155-RA.gene,EUC05130-RA.gene,EUC21794-RA.gene,…
ubiE/COQ5 methyltransferase family	EUC18667-RA.gene,EUC08176-RA.gene,EUC24063-RA.gene,EUC01748-RA.gene,EUC04052-RA.gene,EUC13779-RA.gene,EUC16374-RA.gene,EUC24880-RA.gene,EUC18315-RA.gene,EUC21697-RA.gene,EUC05961-RA.gene,EUC19807-RA.gene,EUC07836-RA.gene,EUC13344-RA.gene,EUC14134-RA.gene,EUC11011-RA.gene,EUC12207-RA.gene,EUC06221-RA.gene,EUC19646-RA.gene,EUC17140-RA.gene
Eukaryotic cytochrome b561	EUC13696-RA.gene,EUC22849-RA.gene,EUC07944-RA.gene,EUC04906-RA.gene,EUC09415-RA.gene,EUC22983-RA.gene,EUC17959-RA.gene,EUC21551-RA.gene,EUC04692-RA.gene,EUC15887-RA.gene,EUC18947-RA.gene,EUC17334-RA.gene,EUC21947-RA.gene,EUC22982-RA.gene,EUC11556-RA.gene,EUC04905-RA.gene,EUC08264-RA.gene
Cid1 family poly A polymerase	EUC19677-RA.gene,EUC07419-RA.gene,EUC10734-RA.gene
Homeobox KN domain	EUC18778-RA.gene,EUC12980-RA.gene,EUC10604-RA.gene,EUC01206-RA.gene,EUC24135-RA.gene,EUC20715-RA.gene,EUC13303-RA.gene,EUC01419-RA.gene,EUC13064-RA.gene,EUC26423-RA.gene,EUC17158-RA.gene,EUC13050-RA.gene,EUC22835-RA.gene,EUC03269-RA.gene,EUC25547-RA.gene,EUC18098-RA.gene,EUC18244-RA.gene,EUC22552-RA.gene,EUC01299-RA.gene,EUC03231-RA.gene,EUC15120-RA.gene,EUC04826-RA.gene,EUC11550-RA.gene,EUC23674…
Thiazole biosynthesis protein ThiG	EUC26658-RA.gene,EUC16818-RA.gene
SPFH domain / Band 7 family	EUC07266-RA.gene,EUC22026-RA.gene,EUC07207-RA.gene,EUC02693-RA.gene,EUC15313-RA.gene,EUC24284-RA.gene,EUC05087-RA.gene,EUC14809-RA.gene,EUC17053-RA.gene,EUC11138-RA.gene,EUC18601-RA.gene,EUC12978-RA.gene,EUC24095-RA.gene,EUC06479-RA.gene
DNA methyltransferase 1-associated protein 1 (DMAP1)	EUC14233-RA.gene
EGF-like domain	EUC21825-RA.gene,EUC13086-RA.gene,EUC23803-RA.gene,EUC17599-RA.gene,EUC21759-RA.gene
2'-5' RNA ligase superfamily	EUC17618-RA.gene
CoA-ligase	EUC24538-RA.gene,EUC09899-RA.gene,EUC10440-RA.gene,EUC16585-RA.gene
Domain of unknown function (DUF1918)	EUC02164-RA.gene
M-phase phosphoprotein 6	EUC11235-RA.gene
Helicase	EUC04810-RA.gene,PB.14981,PB.7997,EUC01824-RA.gene
Helix-turn-helix domain	EUC04248-RA.gene
Flavin-binding monooxygenase-like	EUC20548-RA.gene,EUC24383-RA.gene,EUC19487-RA.gene,EUC12746-RA.gene,EUC11035-RA.gene,EUC03196-RA.gene,EUC25130-RA.gene,EUC26035-RA.gene,EUC10110-RA.gene,EUC08750-RA.gene,EUC17469-RA.gene,EUC03197-RA.gene,EUC11038-RA.gene,EUC19883-RA.gene,EUC12639-RA.gene,EUC06304-RA.gene,EUC21157-RA.gene,EUC04988-RA.gene,EUC11855-RA.gene,EUC13294-RA.gene,EUC19884-RA.gene,EUC23813-RA.gene,EUC19882-RA.gene,EUC02348…
Acetyl-coenzyme A synthetase N-terminus	EUC04663-RA.gene,EUC23935-RA.gene
Nucleoporin complex subunit 54	EUC09645-RA.gene
Uncharacterized ACR, YdiU/UPF0061 family	EUC18171-RA.gene
7,8-dihydro-6-hydroxymethylpterin-pyrophosphokinase (HPPK)	EUC17045-RA.gene
Pyridoxine 5'-phosphate oxidase C-terminal dimerisation region	EUC21719-RA.gene
MINDY deubiquitinase	EUC07549-RA.gene
CS domain	EUC07173-RA.gene,EUC25275-RA.gene,EUC05325-RA.gene,EUC05156-RA.gene,EUC21062-RA.gene,EUC01597-RA.gene,EUC02000-RA.gene,EUC19774-RA.gene,EUC23271-RA.gene,EUC02829-RA.gene,EUC19940-RA.gene,EUC17106-RA.gene,EUC22603-RA.gene,EUC24349-RA.gene,EUC08412-RA.gene,EUC18823-RA.gene,EUC18607-RA.gene
Protein of unknown function (DUF726)	EUC09563-RA.gene,EUC08480-RA.gene,EUC14340-RA.gene
CASC3/Barentsz eIF4AIII binding	EUC14056-RA.gene,EUC04402-RA.gene
Breast carcinoma amplified sequence 3	EUC13630-RA.gene,EUC10366-RA.gene,EUC00694-RA.gene,EUC16047-RA.gene
Putative zinc finger in N-recognin (UBR box)	EUC16768-RA.gene,EUC22651-RA.gene,EUC11002-RA.gene
RS4NT (NUC023) domain	EUC23078-RA.gene,EUC14734-RA.gene,EUC03822-RA.gene
Nodulin-like	EUC07827-RA.gene,EUC23524-RA.gene,EUC19881-RA.gene,EUC17988-RA.gene,EUC10629-RA.gene,EUC07054-RA.gene,EUC03332-RA.gene,EUC07825-RA.gene,EUC02039-RA.gene,EUC01304-RA.gene,EUC09249-RA.gene,EUC26338-RA.gene,EUC02040-RA.gene,EUC20261-RA.gene,EUC17010-RA.gene,EUC07366-RA.gene,EUC26365-RA.gene,EUC04113-RA.gene
Sigma 54 modulation protein / S30EA ribosomal protein	EUC16181-RA.gene
Elongation factor 1 gamma, conserved domain	EUC05308-RA.gene,EUC05309-RA.gene
Dihydrofolate reductase	EUC06204-RA.gene
Dihydrodipicolinate synthetase family	EUC08707-RA.gene
Pescadillo N-terminus	EUC24466-RA.gene
Carmovirus coat protein	EUC02195-RA.gene
Protein of unknown function, DUF255	EUC01236-RA.gene,EUC19895-RA.gene
Papain family cysteine protease	EUC15738-RA.gene,EUC21180-RA.gene,EUC17579-RA.gene,PB.11444,EUC01301-RA.gene,EUC20611-RA.gene,EUC15671-RA.gene,EUC24766-RA.gene,EUC01300-RA.gene,EUC15344-RA.gene,EUC10043-RA.gene,EUC08797-RA.gene,EUC23682-RA.gene,EUC02590-RA.gene,EUC12184-RA.gene,EUC10704-RA.gene
Alternative splicing regulator	EUC04414-RA.gene,EUC04436-RA.gene,EUC17845-RA.gene,EUC21868-RA.gene,EUC24050-RA.gene
L-fucokinase	EUC25785-RA.gene
60Kd inner membrane protein	EUC01874-RA.gene,EUC15746-RA.gene,EUC12550-RA.gene,EUC22649-RA.gene
Nucleolin binding domain	EUC08871-RA.gene,EUC09130-RA.gene
CBF/Mak21 family	EUC14544-RA.gene,EUC22088-RA.gene,EUC05591-RA.gene
CHORD	EUC11596-RA.gene
Oleosin	EUC05669-RA.gene,EUC08044-RA.gene,EUC09858-RA.gene,EUC24463-RA.gene,EUC02756-RA.gene,EUC03401-RA.gene,EUC22900-RA.gene
Transcription factor subunit Med10 of Mediator complex	EUC10100-RA.gene
Lumazine binding domain	EUC21914-RA.gene
Transcription factor S-II (TFIIS)	EUC18073-RA.gene,EUC14958-RA.gene,EUC23556-RA.gene
GDSL-like Lipase/Acylhydrolase family	EUC01656-RA.gene,EUC03028-RA.gene,EUC20755-RA.gene
TFIIH p62 subunit, N-terminal domain	EUC23245-RA.gene
RNA polymerase Rpc34 subunit	EUC22238-RA.gene,EUC00342-RA.gene
Starch binding domain	EUC17258-RA.gene,EUC20126-RA.gene,EUC26650-RA.gene
Domain of unknown function (DUF5110)	EUC14764-RA.gene
Chaperone for wingless signalling and trafficking of LDL receptor	EUC00121-RA.gene
5'-3' exonuclease, N-terminal resolvase-like domain	EUC13889-RA.gene,EUC16455-RA.gene,EUC16456-RA.gene
Domain of unknown function (DUF1771)	EUC19669-RA.gene,EUC16814-RA.gene,EUC17121-RA.gene,EUC23110-RA.gene
Origin recognition complex subunit 2	EUC09953-RA.gene
F-box-like	EUC12297-RA.gene,EUC00051-RA.gene,PB.6047,EUC26195-RA.gene,EUC15661-RA.gene,EUC03624-RA.gene,EUC02583-RA.gene,EUC06639-RA.gene,EUC19346-RA.gene,EUC26352-RA.gene,EUC14490-RA.gene,EUC03594-RA.gene,EUC10787-RA.gene,EUC04385-RA.gene,EUC01667-RA.gene,EUC13897-RA.gene,EUC21611-RA.gene,PB.5685,EUC08234-RA.gene,EUC06876-RA.gene,EUC24680-RA.gene,EUC05845-RA.gene,EUC24723-RA.gene,EUC19190-RA.gene,EUC11815-…
THO complex subunit 1 transcription elongation factor	EUC21696-RA.gene
Protein of unknown function (DUF1668)	PB.14522,EUC16513-RA.gene,PB.10642,EUC16919-RA.gene
50S ribosome-binding GTPase	EUC05494-RA.gene,EUC07045-RA.gene,EUC07325-RA.gene,EUC19085-RA.gene,EUC18891-RA.gene,EUC00624-RA.gene,EUC16811-RA.gene,EUC21608-RA.gene,EUC18301-RA.gene,EUC01653-RA.gene,EUC06466-RA.gene,EUC05318-RA.gene,EUC09435-RA.gene,EUC14050-RA.gene,PB.12828,EUC12867-RA.gene,EUC13781-RA.gene,PB.3396,EUC05602-RA.gene,EUC15143-RA.gene,EUC04741-RA.gene,EUC05072-RA.gene,EUC22393-RA.gene,EUC05046-RA.gene,EUC15765…
Protein of unknown function (DUF3754)	EUC20085-RA.gene
Glucose / Sorbosone dehydrogenase	EUC12023-RA.gene,EUC12987-RA.gene
Domain of unknown function (DUF1768)	EUC10367-RA.gene
Plant protein of unknown function (DUF822)	PB.4659
Ethylene insensitive 3	EUC21468-RA.gene,EUC12334-RA.gene,EUC04504-RA.gene,EUC04503-RA.gene,EUC09231-RA.gene
VWA / Hh protein intein-like	EUC01294-RA.gene,EUC19552-RA.gene
Protein of unknown function (DUF4101)	PB.13000,EUC14527-RA.gene,EUC09194-RA.gene
Phosphate-induced protein 1 conserved region	PB.13038,EUC25186-RA.gene,EUC25188-RA.gene,EUC25184-RA.gene,EUC25185-RA.gene,EUC21557-RA.gene,EUC09096-RA.gene
Uncharacterised protein family (UPF0121)	EUC11557-RA.gene
Ribosomal L28 family	EUC20915-RA.gene,EUC10547-RA.gene
Uncharacterised protein family UPF0052	EUC02600-RA.gene
Cytochrome C oxidase, cbb3-type, subunit III	EUC24238-RA.gene
Sodium:alanine symporter family	EUC05853-RA.gene
Mitovirus RNA-dependent RNA polymerase	EUC23944-RA.gene,EUC12586-RA.gene
HEAT repeats	EUC14591-RA.gene,EUC13004-RA.gene,EUC12350-RA.gene,EUC00205-RA.gene,PB.13992,EUC18989-RA.gene,EUC15615-RA.gene,EUC00033-RA.gene,EUC11279-RA.gene,EUC10588-RA.gene,EUC19534-RA.gene,EUC04079-RA.gene,EUC22519-RA.gene,EUC09357-RA.gene,EUC04056-RA.gene,EUC26360-RA.gene,EUC12294-RA.gene,EUC09138-RA.gene,EUC26525-RA.gene,EUC02701-RA.gene,EUC20981-RA.gene,EUC00074-RA.gene,EUC23367-RA.gene,EUC26603-RA.gene…
Mitochondrial-associated sphingomyelin phosphodiesterase	EUC23387-RA.gene
Domain of unknown function DUF21	EUC07895-RA.gene,EUC20765-RA.gene,EUC00207-RA.gene,EUC11280-RA.gene,EUC05152-RA.gene,EUC24618-RA.gene,EUC13118-RA.gene,EUC22123-RA.gene,EUC22389-RA.gene
TATA box-binding protein binding	PB.1375
N-terminal region of Chorein or VPS13	EUC03095-RA.gene,EUC25603-RA.gene,EUC16156-RA.gene
Mechanosensitive ion channel	EUC03141-RA.gene,EUC26608-RA.gene,EUC06661-RA.gene,EUC17129-RA.gene,EUC04311-RA.gene,EUC04310-RA.gene,EUC16693-RA.gene,EUC08297-RA.gene,EUC09930-RA.gene,EUC14145-RA.gene,EUC14402-RA.gene
COG4 transport protein	EUC14343-RA.gene
Chalcone isomerase like	EUC26357-RA.gene,EUC14152-RA.gene,EUC25438-RA.gene
FAD binding domain in molybdopterin dehydrogenase	EUC12104-RA.gene,EUC23734-RA.gene,EUC13603-RA.gene
PDDEXK-like family of unknown function	EUC13687-RA.gene,EUC01528-RA.gene,EUC26222-RA.gene,EUC14476-RA.gene,EUC17796-RA.gene,EUC17656-RA.gene,EUC22853-RA.gene,EUC00508-RA.gene,EUC20910-RA.gene,EUC08982-RA.gene,EUC14930-RA.gene,EUC08152-RA.gene,EUC13684-RA.gene,EUC22074-RA.gene,EUC20238-RA.gene,EUC21905-RA.gene,EUC13685-RA.gene,EUC11223-RA.gene,EUC16615-RA.gene,EUC02773-RA.gene
HAUS augmin-like complex subunit 4	EUC21885-RA.gene
Glycosyltransferase Family 4	EUC22535-RA.gene,EUC05547-RA.gene,EUC14852-RA.gene,EUC16173-RA.gene,EUC19957-RA.gene,EUC21017-RA.gene,EUC26645-RA.gene,EUC14751-RA.gene,EUC14638-RA.gene,EUC02964-RA.gene
Histidine phosphatase superfamily (branch 2)	EUC02776-RA.gene,EUC00333-RA.gene,EUC19374-RA.gene,EUC19375-RA.gene,EUC24288-RA.gene,EUC11086-RA.gene,EUC17321-RA.gene
Bystin	EUC21484-RA.gene,EUC04751-RA.gene
Mo25-like	EUC08134-RA.gene,EUC10021-RA.gene,EUC07361-RA.gene,EUC04691-RA.gene,EUC11263-RA.gene
Transcription factor BRX N-terminal domain	EUC05508-RA.gene,EUC10561-RA.gene,EUC25646-RA.gene,EUC04822-RA.gene,EUC04434-RA.gene,EUC03162-RA.gene,EUC24891-RA.gene,EUC26377-RA.gene,EUC02450-RA.gene
Acetyl co-enzyme A carboxylase carboxyltransferase alpha subunit	EUC18248-RA.gene
Nucleotide-sugar transporter	EUC05936-RA.gene,EUC06581-RA.gene,EUC14389-RA.gene,EUC12537-RA.gene
Holliday junction resolvase	EUC24590-RA.gene,EUC26123-RA.gene
ATP synthase, Delta/Epsilon chain, beta-sandwich domain	EUC06903-RA.gene
e3 binding domain	EUC08632-RA.gene,EUC19846-RA.gene,EUC15828-RA.gene,EUC20116-RA.gene,EUC01130-RA.gene,EUC06500-RA.gene,EUC13683-RA.gene
Activator of Hsp90 ATPase homolog 1-like protein	EUC22231-RA.gene
GTP cyclohydrolase I	EUC01581-RA.gene,EUC26306-RA.gene
BNR repeat-like domain	EUC10354-RA.gene
Domain of unknown function (DUF3548)	EUC05818-RA.gene
FG-GAP repeat	EUC08334-RA.gene,EUC26639-RA.gene
Sof1-like domain	EUC02702-RA.gene
RNA 3'-terminal phosphate cyclase (RTC), insert domain	EUC02117-RA.gene
HMG (high mobility group) box	EUC08477-RA.gene,EUC09972-RA.gene,EUC15608-RA.gene,EUC07666-RA.gene,EUC26476-RA.gene,EUC06663-RA.gene,EUC23225-RA.gene,EUC12932-RA.gene,EUC20376-RA.gene,EUC01645-RA.gene,EUC24092-RA.gene,EUC11691-RA.gene,EUC00759-RA.gene,EUC25060-RA.gene
Glycolipid transfer protein (GLTP)	EUC11175-RA.gene,EUC16581-RA.gene,EUC23914-RA.gene,EUC18035-RA.gene,EUC26522-RA.gene,EUC21073-RA.gene
Ecdysteroid kinase	EUC19992-RA.gene
Domain of unknown function (DUF3381)	EUC25016-RA.gene
Squalene-hopene cyclase C-terminal domain	EUC23496-RA.gene,EUC21057-RA.gene,EUC00286-RA.gene,EUC14198-RA.gene,EUC26318-RA.gene,EUC22207-RA.gene,EUC22083-RA.gene,EUC20303-RA.gene,EUC10600-RA.gene
Phosducin	EUC08634-RA.gene,EUC18246-RA.gene,EUC06692-RA.gene
Uncharacterised ACR, YagE family COG1723	EUC15193-RA.gene,EUC09907-RA.gene
zf-MYND-like zinc finger, mRNA-binding	EUC22229-RA.gene,EUC08654-RA.gene
Glycine cleavage H-protein	EUC25621-RA.gene,EUC23566-RA.gene,EUC09725-RA.gene
ATP synthase regulation protein NCA2	EUC01108-RA.gene
Caspase recruitment domain	EUC10380-RA.gene
Zinc-finger containing family	EUC18791-RA.gene,EUC08222-RA.gene
Phosphofructokinase	EUC22553-RA.gene,EUC22422-RA.gene,EUC08042-RA.gene,EUC02432-RA.gene,EUC05201-RA.gene,EUC26457-RA.gene,EUC05200-RA.gene,EUC23440-RA.gene,EUC22899-RA.gene
Cobalamin synthesis protein cobW C-terminal domain	EUC20311-RA.gene,EUC17223-RA.gene,EUC24911-RA.gene
SWIRM domain	EUC20618-RA.gene,EUC03688-RA.gene,EUC11364-RA.gene,PB.13545,EUC23326-RA.gene,EUC25245-RA.gene,EUC12267-RA.gene
NADH-ubiquinone reductase complex 1 MLRQ subunit	EUC13008-RA.gene,EUC19721-RA.gene,EUC24307-RA.gene
impB/mucB/samB family C-terminal domain	EUC05453-RA.gene,EUC18238-RA.gene,EUC11980-RA.gene
PAP_fibrillin	EUC20575-RA.gene,EUC02009-RA.gene,EUC10161-RA.gene,EUC21492-RA.gene,EUC07175-RA.gene,EUC02940-RA.gene,EUC10551-RA.gene,EUC26105-RA.gene,EUC20229-RA.gene,EUC04647-RA.gene,EUC22657-RA.gene,EUC20230-RA.gene,EUC20959-RA.gene
Tetrahydrofolate dehydrogenase/cyclohydrolase, catalytic domain	EUC24078-RA.gene,EUC16657-RA.gene,EUC10836-RA.gene,EUC20676-RA.gene
Arylesterase	EUC18184-RA.gene
Ferredoxin-fold anticodon binding domain	EUC11716-RA.gene
Phosphate transporter family	EUC24562-RA.gene
Biotin-lipoyl like	EUC25299-RA.gene,EUC20397-RA.gene,EUC00578-RA.gene,EUC13683-RA.gene
Inositol polyphosphate kinase	EUC20851-RA.gene,EUC12435-RA.gene
RAI1 like PD-(D/E)XK nuclease	EUC25593-RA.gene
Protein of unknown function (DUF1620)	EUC15459-RA.gene
Ribosomal protein L32	EUC20865-RA.gene,EUC14649-RA.gene,EUC13695-RA.gene
Tim17/Tim22/Tim23/Pmp24 family	EUC11264-RA.gene,EUC11265-RA.gene,EUC18124-RA.gene,EUC11420-RA.gene,EUC14733-RA.gene,EUC14843-RA.gene,EUC23893-RA.gene,EUC17430-RA.gene,EUC17176-RA.gene,EUC21237-RA.gene,EUC10914-RA.gene,EUC01573-RA.gene,EUC05095-RA.gene,EUC09888-RA.gene,EUC15157-RA.gene
Rft protein	EUC07320-RA.gene
Raptor N-terminal CASPase like domain	EUC01815-RA.gene
Major Facilitator Superfamily	EUC11685-RA.gene,EUC14392-RA.gene,EUC26021-RA.gene,EUC19548-RA.gene,EUC23593-RA.gene,EUC16797-RA.gene,EUC10064-RA.gene,EUC10815-RA.gene,EUC14993-RA.gene,EUC26643-RA.gene,EUC01786-RA.gene,EUC01907-RA.gene,EUC07240-RA.gene,EUC22148-RA.gene,EUC13146-RA.gene,EUC20313-RA.gene,EUC10499-RA.gene,EUC11944-RA.gene,EUC09927-RA.gene,EUC00192-RA.gene,EUC06720-RA.gene,EUC19881-RA.gene,EUC02327-RA.gene,EUC10682…
Chaperonin 10 Kd subunit	EUC10859-RA.gene,EUC01089-RA.gene,EUC12633-RA.gene,EUC26076-RA.gene
Beta-galactosidase jelly roll domain	EUC09053-RA.gene,EUC08331-RA.gene,EUC20619-RA.gene,EUC10781-RA.gene,EUC20712-RA.gene,EUC09704-RA.gene,EUC24992-RA.gene
JAB1/Mov34/MPN/PAD-1 ubiquitin protease	EUC14033-RA.gene,EUC09960-RA.gene,EUC18831-RA.gene,EUC02774-RA.gene,EUC23217-RA.gene,EUC01563-RA.gene,EUC17268-RA.gene,EUC24086-RA.gene,EUC19386-RA.gene,EUC26301-RA.gene,EUC00526-RA.gene
4Fe-4S iron sulfur cluster binding proteins, NifH/frxC family	EUC21674-RA.gene
TFIIB zinc-binding	EUC01660-RA.gene
Ribosomal protein S27a	EUC16146-RA.gene,EUC05616-RA.gene
Myb/SANT-like DNA-binding domain	EUC00472-RA.gene,EUC15525-RA.gene,EUC02594-RA.gene,EUC05832-RA.gene,EUC01100-RA.gene,PB.8367,EUC25587-RA.gene,EUC04465-RA.gene,PB.740,EUC09720-RA.gene,EUC19500-RA.gene,EUC25360-RA.gene,EUC00732-RA.gene,EUC23985-RA.gene,EUC08436-RA.gene,EUC18899-RA.gene,EUC14497-RA.gene,EUC21244-RA.gene,EUC00471-RA.gene,EUC07801-RA.gene,EUC05996-RA.gene,EUC00029-RA.gene,EUC14745-RA.gene,EUC23519-RA.gene,EUC03244-R…
Ubiquitin-binding WIYLD domain	EUC25671-RA.gene,EUC23131-RA.gene,EUC04917-RA.gene,EUC05642-RA.gene,EUC05641-RA.gene
Domain of unknown function (DUF4408)	EUC20038-RA.gene,EUC17148-RA.gene,EUC14529-RA.gene,EUC22191-RA.gene,EUC25450-RA.gene,EUC17718-RA.gene,EUC24153-RA.gene,EUC19638-RA.gene,EUC11894-RA.gene,EUC15251-RA.gene,EUC01022-RA.gene
SecA DEAD-like domain	EUC10853-RA.gene,EUC08488-RA.gene
Putative RNA methylase family UPF0020	EUC00400-RA.gene,EUC05241-RA.gene,EUC12835-RA.gene
RNA polymerase III RPC4	EUC07318-RA.gene,EUC08690-RA.gene
V-ATPase subunit H	EUC24119-RA.gene,EUC14872-RA.gene,EUC23367-RA.gene,EUC16779-RA.gene
Protein of unknown function (DUF2781)	EUC15362-RA.gene,EUC18561-RA.gene,EUC18562-RA.gene
FR47-like protein	EUC00665-RA.gene,EUC15562-RA.gene,EUC21945-RA.gene,EUC21923-RA.gene,EUC16839-RA.gene,EUC15581-RA.gene,EUC21587-RA.gene,EUC18410-RA.gene,EUC19235-RA.gene,EUC05173-RA.gene,EUC08804-RA.gene,EUC03296-RA.gene,EUC23937-RA.gene,EUC26359-RA.gene
Ribosomal protein L35Ae	EUC16082-RA.gene,EUC15803-RA.gene
Cyanobacterial and plant NDH-1 subunit O	EUC05369-RA.gene
Clp protease	EUC25583-RA.gene,EUC05050-RA.gene,EUC10469-RA.gene,EUC14250-RA.gene,EUC07518-RA.gene,EUC09580-RA.gene,EUC18694-RA.gene,EUC04147-RA.gene,EUC03891-RA.gene,EUC04588-RA.gene,EUC14251-RA.gene,EUC04396-RA.gene,EUC10445-RA.gene,EUC09086-RA.gene,EUC13385-RA.gene,EUC13250-RA.gene,EUC10470-RA.gene
Periplasmic binding protein domain	EUC02622-RA.gene
Protein of unknown function (DUF1442)	EUC11608-RA.gene,EUC11607-RA.gene,EUC10457-RA.gene,EUC10756-RA.gene,EUC08015-RA.gene,EUC08969-RA.gene
Ribosomal protein S2	EUC21545-RA.gene,EUC09474-RA.gene,PB.455,EUC14273-RA.gene,EUC11785-RA.gene,PB.3605,PB.11653,EUC16263-RA.gene,EUC14545-RA.gene
Protein of unknown function (DUF1682)	EUC05282-RA.gene,EUC24737-RA.gene,EUC09306-RA.gene
Sodium:solute symporter family	EUC10655-RA.gene
zinc-RING finger domain	EUC19673-RA.gene,EUC00746-RA.gene,EUC13185-RA.gene,EUC23067-RA.gene,EUC10439-RA.gene,PB.307,EUC18815-RA.gene,EUC05989-RA.gene,EUC14484-RA.gene,EUC22718-RA.gene,EUC18763-RA.gene,EUC17301-RA.gene,EUC23897-RA.gene,EUC20560-RA.gene,EUC20684-RA.gene,EUC25428-RA.gene,EUC00667-RA.gene,EUC25870-RA.gene,PB.2047,EUC06520-RA.gene,EUC18312-RA.gene,EUC18495-RA.gene,EUC16684-RA.gene,EUC14401-RA.gene,EUC14682-R…
Prenylcysteine lyase	EUC09696-RA.gene
Transcription factor Pcc1	EUC18978-RA.gene
Domain of unknown function (DUF4535)	EUC26051-RA.gene,EUC13090-RA.gene
KHA, dimerisation domain of potassium ion channel	EUC02911-RA.gene,EUC20583-RA.gene,EUC09706-RA.gene,EUC08511-RA.gene,EUC24757-RA.gene,EUC14611-RA.gene,EUC18159-RA.gene
Ssu72-like protein	EUC13130-RA.gene
RNA polymerase Rpb2, domain 3	EUC04150-RA.gene,EUC21336-RA.gene,EUC00226-RA.gene,EUC12866-RA.gene,EUC09092-RA.gene,EUC05841-RA.gene,EUC26170-RA.gene,EUC26062-RA.gene
Copine	EUC04332-RA.gene,EUC05741-RA.gene,EUC20786-RA.gene,EUC24485-RA.gene,EUC07081-RA.gene,EUC14680-RA.gene,EUC05742-RA.gene,EUC04329-RA.gene
Protein of unknown function (DUF3727)	EUC12907-RA.gene
ALG6, ALG8 glycosyltransferase family	EUC17101-RA.gene,EUC06904-RA.gene,EUC13107-RA.gene,PB.14606
Domain of unknown function (DUF2431)	EUC22261-RA.gene,EUC05907-RA.gene,EUC11324-RA.gene,EUC22262-RA.gene,EUC05203-RA.gene
Pollen proteins Ole e I like	EUC21645-RA.gene,EUC02735-RA.gene,EUC03314-RA.gene,EUC22945-RA.gene,EUC25398-RA.gene,EUC12336-RA.gene,EUC06925-RA.gene,EUC13656-RA.gene,EUC04674-RA.gene,EUC25872-RA.gene,EUC24411-RA.gene,EUC20729-RA.gene,EUC11885-RA.gene,EUC09041-RA.gene,EUC19379-RA.gene,EUC03479-RA.gene,EUC03048-RA.gene,EUC14378-RA.gene,EUC15149-RA.gene,EUC06382-RA.gene,EUC10896-RA.gene,EUC19851-RA.gene,EUC00218-RA.gene,EUC20648…
Protein of unknown function (DUF1749)	EUC25447-RA.gene,EUC07891-RA.gene
Bicoid-interacting protein 3 (Bin3)	EUC19400-RA.gene
Rieske-like [2Fe-2S] domain	EUC15200-RA.gene,EUC15199-RA.gene
Eukaryotic protein of unknown function (DUF829)	EUC09952-RA.gene,EUC00817-RA.gene,EUC26628-RA.gene,EUC18000-RA.gene,EUC21198-RA.gene,EUC17082-RA.gene
DNA photolyase	EUC22019-RA.gene,EUC12854-RA.gene,EUC03843-RA.gene,EUC24005-RA.gene,EUC18663-RA.gene,EUC08019-RA.gene,EUC05514-RA.gene,EUC08018-RA.gene
Protein of unknown function DUF260	PB.13422
CarboxypepD_reg-like domain	EUC14247-RA.gene
RNA-binding signal recognition particle 68	EUC15527-RA.gene
Transcription factor TFIID (or TATA-binding protein, TBP)	EUC11395-RA.gene,EUC18809-RA.gene
Phytochelatin synthase	EUC16584-RA.gene
O-methyltransferase	EUC17485-RA.gene,EUC05988-RA.gene,EUC24063-RA.gene,EUC02689-RA.gene,EUC21679-RA.gene,EUC04052-RA.gene,EUC06473-RA.gene,EUC16188-RA.gene,EUC02687-RA.gene,EUC13779-RA.gene,EUC11698-RA.gene,EUC20796-RA.gene,EUC21512-RA.gene,EUC06547-RA.gene,EUC06476-RA.gene,EUC20797-RA.gene,EUC16909-RA.gene,EUC05187-RA.gene,EUC20647-RA.gene,EUC06137-RA.gene,EUC02688-RA.gene,EUC06478-RA.gene,EUC06475-RA.gene,EUC02690…
Isochorismatase family	EUC15814-RA.gene,EUC03404-RA.gene,EUC13251-RA.gene,EUC06771-RA.gene,EUC10442-RA.gene
Hemimethylated DNA-binding protein YccV like	EUC15188-RA.gene
Fusaric acid resistance protein family	EUC11425-RA.gene,EUC02017-RA.gene,EUC11327-RA.gene,EUC00892-RA.gene,EUC12117-RA.gene,EUC17397-RA.gene,EUC17396-RA.gene,EUC06644-RA.gene,EUC25627-RA.gene,EUC07607-RA.gene
Molybdopterin oxidoreductase	EUC09715-RA.gene
Glycine cleavage T-protein C-terminal barrel domain	EUC07735-RA.gene,EUC10456-RA.gene
Ubiquitin fold domain	EUC14731-RA.gene,EUC03988-RA.gene
TPR/MLP1/MLP2-like protein	PB.5021
HECT-domain (ubiquitin-transferase)	EUC20984-RA.gene,EUC01463-RA.gene,EUC25932-RA.gene,EUC03589-RA.gene,EUC03470-RA.gene,EUC11302-RA.gene,PB.11402,EUC12554-RA.gene,EUC10449-RA.gene,EUC23978-RA.gene
Protein of unknown function (DUF581)	PB.6466
Glycosyl transferase family group 2	EUC22856-RA.gene,EUC23858-RA.gene,EUC05596-RA.gene,EUC20466-RA.gene,EUC14508-RA.gene,EUC10193-RA.gene,EUC20673-RA.gene,EUC08865-RA.gene,EUC22515-RA.gene,EUC01993-RA.gene,EUC06567-RA.gene,EUC15245-RA.gene,EUC15264-RA.gene,EUC06534-RA.gene,EUC06239-RA.gene,EUC16520-RA.gene,EUC20674-RA.gene,EUC16593-RA.gene,EUC03453-RA.gene,EUC12771-RA.gene,EUC20166-RA.gene,EUC22703-RA.gene,EUC24789-RA.gene
Eukaryotic DNA topoisomerase I, DNA binding fragment	EUC08716-RA.gene
HIT zinc finger	EUC12295-RA.gene,EUC25305-RA.gene,EUC14249-RA.gene,EUC23583-RA.gene,EUC25934-RA.gene,EUC18162-RA.gene
N-acetyltransferase B complex (NatB) non catalytic subunit	EUC25937-RA.gene
Cwf15/Cwc15 cell cycle control protein	EUC11314-RA.gene
Lipoxygenase	EUC21782-RA.gene,EUC16890-RA.gene,EUC09637-RA.gene,EUC21474-RA.gene,EUC22336-RA.gene,EUC24023-RA.gene,EUC16892-RA.gene,EUC23900-RA.gene,EUC01398-RA.gene,EUC05484-RA.gene,EUC16895-RA.gene,EUC03087-RA.gene,EUC07140-RA.gene,EUC16893-RA.gene,EUC16889-RA.gene,EUC18779-RA.gene,EUC16932-RA.gene,EUC16931-RA.gene,PB.955,EUC16929-RA.gene,EUC19390-RA.gene,EUC19389-RA.gene,PB.14363,EUC16928-RA.gene,PB.10865,…
Salt stress response/antifungal	EUC14672-RA.gene,EUC22057-RA.gene,EUC04918-RA.gene,EUC10413-RA.gene,EUC21863-RA.gene,EUC17325-RA.gene,EUC11817-RA.gene,EUC18128-RA.gene,PB.3380,EUC18801-RA.gene,EUC14675-RA.gene,EUC13343-RA.gene,EUC14671-RA.gene,EUC00641-RA.gene,EUC17111-RA.gene,EUC22054-RA.gene,PB.3382,EUC19352-RA.gene,EUC13845-RA.gene,EUC06815-RA.gene,EUC14676-RA.gene,EUC07564-RA.gene,EUC22781-RA.gene,EUC17112-RA.gene,EUC22783-…
zinc finger of C3HC4-type, RING	EUC02800-RA.gene
Uncharacterised protein family (UPF0014)	EUC12148-RA.gene
C2H2 type zinc-finger (2 copies)	EUC10323-RA.gene,EUC23363-RA.gene,EUC09728-RA.gene,EUC03520-RA.gene,EUC08875-RA.gene,EUC12081-RA.gene
Glutathione-dependent formaldehyde-activating enzyme	EUC21625-RA.gene
C4-type zinc-finger of DNA polymerase delta	EUC05482-RA.gene,EUC09716-RA.gene
Serine aminopeptidase, S33	EUC08328-RA.gene,EUC03784-RA.gene,EUC05770-RA.gene,EUC14028-RA.gene,EUC25838-RA.gene,EUC25063-RA.gene,EUC11046-RA.gene,EUC16331-RA.gene,EUC26711-RA.gene,EUC11930-RA.gene,EUC01258-RA.gene,EUC15314-RA.gene,EUC18627-RA.gene,EUC04092-RA.gene,EUC23591-RA.gene,EUC22019-RA.gene,EUC25113-RA.gene,EUC13513-RA.gene,EUC17159-RA.gene,EUC20844-RA.gene,EUC17734-RA.gene,EUC17661-RA.gene,EUC20087-RA.gene,EUC20277…
Potential DNA-binding domain	EUC05937-RA.gene
NADH-ubiquinone oxidoreductase complex I, 21 kDa subunit	EUC11275-RA.gene
Aluminium activated malate transporter	EUC18695-RA.gene,EUC22618-RA.gene,EUC11425-RA.gene,EUC06563-RA.gene,EUC02017-RA.gene,EUC11327-RA.gene,EUC12117-RA.gene,EUC23428-RA.gene,EUC01421-RA.gene,EUC06644-RA.gene,EUC21752-RA.gene,EUC06562-RA.gene,EUC01633-RA.gene,EUC10092-RA.gene,EUC25627-RA.gene,EUC12121-RA.gene,EUC12118-RA.gene,EUC07607-RA.gene
DNA replication complex GINS protein SLD5 C-terminus	EUC08679-RA.gene
RNA ligase	EUC07823-RA.gene
Domain of unknown function (DUF3506)	EUC07697-RA.gene,EUC13252-RA.gene
Acetohydroxy acid isomeroreductase, NADPH-binding domain	EUC18220-RA.gene,EUC20423-RA.gene,EUC17867-RA.gene,EUC14831-RA.gene
Glycosyl hydrolase family 1	EUC06179-RA.gene,EUC07428-RA.gene,EUC20778-RA.gene,EUC13787-RA.gene,EUC10909-RA.gene,EUC23644-RA.gene,EUC21065-RA.gene,EUC07920-RA.gene,EUC09238-RA.gene,EUC21780-RA.gene,EUC21476-RA.gene,EUC10908-RA.gene,EUC08506-RA.gene,EUC14919-RA.gene,EUC01540-RA.gene,EUC01539-RA.gene,EUC02563-RA.gene,EUC10969-RA.gene,EUC23643-RA.gene,EUC13140-RA.gene,EUC26439-RA.gene,EUC06163-RA.gene,EUC18600-RA.gene,EUC19656…
Wound-induced protein	PB.6056,PB.14250,EUC17697-RA.gene,PB.3923,PB.6054,EUC18844-RA.gene,PB.6055,EUC18840-RA.gene
Oligonucleotide/oligosaccharide-binding (OB)-fold	EUC14907-RA.gene,EUC04499-RA.gene,EUC25446-RA.gene,EUC05281-RA.gene,EUC11300-RA.gene,EUC09800-RA.gene,EUC07932-RA.gene,EUC14237-RA.gene,EUC18063-RA.gene,EUC02616-RA.gene,EUC19611-RA.gene,EUC03572-RA.gene,EUC07576-RA.gene,EUC13798-RA.gene
Nse1 non-SMC component of SMC5-6 complex	EUC18157-RA.gene
Domain of unknown function (DUF3458_C) ARM repeats	EUC06526-RA.gene,EUC06525-RA.gene,EUC08530-RA.gene
Mitochondrial ATPase inhibitor, IATP	EUC26271-RA.gene
RHO protein GDP dissociation inhibitor	EUC16588-RA.gene,EUC04687-RA.gene
SHNi-TPR	EUC07994-RA.gene
IKI3 family	EUC19193-RA.gene,EUC19446-RA.gene
Reverse transcriptase (RNA-dependent DNA polymerase)	PB.8571,PB.13456,PB.8127,PB.14088,PB.5656,PB.2702,PB.7392,PB.3416,PB.8576,PB.9250,PB.4012,PB.9484,PB.6497,PB.14415,PB.1252,PB.14584,PB.11812,PB.7630,PB.4914,PB.2849,PB.350,PB.10096,PB.2185,PB.1259,PB.1151,PB.1838,PB.10238,PB.5733,PB.9159,PB.6682,PB.1188,PB.2350,PB.8797,PB.4210,PB.7442,PB.12747,PB.1675,PB.9760,PB.4638,PB.7173,PB.2842,PB.4798,PB.8966,PB.5916,PB.13262,PB.322,PB.7062,PB.4378,PB.2737,…
Protein of unknown function (DUF1604)	EUC02107-RA.gene
DUSP domain	EUC06541-RA.gene,EUC04267-RA.gene,EUC12875-RA.gene
CLASP N terminal	EUC26424-RA.gene,EUC04056-RA.gene,EUC26603-RA.gene,EUC17530-RA.gene,EUC01891-RA.gene,EUC13395-RA.gene,EUC13842-RA.gene,EUC25147-RA.gene
UDP-glucoronosyl and UDP-glucosyl transferase	EUC22698-RA.gene,EUC13390-RA.gene,EUC09834-RA.gene,EUC06097-RA.gene,EUC00356-RA.gene,EUC17443-RA.gene,EUC11683-RA.gene,EUC05407-RA.gene,EUC21204-RA.gene,EUC06780-RA.gene,EUC15649-RA.gene,PB.10430,EUC16690-RA.gene,PB.10762,PB.13407,EUC05940-RA.gene,EUC05404-RA.gene,EUC24679-RA.gene,EUC05159-RA.gene,EUC18023-RA.gene,EUC06470-RA.gene,EUC18227-RA.gene,EUC16983-RA.gene,EUC16692-RA.gene,EUC22700-RA.gen…
Mycolic acid cyclopropane synthetase	EUC14130-RA.gene,EUC08176-RA.gene,EUC01748-RA.gene,EUC04052-RA.gene,EUC13779-RA.gene,EUC11011-RA.gene,EUC23751-RA.gene,EUC19358-RA.gene,EUC14499-RA.gene,EUC06221-RA.gene,EUC17140-RA.gene
Rapid ALkalinization Factor (RALF)	EUC17866-RA.gene,EUC19913-RA.gene,EUC13220-RA.gene,EUC17480-RA.gene,EUC14943-RA.gene,EUC22860-RA.gene,EUC15711-RA.gene,EUC10835-RA.gene,EUC24650-RA.gene,EUC10744-RA.gene,EUC11515-RA.gene,EUC26161-RA.gene,EUC17863-RA.gene,EUC21175-RA.gene,EUC18083-RA.gene,EUC09085-RA.gene,EUC21949-RA.gene,EUC02663-RA.gene
Stomagen	EUC22845-RA.gene,EUC13699-RA.gene
ATP citrate lyase citrate-binding	EUC09970-RA.gene,EUC23034-RA.gene
Leucyl-tRNA synthetase, Domain 2	EUC19864-RA.gene,EUC09608-RA.gene,EUC01016-RA.gene,EUC01351-RA.gene
Sulfite exporter TauE/SafE	EUC18709-RA.gene,EUC10135-RA.gene,EUC03466-RA.gene,EUC18708-RA.gene
SLIDE	EUC03097-RA.gene,EUC03690-RA.gene,EUC04050-RA.gene,EUC00942-RA.gene
Domain of unknown function (DUF1984)	EUC16584-RA.gene
Catalase-related immune-responsive	EUC00764-RA.gene
Fantastic Four meristem regulator	EUC04576-RA.gene,EUC00600-RA.gene,EUC24973-RA.gene,EUC18881-RA.gene,EUC18882-RA.gene,EUC02887-RA.gene,EUC09714-RA.gene,EUC09998-RA.gene,EUC11568-RA.gene,EUC18682-RA.gene
Protein of unknown function (DUF1068)	EUC16291-RA.gene,EUC04349-RA.gene,EUC02741-RA.gene,EUC14890-RA.gene
Respiratory-chain NADH dehydrogenase, 49 Kd subunit	PB.9449,EUC11494-RA.gene
N-terminal C2 in EEIG1 and EHBP1 proteins	EUC01000-RA.gene,EUC14131-RA.gene,EUC18284-RA.gene,EUC07254-RA.gene,EUC10246-RA.gene,EUC05694-RA.gene,EUC15762-RA.gene,EUC24323-RA.gene,EUC18684-RA.gene,EUC15038-RA.gene,EUC01046-RA.gene
Alternative oxidase	PB.12916,EUC14765-RA.gene,EUC04593-RA.gene,EUC22560-RA.gene
NAD-dependent glycerol-3-phosphate dehydrogenase N-terminus	EUC18578-RA.gene,EUC19113-RA.gene,EUC07433-RA.gene,EUC07811-RA.gene,EUC03381-RA.gene,EUC08534-RA.gene,EUC17634-RA.gene,EUC13514-RA.gene
HisG, C-terminal domain	EUC24741-RA.gene
Legume lectin domain	EUC16681-RA.gene,EUC18963-RA.gene,EUC11299-RA.gene,EUC00954-RA.gene,EUC19157-RA.gene,EUC07126-RA.gene,EUC02113-RA.gene,EUC11415-RA.gene,EUC15391-RA.gene,EUC08432-RA.gene,EUC16743-RA.gene,EUC16745-RA.gene,EUC03157-RA.gene,EUC12215-RA.gene,EUC19159-RA.gene,EUC22236-RA.gene,EUC07130-RA.gene,EUC03488-RA.gene,EUC04792-RA.gene,EUC16741-RA.gene,EUC01045-RA.gene,EUC22144-RA.gene,EUC21371-RA.gene,EUC10677…
Alginate lyase	EUC21205-RA.gene,EUC06703-RA.gene
PIG-P	EUC05607-RA.gene
Petal formation-expressed	EUC09840-RA.gene,EUC14515-RA.gene,EUC01006-RA.gene,PB.12059,EUC01007-RA.gene,EUC23316-RA.gene
F/Y-rich N-terminus	EUC24960-RA.gene,EUC05938-RA.gene,EUC23605-RA.gene
Ataxin-2 C-terminal region	EUC09470-RA.gene,EUC17121-RA.gene,EUC03767-RA.gene,EUC04754-RA.gene,EUC11325-RA.gene,EUC02069-RA.gene,EUC06539-RA.gene
Ribosomal protein S6e	EUC13273-RA.gene,EUC19345-RA.gene,EUC19581-RA.gene,EUC18572-RA.gene
Aldolase/RraA	EUC03951-RA.gene,EUC23220-RA.gene
TFIIE beta subunit core domain	EUC24602-RA.gene
Essential protein Yae1, N terminal	EUC03926-RA.gene,EUC19087-RA.gene
LMBR1-like membrane protein	EUC26656-RA.gene,EUC14583-RA.gene,EUC18581-RA.gene,EUC13271-RA.gene,EUC01657-RA.gene
Microfibril-associated/Pre-mRNA processing	EUC21538-RA.gene,EUC19163-RA.gene,EUC00648-RA.gene,EUC21539-RA.gene
Cell morphogenesis N-terminal	EUC15215-RA.gene
Glutathione peroxidase	EUC24593-RA.gene,EUC04112-RA.gene,EUC11661-RA.gene,EUC26679-RA.gene
Domain of unknown function (DUF543)	EUC14903-RA.gene
Oxygen evolving enhancer protein 3 (PsbQ)	EUC18712-RA.gene,EUC07834-RA.gene,EUC03512-RA.gene,EUC13634-RA.gene
TFIIE alpha subunit	EUC05666-RA.gene
Suppressor of forked protein (Suf)	EUC17781-RA.gene,EUC18334-RA.gene,EUC09367-RA.gene,EUC16598-RA.gene,EUC24082-RA.gene,EUC03418-RA.gene,EUC00353-RA.gene
Membrane-associated apoptosis protein	EUC12002-RA.gene
FGGY family of carbohydrate kinases, N-terminal domain	EUC24773-RA.gene,EUC20273-RA.gene,EUC01123-RA.gene,EUC09405-RA.gene,EUC10310-RA.gene
CpeT/CpcT family (DUF1001)	EUC15519-RA.gene
Sulfatase	EUC05976-RA.gene
Peptidase MA superfamily	PB.5949
SNARE domain	EUC16356-RA.gene,EUC15358-RA.gene,EUC08589-RA.gene,EUC07956-RA.gene,EUC06830-RA.gene,EUC19179-RA.gene,EUC04007-RA.gene,EUC17085-RA.gene,EUC06442-RA.gene,EUC14788-RA.gene,EUC14419-RA.gene,EUC26562-RA.gene,EUC11591-RA.gene,EUC11361-RA.gene,EUC25707-RA.gene,EUC21706-RA.gene
Symplekin tight junction protein C terminal	EUC01658-RA.gene,EUC06913-RA.gene
Ligand-gated ion channel	EUC13583-RA.gene,EUC09586-RA.gene,EUC07718-RA.gene,EUC14002-RA.gene,EUC08440-RA.gene,EUC14283-RA.gene,EUC24391-RA.gene,EUC10986-RA.gene,EUC21384-RA.gene,EUC07719-RA.gene,EUC02622-RA.gene,EUC10987-RA.gene,EUC14006-RA.gene,EUC18564-RA.gene,EUC00062-RA.gene,EUC08524-RA.gene,EUC00750-RA.gene,EUC17581-RA.gene,EUC14004-RA.gene,EUC02988-RA.gene,EUC02623-RA.gene,EUC02145-RA.gene,EUC11540-RA.gene,EUC15369…
Magnesium chelatase, subunit ChlI	EUC06575-RA.gene,EUC08871-RA.gene,EUC13269-RA.gene,EUC03883-RA.gene,EUC22918-RA.gene,EUC15529-RA.gene,EUC01636-RA.gene,EUC15932-RA.gene,EUC02447-RA.gene,EUC23723-RA.gene,EUC11949-RA.gene,EUC09130-RA.gene,EUC12478-RA.gene,EUC18761-RA.gene,EUC02128-RA.gene,EUC20610-RA.gene,EUC19297-RA.gene,EUC09773-RA.gene,EUC19880-RA.gene,EUC25976-RA.gene,EUC16280-RA.gene,EUC06338-RA.gene,EUC17092-RA.gene,EUC14621…
Repeating coiled region of VPS13	EUC25603-RA.gene,EUC16156-RA.gene
Polysaccharide biosynthesis	EUC04983-RA.gene,EUC26607-RA.gene,EUC00790-RA.gene,EUC05311-RA.gene,EUC17497-RA.gene,EUC01654-RA.gene,EUC08990-RA.gene,EUC15066-RA.gene,EUC06408-RA.gene,EUC20887-RA.gene,EUC18614-RA.gene,EUC18615-RA.gene
Glycosyl transferase family 90	EUC25489-RA.gene,EUC26723-RA.gene,EUC05690-RA.gene,PB.12617,EUC23787-RA.gene,EUC05691-RA.gene,EUC21651-RA.gene,EUC16817-RA.gene
Protein of unknown function (DUF3054)	EUC15890-RA.gene
Pheophorbide a oxygenase	EUC20132-RA.gene,EUC12389-RA.gene,EUC20635-RA.gene,EUC05578-RA.gene,EUC11044-RA.gene
Plastocyanin-like domain	EUC00596-RA.gene,EUC20215-RA.gene,EUC01548-RA.gene,EUC01680-RA.gene,EUC08034-RA.gene,EUC18536-RA.gene,EUC08580-RA.gene,EUC20543-RA.gene,EUC08717-RA.gene,EUC05675-RA.gene,EUC24705-RA.gene,EUC24051-RA.gene,EUC06105-RA.gene,EUC10834-RA.gene,EUC08579-RA.gene,EUC13666-RA.gene,EUC22832-RA.gene,EUC03280-RA.gene,EUC20958-RA.gene,EUC18209-RA.gene,PB.8133,EUC01679-RA.gene,EUC16885-RA.gene,EUC18773-RA.gene,…
AT hook motif	EUC17931-RA.gene,EUC22527-RA.gene,EUC08317-RA.gene
ATP11 protein	EUC02625-RA.gene
Protein of unknown function C-terminus (DUF2451)	EUC07810-RA.gene
Clathrin-H-link	EUC02811-RA.gene,EUC02240-RA.gene
Putative rRNA methylase	EUC20021-RA.gene
Acetyl-CoA carboxylase, central region	EUC18890-RA.gene
Nuclear fragile X mental retardation-interacting protein 1 (NUFIP1)	EUC04488-RA.gene
Protein of unknown function, DUF393	EUC06611-RA.gene,EUC04142-RA.gene,EUC13206-RA.gene
Sulfate permease family	EUC10858-RA.gene,EUC09385-RA.gene,EUC24655-RA.gene,EUC10262-RA.gene,EUC12342-RA.gene,EUC07764-RA.gene,EUC15506-RA.gene,EUC05252-RA.gene,EUC06585-RA.gene,EUC18888-RA.gene,EUC18889-RA.gene,EUC15020-RA.gene
Plant organelle RNA recognition domain	EUC24735-RA.gene,EUC21230-RA.gene,EUC04597-RA.gene,EUC08836-RA.gene,EUC24620-RA.gene,EUC02300-RA.gene,PB.7503,EUC00554-RA.gene,EUC02570-RA.gene,EUC20967-RA.gene,EUC08647-RA.gene,EUC25192-RA.gene,EUC24523-RA.gene,EUC25740-RA.gene,EUC20217-RA.gene
Mature-T-Cell Proliferation I type	EUC05278-RA.gene
Transferase family	EUC25247-RA.gene,EUC06884-RA.gene,EUC03964-RA.gene,EUC25659-RA.gene,EUC08991-RA.gene,EUC03133-RA.gene,EUC21667-RA.gene,EUC18771-RA.gene,EUC18173-RA.gene,EUC11625-RA.gene,EUC18449-RA.gene,EUC05722-RA.gene,EUC22597-RA.gene,EUC03136-RA.gene,EUC11488-RA.gene,EUC08896-RA.gene,EUC16552-RA.gene,EUC11626-RA.gene,EUC03968-RA.gene,EUC25248-RA.gene,EUC00644-RA.gene,EUC19244-RA.gene,EUC22598-RA.gene,EUC08065…
Domain of unknown function (DUF4463)	PB.11328
eIF3 subunit 6 N terminal domain	EUC21810-RA.gene
Thiamine pyrophosphate enzyme, C-terminal TPP binding domain	EUC25230-RA.gene,EUC06786-RA.gene,EUC02491-RA.gene,EUC20188-RA.gene,EUC15685-RA.gene,EUC02610-RA.gene,EUC14342-RA.gene,EUC12917-RA.gene,EUC23639-RA.gene,EUC13947-RA.gene,EUC01275-RA.gene,EUC16836-RA.gene
Cenp-O kinetochore centromere component	EUC08689-RA.gene
RIC1	EUC23912-RA.gene,EUC16685-RA.gene
Aminotransferase class-III	EUC11203-RA.gene,EUC12364-RA.gene,EUC25250-RA.gene,EUC00392-RA.gene,EUC03955-RA.gene,EUC20246-RA.gene,EUC25251-RA.gene,EUC25252-RA.gene,EUC05847-RA.gene,EUC25253-RA.gene,EUC10622-RA.gene
TLD	EUC11933-RA.gene,PB.11808,EUC06276-RA.gene,EUC06580-RA.gene,EUC23134-RA.gene
Staphylococcal nuclease homologue	EUC12434-RA.gene,EUC10828-RA.gene
Transcription factor S-II (TFIIS), central domain	EUC20566-RA.gene,EUC24824-RA.gene,EUC11668-RA.gene
Transcription factor/nuclear export subunit protein 2	EUC22975-RA.gene
SOR/SNZ family	EUC26658-RA.gene,EUC16818-RA.gene,EUC21624-RA.gene,EUC12692-RA.gene,EUC03746-RA.gene
Inhibitor of growth proteins N-terminal histone-binding	EUC09490-RA.gene,EUC18812-RA.gene
ATP12 chaperone protein	EUC24500-RA.gene
Protein of unknown function (DUF3741)	EUC22301-RA.gene,EUC15160-RA.gene,EUC17527-RA.gene,EUC17413-RA.gene,EUC16669-RA.gene,EUC13288-RA.gene
Histone-like transcription factor (CBF/NF-Y) and archaeal histone	EUC16700-RA.gene,EUC26250-RA.gene,EUC20985-RA.gene,EUC08926-RA.gene,EUC04630-RA.gene,EUC12782-RA.gene,EUC18372-RA.gene,EUC18537-RA.gene,EUC08138-RA.gene,EUC19480-RA.gene,EUC07511-RA.gene,EUC00899-RA.gene,EUC11843-RA.gene,EUC14558-RA.gene,EUC20993-RA.gene,PB.507,EUC09736-RA.gene,EUC08540-RA.gene,EUC01200-RA.gene,EUC01212-RA.gene,EUC18090-RA.gene,EUC11844-RA.gene,EUC11884-RA.gene,EUC09909-RA.gene,E…
Microsomal signal peptidase 12 kDa subunit (SPC12)	EUC25202-RA.gene,EUC09641-RA.gene
NYN domain	EUC20042-RA.gene,EUC06957-RA.gene,EUC00842-RA.gene,EUC08011-RA.gene,EUC17225-RA.gene,EUC12408-RA.gene,EUC15723-RA.gene
Cytochrome C biogenesis protein transmembrane region	EUC09059-RA.gene,EUC26592-RA.gene,EUC19637-RA.gene
Thaumatin family	EUC04161-RA.gene,EUC09676-RA.gene,EUC05093-RA.gene,EUC10935-RA.gene,EUC08165-RA.gene,EUC16780-RA.gene,EUC20657-RA.gene,EUC10745-RA.gene,EUC23551-RA.gene,EUC20658-RA.gene,EUC10937-RA.gene,EUC17598-RA.gene,EUC09050-RA.gene,EUC00453-RA.gene,EUC24605-RA.gene,EUC15928-RA.gene,EUC12549-RA.gene,EUC24292-RA.gene,EUC09677-RA.gene,EUC10933-RA.gene,EUC11950-RA.gene,EUC04159-RA.gene,EUC10939-RA.gene,EUC12400…
Mitochondrial biogenesis AIM24	EUC25540-RA.gene
DSS1/SEM1 family	EUC21993-RA.gene
Ribosomal protein 60S L18 and 50S L18e	EUC10901-RA.gene,EUC21340-RA.gene,EUC10378-RA.gene,EUC10379-RA.gene,EUC03849-RA.gene,EUC11041-RA.gene
Argonaute linker 2 domain	EUC04046-RA.gene,EUC21248-RA.gene,EUC03682-RA.gene,EUC15303-RA.gene,EUC12113-RA.gene,EUC15302-RA.gene,EUC15301-RA.gene,EUC24213-RA.gene,EUC05441-RA.gene
Methyltransferase small domain	EUC14130-RA.gene,EUC05973-RA.gene,EUC08940-RA.gene,EUC04052-RA.gene,EUC13779-RA.gene,EUC21414-RA.gene,EUC16374-RA.gene,EUC18315-RA.gene,EUC21697-RA.gene,EUC02469-RA.gene,EUC15144-RA.gene,EUC03675-RA.gene,EUC03347-RA.gene,EUC00452-RA.gene,EUC02372-RA.gene,EUC23214-RA.gene,EUC06174-RA.gene,EUC23751-RA.gene,EUC19358-RA.gene,EUC05326-RA.gene,EUC11522-RA.gene,EUC14844-RA.gene,EUC12835-RA.gene,PB.10801…
Proteasome/cyclosome repeat	EUC02238-RA.gene,EUC15615-RA.gene,EUC02701-RA.gene
Serine-threonine protein kinase 19	EUC16577-RA.gene
N-terminal domain of argonaute	EUC12058-RA.gene,EUC04046-RA.gene,EUC21248-RA.gene,EUC14698-RA.gene,EUC10552-RA.gene,EUC04602-RA.gene,EUC07467-RA.gene,EUC03682-RA.gene,EUC15303-RA.gene,EUC12113-RA.gene,EUC15302-RA.gene,EUC15301-RA.gene,EUC24213-RA.gene,EUC05441-RA.gene
Glutamate-cysteine ligase family 2(GCS2)	EUC24588-RA.gene
Domain of unknown function (DUF3598)	EUC01549-RA.gene
Protein BYPASS1-related	EUC21196-RA.gene,EUC16694-RA.gene,EUC21329-RA.gene,EUC12031-RA.gene,EUC15624-RA.gene,EUC20816-RA.gene,EUC21548-RA.gene,EUC23088-RA.gene,EUC21549-RA.gene,EUC00180-RA.gene,EUC13184-RA.gene,EUC20941-RA.gene,EUC00330-RA.gene,EUC08633-RA.gene,EUC05176-RA.gene,EUC25718-RA.gene,EUC00329-RA.gene
MnmE helical domain	EUC18891-RA.gene
Chloroplast import apparatus Tic20-like	EUC04124-RA.gene,EUC11294-RA.gene,EUC03712-RA.gene,EUC06682-RA.gene
Trafficking protein particle complex subunit 10, TRAPPC10	EUC19647-RA.gene
CYTH domain	EUC24577-RA.gene,EUC24573-RA.gene,EUC19034-RA.gene,EUC20268-RA.gene,EUC01282-RA.gene,EUC24576-RA.gene,EUC24575-RA.gene
Ankyrin repeats (many copies)	EUC18903-RA.gene,EUC12250-RA.gene,EUC13989-RA.gene,EUC05272-RA.gene,EUC18066-RA.gene,EUC02550-RA.gene,EUC04707-RA.gene,EUC18756-RA.gene,EUC16039-RA.gene,EUC26028-RA.gene,EUC18936-RA.gene,EUC13790-RA.gene,EUC25441-RA.gene,EUC04300-RA.gene,EUC25449-RA.gene,EUC13994-RA.gene,EUC09300-RA.gene,EUC15036-RA.gene,EUC16981-RA.gene,EUC05215-RA.gene,EUC10813-RA.gene,EUC00642-RA.gene,EUC15032-RA.gene,EUC22556…
von Willebrand factor type A domain	EUC15022-RA.gene,EUC26392-RA.gene,EUC01294-RA.gene,EUC01096-RA.gene,EUC00448-RA.gene,EUC08785-RA.gene,EUC13737-RA.gene,EUC15021-RA.gene,EUC02447-RA.gene,EUC15094-RA.gene,EUC06318-RA.gene,EUC19552-RA.gene,EUC01502-RA.gene
Ribosomal L37ae protein family	EUC06897-RA.gene,PB.9120,EUC25596-RA.gene
Proteasome subunit	EUC15639-RA.gene,EUC20620-RA.gene,EUC15735-RA.gene,EUC08791-RA.gene,EUC17550-RA.gene,EUC09052-RA.gene,EUC12129-RA.gene,EUC17549-RA.gene,EUC01394-RA.gene,EUC13734-RA.gene,EUC20103-RA.gene,EUC07904-RA.gene,EUC09804-RA.gene,EUC04198-RA.gene,EUC12211-RA.gene,EUC02076-RA.gene,EUC11093-RA.gene,EUC19413-RA.gene,EUC08495-RA.gene,EUC14555-RA.gene,EUC08388-RA.gene,EUC08068-RA.gene
ATP synthase (F/14-kDa) subunit	EUC07448-RA.gene
Transcription factor TFIIB repeat	EUC11119-RA.gene,EUC01660-RA.gene,EUC24380-RA.gene,EUC02858-RA.gene
Translin family	EUC19876-RA.gene,EUC07622-RA.gene
Glucosidase II beta subunit-like protein	EUC24581-RA.gene,EUC19965-RA.gene
Biogenesis of lysosome-related organelles complex-1 subunit 2	EUC02400-RA.gene
Proteolipid membrane potential modulator	EUC09330-RA.gene,EUC09328-RA.gene,EUC08874-RA.gene,PB.7101
DNA / pantothenate metabolism flavoprotein	EUC21328-RA.gene,EUC18688-RA.gene
CENP-S protein	EUC21413-RA.gene,EUC15825-RA.gene
ALG3 protein	EUC19914-RA.gene
Vitamin K epoxide reductase family	EUC08403-RA.gene
Ribonucleotide reductase, small chain	EUC07898-RA.gene,EUC03337-RA.gene,EUC03339-RA.gene
MIZ/SP-RING zinc finger	EUC22604-RA.gene,EUC13736-RA.gene,EUC16351-RA.gene,EUC25055-RA.gene
tRNA synthetases class I (E and Q), catalytic domain	EUC09335-RA.gene,EUC21359-RA.gene,EUC19984-RA.gene
Galactoside-binding lectin	EUC05836-RA.gene,EUC12991-RA.gene,EUC22474-RA.gene,EUC07849-RA.gene,EUC14921-RA.gene,EUC12027-RA.gene
PADR1 (NUC008) domain	EUC11381-RA.gene,EUC20151-RA.gene,EUC16542-RA.gene
Phospholipase A2	EUC12218-RA.gene
LytB protein	EUC25722-RA.gene
Glycosyl hydrolase family 3 C-terminal domain	EUC18895-RA.gene,EUC03943-RA.gene,EUC05331-RA.gene,EUC26134-RA.gene,EUC11723-RA.gene,EUC05456-RA.gene,EUC07238-RA.gene,EUC18675-RA.gene,EUC08588-RA.gene,EUC05248-RA.gene,EUC12103-RA.gene,EUC05328-RA.gene,EUC03941-RA.gene,EUC11721-RA.gene,EUC03875-RA.gene,EUC21295-RA.gene,EUC22749-RA.gene
The Golgi pH Regulator (GPHR) Family N-terminal	EUC16200-RA.gene
Mob1/phocein family	EUC24898-RA.gene,EUC04422-RA.gene
Hydantoinase B/oxoprolinase	EUC07498-RA.gene,EUC17395-RA.gene
BNR/Asp-box repeat	EUC10354-RA.gene
recA bacterial DNA recombination protein	EUC19738-RA.gene,EUC17692-RA.gene,EUC02289-RA.gene,EUC03062-RA.gene,EUC16624-RA.gene,EUC21805-RA.gene,EUC18924-RA.gene,EUC04315-RA.gene
Glycerol-3-phosphate acyltransferase N-terminal	EUC01994-RA.gene
Protein of unknown function (DUF773)	EUC17429-RA.gene
Cyclin C-terminal domain	EUC02858-RA.gene
Signal peptidase, peptidase S26	EUC09536-RA.gene,EUC07670-RA.gene,EUC20468-RA.gene,EUC09009-RA.gene,EUC02341-RA.gene,EUC09010-RA.gene,EUC26653-RA.gene
Patatin-like phospholipase	EUC12272-RA.gene,EUC22519-RA.gene,EUC12006-RA.gene,EUC12005-RA.gene,EUC10512-RA.gene,EUC10868-RA.gene,EUC20838-RA.gene,EUC20304-RA.gene,EUC20960-RA.gene,EUC24049-RA.gene,EUC15005-RA.gene
ERG2 and Sigma1 receptor like protein	EUC02984-RA.gene
DNA mismatch repair protein Mlh1 C-terminus	EUC20099-RA.gene
Ribosomal protein L7/L12 C-terminal domain	EUC15577-RA.gene,EUC26620-RA.gene,EUC17713-RA.gene,EUC26416-RA.gene,EUC22045-RA.gene,EUC23115-RA.gene,EUC22046-RA.gene,EUC15578-RA.gene,EUC16311-RA.gene,EUC12151-RA.gene
4Fe-4S double cluster binding domain	PB.10126,PB.7189,EUC24540-RA.gene
Fanconi anemia group F protein (FANCF)	EUC04916-RA.gene
HAUS augmin-like complex subunit 2	EUC14876-RA.gene
DNA gyrase/topoisomerase IV, subunit A	EUC23847-RA.gene,EUC18973-RA.gene,EUC23869-RA.gene
Profilin	EUC21973-RA.gene,EUC23182-RA.gene,EUC01375-RA.gene,EUC17170-RA.gene
Domain of unknown function (DUF1785)	PB.14905
SNARE-complex protein Syntaxin-18 N-terminus	EUC15802-RA.gene
Sugar efflux transporter for intercellular exchange	EUC22694-RA.gene,EUC16901-RA.gene,EUC13559-RA.gene,EUC15538-RA.gene,EUC15539-RA.gene,EUC25433-RA.gene,EUC19888-RA.gene,EUC25255-RA.gene,EUC20779-RA.gene,EUC25254-RA.gene,EUC00626-RA.gene,EUC06379-RA.gene,EUC14361-RA.gene,EUC15548-RA.gene,EUC13560-RA.gene,EUC23284-RA.gene,EUC15915-RA.gene,EUC15914-RA.gene,EUC18107-RA.gene,EUC13150-RA.gene,EUC13556-RA.gene,EUC15537-RA.gene,EUC01227-RA.gene,EUC15549…
RecQ-mediated genome instability protein 2	EUC04529-RA.gene
Chloroplast envelope transporter	EUC04210-RA.gene
Cytochrome oxidase assembly protein	EUC06867-RA.gene
Folate receptor family	EUC14363-RA.gene
Thylakoid soluble phosphoprotein TSP9	EUC14700-RA.gene
RING-H2 zinc finger domain	EUC11120-RA.gene,EUC00746-RA.gene,EUC25167-RA.gene,EUC10439-RA.gene,EUC23725-RA.gene,EUC22949-RA.gene,EUC12356-RA.gene,EUC06247-RA.gene,EUC20223-RA.gene,EUC12084-RA.gene,EUC17824-RA.gene,EUC16264-RA.gene,EUC14484-RA.gene,EUC22718-RA.gene,EUC10370-RA.gene,EUC26428-RA.gene,EUC17018-RA.gene,EUC14416-RA.gene,EUC07617-RA.gene,EUC17301-RA.gene,EUC04361-RA.gene,EUC01294-RA.gene,EUC14908-RA.gene,EUC05345…
Alkaline and neutral invertase	EUC24250-RA.gene,EUC20142-RA.gene,EUC10945-RA.gene,EUC25327-RA.gene,EUC24189-RA.gene,EUC03591-RA.gene,EUC14478-RA.gene,EUC09762-RA.gene,EUC14348-RA.gene,EUC09867-RA.gene,EUC12575-RA.gene,EUC22964-RA.gene,EUC18731-RA.gene,EUC08620-RA.gene
Embryo-specific protein 3, (ATS3)	EUC12240-RA.gene,EUC13722-RA.gene,EUC07303-RA.gene,EUC06614-RA.gene
Seed dormancy control	EUC26529-RA.gene,EUC02236-RA.gene,EUC12362-RA.gene,EUC21529-RA.gene,EUC17574-RA.gene,EUC13222-RA.gene,EUC02814-RA.gene,EUC04666-RA.gene,EUC07788-RA.gene,EUC02235-RA.gene,EUC17371-RA.gene,EUC23189-RA.gene,EUC17431-RA.gene,EUC02936-RA.gene,EUC25409-RA.gene,EUC13956-RA.gene,EUC21820-RA.gene,EUC00527-RA.gene,EUC15957-RA.gene
Tripeptidyl peptidase II	EUC21655-RA.gene
FDF domain	EUC08224-RA.gene,EUC09417-RA.gene,EUC05672-RA.gene
S1/P1 Nuclease	EUC22747-RA.gene,EUC17721-RA.gene,EUC17720-RA.gene
Bromodomain	EUC21462-RA.gene,EUC23036-RA.gene,EUC12447-RA.gene,EUC17791-RA.gene,EUC07712-RA.gene,EUC05915-RA.gene,EUC21018-RA.gene,EUC14959-RA.gene,EUC21875-RA.gene,EUC00740-RA.gene,EUC14286-RA.gene,EUC00003-RA.gene,PB.1375,EUC21069-RA.gene,EUC21688-RA.gene,EUC07447-RA.gene,EUC04053-RA.gene,EUC23061-RA.gene,EUC14806-RA.gene,EUC20683-RA.gene,EUC23511-RA.gene,EUC14385-RA.gene
Vacuolar protein 14 C-terminal Fig4p binding	EUC13842-RA.gene,EUC17434-RA.gene
RNA polymerase Rpb3/Rpb11 dimerisation domain	PB.470,EUC00853-RA.gene,EUC06233-RA.gene,EUC23867-RA.gene,EUC00852-RA.gene,EUC11308-RA.gene,EUC07222-RA.gene
Eukaryotic translation initiation factor 2 alpha subunit	EUC16830-RA.gene,EUC20382-RA.gene,EUC16064-RA.gene,EUC20381-RA.gene
Nucleosome assembly protein (NAP)	EUC13592-RA.gene,EUC25445-RA.gene,EUC12974-RA.gene,EUC03754-RA.gene
Saposin-like type B, region 2	EUC22543-RA.gene,EUC01009-RA.gene,EUC16874-RA.gene,EUC06953-RA.gene,PB.5870
Domain of unknown function DUF221	PB.11328
Iron-containing alcohol dehydrogenase	EUC00444-RA.gene
Diacylglycerol kinase catalytic domain	EUC19628-RA.gene,EUC17716-RA.gene,EUC23716-RA.gene,EUC16699-RA.gene,EUC07289-RA.gene,EUC03531-RA.gene,EUC10613-RA.gene,EUC22899-RA.gene
Slime mold cyclic AMP receptor	EUC14155-RA.gene
E3 UFM1-protein ligase 1	EUC12231-RA.gene
RED-like protein N-terminal region	EUC19741-RA.gene
E3 ubiquitin-protein ligase UBR4	EUC19719-RA.gene
P-loop containing NTP hydrolase pore-1	EUC08936-RA.gene,EUC10658-RA.gene
Protein of unknown function (DUF2854)	EUC02876-RA.gene
DHHA2 domain	EUC11994-RA.gene
ThiC-associated domain	EUC03938-RA.gene
Retinoblastoma-associated protein B domain	EUC06343-RA.gene
Biotin carboxylase C-terminal domain	EUC11519-RA.gene,EUC18890-RA.gene,EUC00578-RA.gene
Acidic N-terminal SPT6	EUC18842-RA.gene,EUC10240-RA.gene
MYND finger	EUC09036-RA.gene,EUC03123-RA.gene,EUC10697-RA.gene,EUC14011-RA.gene,EUC20191-RA.gene,EUC25224-RA.gene,EUC09462-RA.gene,EUC08079-RA.gene,EUC10892-RA.gene,EUC06766-RA.gene,EUC20671-RA.gene,EUC08654-RA.gene
ZPR1 zinc-finger domain	EUC12014-RA.gene
N terminus of Rad21 / Rec8 like protein	EUC01852-RA.gene,EUC17764-RA.gene,EUC08738-RA.gene,EUC20419-RA.gene
Dirigent-like protein	EUC19732-RA.gene,EUC00913-RA.gene,EUC07058-RA.gene,EUC03039-RA.gene,EUC12140-RA.gene,EUC02018-RA.gene,EUC09045-RA.gene,EUC07057-RA.gene,EUC05064-RA.gene,EUC00082-RA.gene,EUC06628-RA.gene,EUC21497-RA.gene,EUC09382-RA.gene,PB.8642,EUC23931-RA.gene,EUC08204-RA.gene,EUC15687-RA.gene,EUC22609-RA.gene,EUC05061-RA.gene,EUC10975-RA.gene,EUC00763-RA.gene,PB.10924,EUC17465-RA.gene,EUC03016-RA.gene,EUC05060…
EPSP synthase (3-phosphoshikimate 1-carboxyvinyltransferase)	EUC21628-RA.gene
UL49 family	EUC14052-RA.gene
Polyphenol oxidase middle domain	EUC22990-RA.gene,EUC09467-RA.gene,EUC04756-RA.gene,EUC09466-RA.gene,EUC04758-RA.gene,EUC04761-RA.gene,EUC23045-RA.gene,EUC13393-RA.gene,EUC21839-RA.gene,EUC09468-RA.gene,EUC25827-RA.gene
Protein of unknown function (DUF1232)	EUC01895-RA.gene
Aerolysin toxin	EUC15316-RA.gene,EUC20799-RA.gene,EUC15319-RA.gene
Transcriptional regulator DELLA protein N terminal	EUC13866-RA.gene,EUC23143-RA.gene
Transcription factor Tfb4	EUC22115-RA.gene,EUC20645-RA.gene,EUC00274-RA.gene
Matrixin	EUC20438-RA.gene,EUC24311-RA.gene,PB.11250,EUC24312-RA.gene,PB.1674,EUC03091-RA.gene
MTH538 TIR-like domain (DUF1863)	PB.10538,EUC22157-RA.gene,PB.11711,PB.9802
VHS domain	EUC20509-RA.gene,EUC02318-RA.gene,EUC00390-RA.gene,EUC03719-RA.gene,EUC09445-RA.gene,EUC22704-RA.gene
Peroxidase	EUC01390-RA.gene,EUC04021-RA.gene,EUC09186-RA.gene,EUC07663-RA.gene,EUC10748-RA.gene,EUC15730-RA.gene,EUC14468-RA.gene,EUC19589-RA.gene,EUC23567-RA.gene,EUC21006-RA.gene,EUC10523-RA.gene,EUC03771-RA.gene,EUC14411-RA.gene,EUC05777-RA.gene,EUC22878-RA.gene,EUC04211-RA.gene,EUC15727-RA.gene,EUC01673-RA.gene,EUC05020-RA.gene,EUC14410-RA.gene,EUC12316-RA.gene,EUC14199-RA.gene,EUC02997-RA.gene,EUC09244…
Threonylcarbamoyl adenosine biosynthesis protein TsaE	EUC02128-RA.gene
Death-like domain of SPT6	EUC18842-RA.gene,EUC10240-RA.gene
Cytosolic domain of 10TM putative phosphate transporter	EUC14318-RA.gene,EUC00609-RA.gene,EUC11199-RA.gene,EUC00427-RA.gene,EUC01555-RA.gene,EUC10102-RA.gene,EUC04481-RA.gene,EUC14888-RA.gene,EUC05838-RA.gene,EUC14110-RA.gene,EUC16209-RA.gene
Ku70/Ku80 N-terminal alpha/beta domain	EUC04196-RA.gene,EUC05939-RA.gene
Signal peptide binding domain	EUC19217-RA.gene,EUC20281-RA.gene
CRAL/TRIO, N-terminal domain	EUC20115-RA.gene,EUC23230-RA.gene,EUC15092-RA.gene,EUC00370-RA.gene,EUC05208-RA.gene,EUC25911-RA.gene,EUC05994-RA.gene,EUC25699-RA.gene,EUC25700-RA.gene,EUC17835-RA.gene,EUC02319-RA.gene,EUC11530-RA.gene,EUC11531-RA.gene,EUC15520-RA.gene
DNA Binding Domain (C-terminal) Leafy/Floricaula	EUC14685-RA.gene
Herpesviridae UL52/UL70 DNA primase	EUC24343-RA.gene
Non-repetitive/WGA-negative nucleoporin C-terminal	EUC21939-RA.gene,EUC17435-RA.gene
Bucentaur or craniofacial development	EUC08955-RA.gene
Cytochrome b/b6/petB	EUC07596-RA.gene,EUC23946-RA.gene
SMP-30/Gluconolaconase/LRE-like region	EUC12097-RA.gene,EUC26176-RA.gene,EUC14213-RA.gene,EUC23604-RA.gene,EUC18205-RA.gene,EUC10738-RA.gene,EUC00037-RA.gene,EUC05893-RA.gene,EUC08792-RA.gene,EUC20879-RA.gene,EUC20811-RA.gene,EUC21266-RA.gene,EUC05682-RA.gene,EUC10863-RA.gene,EUC21575-RA.gene,EUC05683-RA.gene,EUC20812-RA.gene,EUC05681-RA.gene
CDP-alcohol phosphatidyltransferase	EUC13425-RA.gene,EUC00511-RA.gene,EUC01313-RA.gene,EUC09060-RA.gene,EUC01290-RA.gene
Sphingolipid Delta4-desaturase (DES)	EUC16003-RA.gene
E2F transcription factor CC-MB domain	EUC06291-RA.gene,EUC24185-RA.gene,EUC12127-RA.gene
Modifier of rudimentary (Mod(r)) protein	EUC03481-RA.gene
LETM1-like protein	EUC09670-RA.gene,EUC19098-RA.gene,EUC06260-RA.gene,EUC19275-RA.gene,EUC02551-RA.gene,EUC02552-RA.gene
Cellulose biosynthesis protein BcsQ	EUC21674-RA.gene
Zinc-ribbon	EUC20064-RA.gene,EUC04995-RA.gene,EUC20560-RA.gene,EUC05624-RA.gene,EUC01229-RA.gene
Phosphoglucomutase/phosphomannomutase, alpha/beta/alpha domain I	EUC19231-RA.gene,EUC09207-RA.gene,EUC13853-RA.gene,EUC21953-RA.gene,EUC13871-RA.gene
Ethylbenzene dehydrogenase	EUC03897-RA.gene,EUC11695-RA.gene
Prokaryotic homologs of the JAB domain	EUC14033-RA.gene,EUC09960-RA.gene,EUC02774-RA.gene,EUC01563-RA.gene
tRNA methyl transferase	EUC22741-RA.gene,EUC01209-RA.gene
Disordered region downstream of MFMR	EUC05415-RA.gene,EUC01992-RA.gene,EUC11108-RA.gene,EUC12545-RA.gene
Mitochondrial domain of unknown function (DUF1713)	EUC14203-RA.gene
60S ribosome biogenesis protein Rrp14	EUC12257-RA.gene
Glycosyltransferase family 43	EUC15461-RA.gene,EUC22923-RA.gene,EUC15672-RA.gene,EUC17500-RA.gene,EUC22428-RA.gene
SPT2 chromatin protein	EUC06314-RA.gene,EUC01934-RA.gene
GDP-fucose protein O-fucosyltransferase	EUC23515-RA.gene,EUC02394-RA.gene,EUC05037-RA.gene,EUC08298-RA.gene,EUC23385-RA.gene,EUC01498-RA.gene,EUC16489-RA.gene,EUC21513-RA.gene,EUC08996-RA.gene,EUC08806-RA.gene,EUC25134-RA.gene,EUC24428-RA.gene,EUC17912-RA.gene,EUC05036-RA.gene,EUC24956-RA.gene,EUC20659-RA.gene,EUC22833-RA.gene,EUC02581-RA.gene,EUC11045-RA.gene,EUC19022-RA.gene,EUC23152-RA.gene,EUC04949-RA.gene,EUC19729-RA.gene,EUC14275…
CHASE domain	EUC22978-RA.gene,EUC04709-RA.gene,EUC08084-RA.gene
Mitotic checkpoint protein	EUC00346-RA.gene
Protein of unknown function (DUF677)	EUC15624-RA.gene,EUC21548-RA.gene,EUC21668-RA.gene,EUC14505-RA.gene,EUC23431-RA.gene,EUC21549-RA.gene,EUC13184-RA.gene,EUC13186-RA.gene,EUC06270-RA.gene,EUC25718-RA.gene
Late embryogenesis abundant protein 18	EUC17519-RA.gene
COPI associated protein	EUC13254-RA.gene
Phosphoribosylglycinamide synthetase, ATP-grasp (A) domain	EUC05301-RA.gene
Cyanate lyase C-terminal domain	EUC10540-RA.gene
Uncharacterised protein family (UPF0154)	PB.3220,PB.3221
Aconitase C-terminal domain	EUC24423-RA.gene,EUC21884-RA.gene,EUC14895-RA.gene,EUC20612-RA.gene
PHD-like zinc-binding domain	EUC07175-RA.gene,EUC01188-RA.gene,EUC22185-RA.gene,EUC00558-RA.gene,EUC16589-RA.gene,EUC13353-RA.gene,EUC13906-RA.gene,EUC11187-RA.gene,EUC05938-RA.gene
Signal recognition particle 14kD protein	EUC17029-RA.gene,EUC12953-RA.gene,EUC12955-RA.gene,EUC05867-RA.gene
Protein similar to CwfJ C-terminus 1	EUC07958-RA.gene,EUC25453-RA.gene
Caulimovirus viroplasmin	EUC07662-RA.gene
Transcription factor TFIID complex subunit 8 C-term	EUC22152-RA.gene,EUC10189-RA.gene
MYB-CC type transfactor, LHEQLE motif	EUC17422-RA.gene,EUC00238-RA.gene,EUC15611-RA.gene,EUC22475-RA.gene,EUC02528-RA.gene,EUC10098-RA.gene,EUC08939-RA.gene,EUC16427-RA.gene,EUC19203-RA.gene,EUC16132-RA.gene,EUC14162-RA.gene,EUC16594-RA.gene
Polysaccharide lyase family 4, domain II	EUC09843-RA.gene,EUC16250-RA.gene,EUC14247-RA.gene,EUC21569-RA.gene,EUC10663-RA.gene,EUC06794-RA.gene,EUC10662-RA.gene,EUC16251-RA.gene,EUC16252-RA.gene,EUC03126-RA.gene
RNA cap guanine-N2 methyltransferase	EUC03675-RA.gene,EUC00400-RA.gene,EUC21345-RA.gene,EUC05249-RA.gene
Cytochrome C oxidase copper chaperone (COX17)	EUC19679-RA.gene,EUC18506-RA.gene,EUC01171-RA.gene,EUC18503-RA.gene
Dipeptidyl peptidase IV (DPP IV) N-terminal region	EUC20465-RA.gene,EUC24122-RA.gene,EUC07171-RA.gene
Protein tyrosine kinase	EUC16746-RA.gene,EUC16534-RA.gene,EUC12889-RA.gene,EUC17857-RA.gene,EUC17152-RA.gene,EUC09217-RA.gene,EUC18465-RA.gene,EUC20086-RA.gene,EUC11529-RA.gene,EUC00580-RA.gene,EUC03566-RA.gene,EUC02286-RA.gene,EUC24760-RA.gene,EUC18511-RA.gene,EUC24333-RA.gene,PB.13320,EUC06493-RA.gene,PB.12390,EUC14390-RA.gene,EUC09275-RA.gene,EUC13888-RA.gene,EUC11306-RA.gene,EUC11741-RA.gene,EUC24639-RA.gene,EUC2199…
Phosphoglucomutase/phosphomannomutase, C-terminal domain	EUC09207-RA.gene,EUC09625-RA.gene,EUC13853-RA.gene
Phospholipase D Active site motif	EUC22109-RA.gene,EUC17035-RA.gene,EUC08157-RA.gene,EUC22764-RA.gene,EUC16302-RA.gene,EUC10775-RA.gene,EUC20825-RA.gene,EUC06657-RA.gene,EUC07547-RA.gene,EUC04962-RA.gene,EUC22111-RA.gene,EUC22765-RA.gene,EUC04964-RA.gene,EUC24748-RA.gene
SOS response associated peptidase (SRAP)	EUC14567-RA.gene,EUC13701-RA.gene
Molybdenum Cofactor Synthesis C	EUC17880-RA.gene
N-acetylglucosaminyltransferase II (MGAT2)	EUC04717-RA.gene
Ubiquitin-activating enzyme E1 FCCH domain	EUC14731-RA.gene,EUC03988-RA.gene
Xyloglucan endo-transglycosylase (XET) C-terminus	EUC06336-RA.gene,EUC14656-RA.gene,EUC20460-RA.gene,EUC00985-RA.gene,EUC18087-RA.gene,EUC04868-RA.gene,EUC22237-RA.gene,EUC18699-RA.gene,EUC11969-RA.gene,EUC03788-RA.gene,EUC02789-RA.gene,EUC18088-RA.gene,EUC16327-RA.gene,EUC01608-RA.gene,EUC09661-RA.gene,EUC17064-RA.gene,EUC02786-RA.gene,EUC03787-RA.gene,EUC06123-RA.gene,EUC01761-RA.gene,EUC17063-RA.gene,EUC05417-RA.gene,EUC10575-RA.gene,EUC02046…
zinc-ribbon family	EUC12312-RA.gene
Protein of unknown function (DUF4079)	EUC09659-RA.gene,EUC05184-RA.gene
Mid domain of argonaute	EUC04046-RA.gene,EUC21248-RA.gene,EUC03682-RA.gene,EUC15303-RA.gene,EUC12113-RA.gene,EUC15301-RA.gene,EUC24213-RA.gene,EUC05441-RA.gene
Nrap protein PAP/OAS-like domain	EUC02442-RA.gene
Receptor family ligand binding region	EUC13583-RA.gene,EUC14281-RA.gene,EUC17253-RA.gene,EUC15024-RA.gene,EUC09586-RA.gene,EUC14002-RA.gene,EUC08440-RA.gene,EUC24391-RA.gene,EUC11541-RA.gene,EUC07719-RA.gene,EUC02622-RA.gene,EUC07720-RA.gene,EUC14006-RA.gene,EUC18564-RA.gene,EUC00109-RA.gene,EUC08524-RA.gene,EUC14284-RA.gene,EUC14009-RA.gene,EUC02623-RA.gene,EUC15471-RA.gene,EUC00751-RA.gene,EUC15369-RA.gene,EUC22804-RA.gene,EUC14008…
ARP2/3 complex ARPC3 (21 kDa) subunit	EUC05802-RA.gene
Homeobox associated leucine zipper	EUC06146-RA.gene,EUC07879-RA.gene,EUC12980-RA.gene,EUC10604-RA.gene,EUC13303-RA.gene,EUC13064-RA.gene,EUC26423-RA.gene,EUC22234-RA.gene,EUC04438-RA.gene,EUC22835-RA.gene,EUC06753-RA.gene,EUC25547-RA.gene,EUC25334-RA.gene,EUC15120-RA.gene,EUC19481-RA.gene,EUC26446-RA.gene
CHDNT (NUC034) domain	EUC08477-RA.gene
Magnesium transporter NIPA	EUC03166-RA.gene,EUC02448-RA.gene,EUC05279-RA.gene,EUC08644-RA.gene,EUC09040-RA.gene,EUC05358-RA.gene,PB.13525,EUC14116-RA.gene,EUC09039-RA.gene,EUC25565-RA.gene
Thioesterase domain	EUC01511-RA.gene
GC-rich sequence DNA-binding factor-like protein	EUC08182-RA.gene,EUC26542-RA.gene
Eukaryotic protein of unknown function (DUF953)	EUC17763-RA.gene
Mini-chromosome maintenance replisome factor	EUC08207-RA.gene,EUC07416-RA.gene
E3 Ubiquitin ligase	EUC22330-RA.gene,PB.15037
RNA binding motif	EUC09439-RA.gene,EUC00851-RA.gene,EUC00823-RA.gene,EUC23529-RA.gene,EUC15768-RA.gene,EUC09962-RA.gene,EUC22526-RA.gene,EUC03477-RA.gene
Calcineurin-like phosphoesterase superfamily domain	EUC12961-RA.gene,EUC16294-RA.gene
Lipocalin-like domain	EUC16288-RA.gene,EUC09025-RA.gene
Eukaryotic aspartyl protease	EUC22543-RA.gene,EUC19945-RA.gene,EUC00429-RA.gene,EUC04511-RA.gene,EUC01009-RA.gene,EUC06297-RA.gene,EUC12914-RA.gene,EUC03476-RA.gene,EUC16874-RA.gene,EUC26547-RA.gene,EUC07462-RA.gene,EUC05647-RA.gene,EUC26546-RA.gene,EUC00430-RA.gene,EUC17115-RA.gene,EUC07940-RA.gene,EUC14855-RA.gene,EUC21604-RA.gene,EUC17002-RA.gene,EUC20622-RA.gene,EUC00568-RA.gene,EUC14854-RA.gene,EUC14518-RA.gene,EUC11803…
SH2 domain	EUC18842-RA.gene,EUC10240-RA.gene
Transcription factor Iwr1	EUC22811-RA.gene
tRNA pseudouridine synthase	EUC21633-RA.gene,EUC25277-RA.gene,EUC05004-RA.gene,EUC10599-RA.gene,EUC00004-RA.gene
Tubulin-tyrosine ligase family	PB.14335
CobQ/CobB/MinD/ParA nucleotide binding domain	EUC10681-RA.gene,EUC19217-RA.gene,EUC14810-RA.gene,EUC21674-RA.gene,EUC19545-RA.gene,EUC23412-RA.gene,EUC10258-RA.gene
Arabidopsis phospholipase-like protein (PEARLI 4)	EUC24591-RA.gene,EUC03254-RA.gene,EUC23772-RA.gene,EUC03642-RA.gene,EUC02922-RA.gene,EUC19631-RA.gene,PB.5278,EUC12462-RA.gene
MATH domain	EUC24250-RA.gene,EUC10945-RA.gene,EUC13919-RA.gene,EUC01053-RA.gene,EUC24206-RA.gene,EUC11715-RA.gene,EUC07194-RA.gene
Oxidoreductase FAD-binding domain	EUC14022-RA.gene,EUC00360-RA.gene,EUC18790-RA.gene,EUC08371-RA.gene
Secretory pathway protein Sec39	EUC17544-RA.gene
Ubiquitin-2 like Rad60 SUMO-like	EUC07163-RA.gene,EUC23246-RA.gene,EUC00251-RA.gene,PB.12016,EUC06456-RA.gene,EUC23430-RA.gene,EUC15353-RA.gene,EUC24691-RA.gene,EUC25125-RA.gene,PB.164,EUC03313-RA.gene,PB.11399,EUC14909-RA.gene,PB.1955,EUC14874-RA.gene,EUC11911-RA.gene,EUC25810-RA.gene,PB.1375,EUC20016-RA.gene,PB.12048,EUC16626-RA.gene,EUC26224-RA.gene,EUC24878-RA.gene,EUC18036-RA.gene,EUC01230-RA.gene,PB.10748,EUC13461-RA.gene
Importin-beta N-terminal domain	EUC07163-RA.gene,EUC18989-RA.gene,EUC11703-RA.gene,EUC04487-RA.gene,EUC12999-RA.gene,PB.12928,EUC23753-RA.gene,EUC07736-RA.gene,EUC25883-RA.gene,EUC15030-RA.gene,EUC03991-RA.gene,EUC16473-RA.gene
RimM N-terminal domain	EUC20864-RA.gene
Mitochondrial ribosomal protein L27	EUC22834-RA.gene,EUC01677-RA.gene
YIF1	EUC08878-RA.gene,EUC08877-RA.gene,EUC11373-RA.gene,EUC26717-RA.gene,EUC16549-RA.gene
Sigma-70 region 2	EUC07362-RA.gene,EUC12474-RA.gene,EUC08183-RA.gene,EUC17893-RA.gene,EUC22842-RA.gene,EUC23285-RA.gene
Importin beta binding domain	EUC00033-RA.gene,EUC03866-RA.gene,EUC10883-RA.gene,EUC24517-RA.gene
PRMT5 oligomerisation domain	EUC05583-RA.gene
S25 ribosomal protein	EUC24152-RA.gene,EUC25703-RA.gene
Ubiquinol-cytochrome C chaperone	EUC22896-RA.gene
Fis1 C-terminal tetratricopeptide repeat	EUC02449-RA.gene
D-arabinono-1,4-lactone oxidase	EUC02644-RA.gene,EUC09449-RA.gene,EUC10507-RA.gene
CBS domain	EUC12891-RA.gene,EUC10405-RA.gene,EUC07895-RA.gene,EUC17487-RA.gene,EUC07263-RA.gene,EUC10391-RA.gene,EUC20765-RA.gene,EUC00207-RA.gene,EUC04256-RA.gene,EUC23222-RA.gene,EUC02362-RA.gene,EUC11280-RA.gene,EUC20744-RA.gene,EUC11505-RA.gene,EUC19664-RA.gene,EUC02060-RA.gene,EUC00854-RA.gene,EUC08485-RA.gene,EUC03346-RA.gene,EUC24618-RA.gene,EUC19083-RA.gene,EUC23525-RA.gene,EUC19074-RA.gene,EUC13118…
U6-snRNA interacting domain of PrP8	EUC00526-RA.gene
Domain of unknown function (DUF4792)	EUC26657-RA.gene,EUC00059-RA.gene
MraW methylase family	EUC01893-RA.gene
Spb1 C-terminal domain	EUC25706-RA.gene
Glycyl-tRNA synthetase alpha subunit	EUC01077-RA.gene
Imidazoleglycerol-phosphate dehydratase	EUC09825-RA.gene
CNH domain	EUC01954-RA.gene,EUC06738-RA.gene
LEM3 (ligand-effect modulator 3) family / CDC50 family	EUC02360-RA.gene,EUC11184-RA.gene
Ran-interacting Mog1 protein	EUC07868-RA.gene
Nucleotide-diphospho-sugar transferase	EUC24563-RA.gene,EUC13182-RA.gene,EUC02023-RA.gene,EUC23009-RA.gene,EUC16726-RA.gene,EUC05585-RA.gene,EUC25096-RA.gene,EUC14760-RA.gene,EUC15692-RA.gene,PB.13892,EUC25097-RA.gene,EUC23488-RA.gene
Trm112p-like protein	EUC00436-RA.gene,EUC25203-RA.gene
RNA pseudouridylate synthase	EUC12422-RA.gene,EUC06651-RA.gene,EUC18225-RA.gene,EUC09747-RA.gene,EUC09026-RA.gene,EUC23573-RA.gene,EUC01316-RA.gene,EUC15541-RA.gene
RNA polymerase II-binding domain.	EUC03312-RA.gene,EUC01812-RA.gene,EUC03446-RA.gene,EUC24616-RA.gene,EUC04669-RA.gene,EUC22579-RA.gene,EUC17266-RA.gene,EUC25897-RA.gene
Rubredoxin	EUC10388-RA.gene
Beta-eliminating lyase	EUC21437-RA.gene,EUC12213-RA.gene,EUC23381-RA.gene,EUC02364-RA.gene
BAG domain	EUC26275-RA.gene,EUC21167-RA.gene,EUC21123-RA.gene,EUC08101-RA.gene,EUC26347-RA.gene,EUC22567-RA.gene,EUC26274-RA.gene,EUC10242-RA.gene,EUC14723-RA.gene,EUC09605-RA.gene,EUC05842-RA.gene
Cell cycle regulated microtubule associated protein	EUC21897-RA.gene,EUC10477-RA.gene,EUC08033-RA.gene,EUC11164-RA.gene
4Fe-4S binding domain	PB.10126,PB.7189,EUC24540-RA.gene,EUC10646-RA.gene
Nuclear pore complex scaffold, nucleoporins 186/192/205	EUC12799-RA.gene
Domain of unknown function DUF220	EUC12700-RA.gene
BSD domain	EUC24614-RA.gene,EUC02104-RA.gene,EUC23245-RA.gene,EUC15589-RA.gene,EUC23291-RA.gene,EUC15900-RA.gene,EUC06006-RA.gene,EUC08135-RA.gene
Ethanolamine utilisation - propanediol utilisation	EUC02128-RA.gene,EUC17076-RA.gene,EUC02021-RA.gene
Vacuolar-sorting-associated 13 protein C-terminal	EUC21273-RA.gene,EUC16156-RA.gene
Domain of unknown function (DUF3336)	EUC10512-RA.gene
Plant mobile domain	PB.3471,PB.1634,PB.13830,EUC07666-RA.gene,EUC00874-RA.gene,PB.765,PB.10407,PB.7576,EUC20586-RA.gene,PB.5920,EUC11713-RA.gene,PB.10668,PB.2390,EUC02994-RA.gene,EUC20456-RA.gene,EUC20919-RA.gene,PB.503,EUC02715-RA.gene,EUC07859-RA.gene,PB.86,PB.7642
Glycosyltransferase family 28 N-terminal domain	EUC21204-RA.gene,EUC11170-RA.gene
Phosphatidylinositol-specific phospholipase C, Y domain	EUC14711-RA.gene,EUC02230-RA.gene,EUC18828-RA.gene,EUC16819-RA.gene
WW domain binding protein 11	EUC04114-RA.gene
GNT-I family	EUC17747-RA.gene
UTP--glucose-1-phosphate uridylyltransferase	EUC22668-RA.gene,EUC20486-RA.gene,EUC25983-RA.gene
Zinc-finger of sodium channel modifier 1	EUC00827-RA.gene
SpoU rRNA Methylase family	EUC23894-RA.gene,EUC04516-RA.gene,EUC25584-RA.gene,EUC06788-RA.gene,EUC05030-RA.gene,EUC18764-RA.gene
RNA polymerases M/15 Kd subunit	EUC14958-RA.gene
Transcriptional regulator of RNA polII, SAGA, subunit	EUC11071-RA.gene,EUC21005-RA.gene,EUC09079-RA.gene,EUC18118-RA.gene
Ribosomal protein L35	EUC08851-RA.gene,EUC24918-RA.gene
Cytosol aminopeptidase family, N-terminal domain	EUC08888-RA.gene
TIM21	EUC07430-RA.gene,EUC24819-RA.gene
AFG1-like ATPase	EUC05593-RA.gene,EUC11089-RA.gene
Urb2/Npa2 family	EUC18730-RA.gene
Phosphatidylinositol 3- and 4-kinase	EUC13483-RA.gene,EUC18326-RA.gene,EUC09124-RA.gene,EUC16916-RA.gene,EUC17842-RA.gene,EUC13317-RA.gene,EUC02961-RA.gene,EUC11014-RA.gene,EUC17761-RA.gene,EUC07591-RA.gene,EUC08361-RA.gene,EUC00767-RA.gene,EUC17841-RA.gene,EUC17760-RA.gene,EUC00564-RA.gene
SNF5 / SMARCB1 / INI1	EUC14381-RA.gene,EUC07846-RA.gene,EUC19266-RA.gene
Mitochondrial ribonuclease P subunit (RPM2)	EUC10973-RA.gene
Dynamin family	EUC18301-RA.gene,EUC05318-RA.gene,EUC05605-RA.gene,EUC02114-RA.gene,EUC26367-RA.gene,EUC01175-RA.gene,EUC16022-RA.gene,EUC06452-RA.gene,EUC05851-RA.gene,EUC25609-RA.gene,EUC24247-RA.gene,EUC26376-RA.gene,EUC26361-RA.gene,EUC17938-RA.gene,PB.11200,EUC19686-RA.gene,EUC07636-RA.gene,EUC14268-RA.gene,EUC17757-RA.gene,EUC22563-RA.gene,EUC09101-RA.gene,EUC17076-RA.gene,EUC01202-RA.gene,EUC23672-RA.gene…
Pam16	EUC14681-RA.gene,EUC05920-RA.gene
KIP1-like protein	EUC07763-RA.gene,EUC04228-RA.gene,EUC16637-RA.gene,EUC07783-RA.gene,EUC22625-RA.gene,EUC00576-RA.gene,EUC06358-RA.gene,EUC14531-RA.gene,EUC01224-RA.gene,EUC03138-RA.gene,EUC06770-RA.gene
Glycosyl hydrolase family 65, N-terminal domain	EUC18239-RA.gene
FACT complex subunit (SPT16/CDC68)	EUC06944-RA.gene
Domain of unknown function (DUF3395)	EUC18442-RA.gene,EUC13381-RA.gene
Male sterility protein	EUC25475-RA.gene,EUC14395-RA.gene,EUC19052-RA.gene,EUC01068-RA.gene,EUC14307-RA.gene,EUC22299-RA.gene,EUC02571-RA.gene,EUC19619-RA.gene,EUC10029-RA.gene,EUC20148-RA.gene,PB.11527,EUC03823-RA.gene,EUC19049-RA.gene,PB.14741,EUC20174-RA.gene,EUC20535-RA.gene,EUC18378-RA.gene,PB.9987,EUC16614-RA.gene,EUC06258-RA.gene,EUC16194-RA.gene,PB.6545,EUC00893-RA.gene,EUC23442-RA.gene,PB.6547,EUC25066-RA.gene,…
Red chlorophyll catabolite reductase (RCC reductase)	EUC20829-RA.gene
MIF4G like	EUC08951-RA.gene
Chloramphenicol phosphotransferase-like protein	EUC02128-RA.gene
Auxin response factor	EUC19232-RA.gene,EUC21420-RA.gene,EUC04795-RA.gene,EUC11198-RA.gene,EUC16360-RA.gene,EUC03962-RA.gene,EUC13902-RA.gene,EUC12212-RA.gene,EUC08417-RA.gene,EUC14346-RA.gene,EUC16392-RA.gene,EUC16391-RA.gene,EUC23258-RA.gene,EUC05321-RA.gene,EUC04784-RA.gene,EUC11854-RA.gene,EUC12632-RA.gene,EUC06536-RA.gene
SLBB domain	EUC15037-RA.gene
DAK2 domain	EUC23444-RA.gene
ATP synthase subunit C	EUC08929-RA.gene,EUC00133-RA.gene,EUC14459-RA.gene,EUC23689-RA.gene,EUC23690-RA.gene,EUC10027-RA.gene,EUC18637-RA.gene,EUC22761-RA.gene,EUC06015-RA.gene,EUC12313-RA.gene,EUC01848-RA.gene,EUC05536-RA.gene,EUC23943-RA.gene,EUC04151-RA.gene,EUC16140-RA.gene
Nitrite/Sulfite reductase ferredoxin-like half domain	EUC15438-RA.gene,EUC22774-RA.gene
Cysteine-rich antifungal protein 2, defensin-like	EUC08576-RA.gene
Nucleoporin autopeptidase	EUC06558-RA.gene,EUC03623-RA.gene,EUC06968-RA.gene
AAA ATPase domain	EUC07575-RA.gene,EUC13427-RA.gene,EUC08871-RA.gene,EUC03730-RA.gene,EUC00123-RA.gene,EUC17676-RA.gene,EUC15529-RA.gene,EUC25844-RA.gene,EUC20157-RA.gene,EUC11949-RA.gene,EUC09130-RA.gene,EUC12478-RA.gene,EUC13376-RA.gene,EUC18761-RA.gene,PB.1320,EUC02128-RA.gene,EUC19297-RA.gene,EUC26386-RA.gene,EUC19906-RA.gene,EUC17868-RA.gene,EUC09773-RA.gene,EUC19880-RA.gene,EUC11068-RA.gene,EUC21008-RA.gene,…
ChAPs (Chs5p-Arf1p-binding proteins)	EUC13010-RA.gene
Family of unknown function (DUF577)	EUC11053-RA.gene
Transcriptional regulator	EUC17189-RA.gene
Ribosomal protein S8	EUC19445-RA.gene,EUC07033-RA.gene,EUC10764-RA.gene,EUC18368-RA.gene,EUC19501-RA.gene,PB.10711
Spt5 transcription elongation factor, acidic N-terminal	EUC14469-RA.gene,EUC08893-RA.gene
Autophagy protein 16 (ATG16)	EUC11929-RA.gene
Mnd1 family	EUC05950-RA.gene
Ribosomal protein L34	EUC15833-RA.gene,EUC02601-RA.gene
Beta2-adaptin appendage, C-terminal sub-domain	EUC10133-RA.gene,EUC25143-RA.gene,EUC12672-RA.gene
Glutathione S-transferase N-terminal domain	EUC13773-RA.gene,EUC12205-RA.gene,EUC00539-RA.gene
Cellulose synthase	EUC01566-RA.gene,EUC07927-RA.gene,EUC01310-RA.gene,EUC12773-RA.gene,EUC16884-RA.gene,EUC23858-RA.gene,EUC05596-RA.gene,EUC16874-RA.gene,EUC14508-RA.gene,EUC25882-RA.gene,EUC16882-RA.gene,EUC18529-RA.gene,EUC22702-RA.gene,EUC12767-RA.gene,EUC02836-RA.gene,EUC20673-RA.gene,EUC25919-RA.gene,EUC08865-RA.gene,EUC26286-RA.gene,EUC22515-RA.gene,EUC01993-RA.gene,EUC12465-RA.gene,EUC16881-RA.gene,EUC18531…
P-loop containing region of AAA domain	EUC06575-RA.gene,EUC06963-RA.gene,EUC21636-RA.gene,EUC16811-RA.gene,EUC14050-RA.gene,EUC17916-RA.gene,EUC10767-RA.gene,EUC16609-RA.gene,EUC23719-RA.gene,EUC05071-RA.gene,EUC25801-RA.gene,EUC10187-RA.gene,EUC20157-RA.gene,EUC19304-RA.gene,EUC02128-RA.gene,EUC21449-RA.gene,EUC10646-RA.gene,EUC10186-RA.gene,EUC17242-RA.gene,EUC11958-RA.gene,EUC16571-RA.gene,EUC01257-RA.gene
Domain of unknown function (DUF3475)	EUC18567-RA.gene,EUC17932-RA.gene,EUC03288-RA.gene,EUC11599-RA.gene,EUC05080-RA.gene,EUC24996-RA.gene,EUC13894-RA.gene
Monogalactosyldiacylglycerol (MGDG) synthase	EUC13976-RA.gene,EUC05799-RA.gene
CAAX prenyl protease N-terminal, five membrane helices	EUC16696-RA.gene
Keratinocyte-associated protein 2	EUC08490-RA.gene
Complex I intermediate-associated protein 30 (CIA30)	EUC14541-RA.gene,EUC06180-RA.gene,EUC15291-RA.gene
Elongation factor P, C-terminal	EUC15995-RA.gene,EUC21517-RA.gene
Autophagy-related protein 27	EUC16927-RA.gene
Sigma 54 modulation/S30EA ribosomal protein C terminus	EUC16181-RA.gene
Domain of unknown function (DUF4219)	PB.3047,PB.12724
Homoserine dehydrogenase, NAD binding domain	EUC08413-RA.gene,EUC12111-RA.gene,EUC00351-RA.gene
Myo-inositol oxygenase	EUC03679-RA.gene,EUC07389-RA.gene,EUC19801-RA.gene
GRAM domain	EUC07076-RA.gene,EUC26455-RA.gene,EUC21721-RA.gene,EUC14171-RA.gene,EUC08293-RA.gene,EUC26570-RA.gene,EUC23691-RA.gene,EUC06368-RA.gene
RNA polymerase Rpb5, C-terminal domain	EUC12834-RA.gene,EUC10423-RA.gene
NADH dehydrogenase subunit 5 C-terminus	EUC05122-RA.gene
tRNA synthetases class II core domain (F)	EUC09653-RA.gene,EUC01901-RA.gene,EUC11716-RA.gene,EUC18912-RA.gene,EUC11386-RA.gene,EUC11177-RA.gene,EUC04314-RA.gene
Zinc knuckle	EUC23206-RA.gene,EUC22734-RA.gene,PB.14088,PB.8757,EUC03567-RA.gene,PB.4365,PB.539,EUC11221-RA.gene,EUC24178-RA.gene,PB.2742,PB.8271,PB.141,PB.1564,PB.3284,EUC10031-RA.gene,PB.3540,PB.6608,PB.8966,PB.11469,EUC09889-RA.gene,PB.14953,EUC04457-RA.gene,EUC25831-RA.gene,PB.2571,EUC00532-RA.gene,EUC24422-RA.gene,PB.14650,EUC03588-RA.gene,EUC20227-RA.gene,PB.3511,PB.3043,PB.4013,PB.8762,PB.15062,PB.7120
De-etiolated protein 1 Det1	EUC11103-RA.gene
Vta1 like	EUC06446-RA.gene,EUC05372-RA.gene,EUC21491-RA.gene,EUC09459-RA.gene,EUC09214-RA.gene
Cofactor assembly of complex C subunit B, CCB2/CCB4	EUC20184-RA.gene,EUC21122-RA.gene
Phospholipase/Carboxylesterase	EUC14028-RA.gene,EUC18627-RA.gene,EUC13513-RA.gene,EUC22443-RA.gene,EUC22564-RA.gene,EUC01275-RA.gene,EUC00879-RA.gene
Fms-interacting protein	EUC00401-RA.gene,EUC15704-RA.gene
C-terminal topoisomerase domain	EUC08716-RA.gene
Protein of unknown function DUF89	EUC14396-RA.gene,EUC09131-RA.gene
NPR1/NIM1 like defence protein C terminal	EUC25441-RA.gene,EUC07941-RA.gene
Ribosomal protein S13/S18	EUC13913-RA.gene,EUC24985-RA.gene,EUC09823-RA.gene,EUC00588-RA.gene,EUC04278-RA.gene,EUC23319-RA.gene,EUC13914-RA.gene
Uso1 / p115 like vesicle tethering protein, C terminal region	EUC12679-RA.gene
CPL (NUC119) domain	PB.8306
S-locus glycoprotein family	PB.12390,PB.11067,PB.10999,PB.11001,PB.9152,PB.7141,PB.14476,PB.7440,PB.10284,PB.14233,PB.7438,PB.10307,PB.4071,PB.9943,PB.14472,PB.7139,PB.9565,PB.14475,PB.13158,PB.10532,PB.14947,PB.11236
WRKY DNA -binding domain	EUC25281-RA.gene,EUC01551-RA.gene,EUC03900-RA.gene,EUC23286-RA.gene,EUC22544-RA.gene,EUC19964-RA.gene,EUC19477-RA.gene,EUC13082-RA.gene,EUC00375-RA.gene,EUC07436-RA.gene,EUC16024-RA.gene,EUC14640-RA.gene,EUC16875-RA.gene,EUC17499-RA.gene,EUC05225-RA.gene,EUC19595-RA.gene,EUC02285-RA.gene,EUC08092-RA.gene,EUC12617-RA.gene,EUC22632-RA.gene,EUC26349-RA.gene,EUC14133-RA.gene,EUC11274-RA.gene,EUC22818…
Uncharacterized protein family, UPF0114	EUC23880-RA.gene,EUC14747-RA.gene,EUC19516-RA.gene
Transcription factor IIIC subunit delta N-term	EUC01849-RA.gene,EUC01851-RA.gene
Replication protein A interacting C-terminal	EUC04263-RA.gene
KDPG and KHG aldolase	EUC13238-RA.gene
Protein of unknown function (DUF3522)	EUC16682-RA.gene
DNA polymerase beta thumb	EUC13208-RA.gene
Arginine-tRNA-protein transferase, N terminus	EUC18821-RA.gene
Acyltransferase C-terminus	EUC05102-RA.gene,EUC17598-RA.gene,EUC26184-RA.gene,EUC05100-RA.gene,EUC22010-RA.gene
Ribulose bisphosphate carboxylase large chain, catalytic domain	PB.9198
Peptidase family M3	EUC01941-RA.gene,EUC01942-RA.gene,EUC05720-RA.gene,EUC22017-RA.gene,EUC01718-RA.gene
SGT1 protein	EUC06772-RA.gene
Malate synthase	EUC15485-RA.gene,EUC23513-RA.gene,EUC25155-RA.gene,EUC19525-RA.gene,EUC05112-RA.gene,EUC23512-RA.gene,EUC15486-RA.gene
Guanine nucleotide exchange factor in Golgi transport N-terminal	EUC22959-RA.gene,EUC08711-RA.gene,EUC01853-RA.gene,EUC21360-RA.gene,EUC19598-RA.gene,EUC04447-RA.gene
Fibronectin-binding protein A N-terminus (FbpA)	EUC03588-RA.gene
Ribosomal protein S19e	EUC24528-RA.gene,EUC03528-RA.gene
Ribosomal RNA-processing protein 7 (RRP7)	EUC15216-RA.gene
Elongation factor P (EF-P) KOW-like domain	EUC21517-RA.gene
Archaeal ATPase	PB.12937
Domain of unknown function DUF29	EUC16837-RA.gene
NADH-Ubiquinone/plastoquinone (complex I), various chains	PB.7189,PB.9964,PB.9497,PB.12566
Protein of unknown function (DUF2647)	EUC20009-RA.gene,EUC01882-RA.gene,EUC25880-RA.gene,EUC13127-RA.gene,EUC05115-RA.gene,EUC21443-RA.gene
Got1/Sft2-like family	EUC17021-RA.gene,EUC05601-RA.gene,EUC17070-RA.gene,EUC01945-RA.gene,EUC09210-RA.gene,EUC23274-RA.gene
Small nuclear RNA activating complex (SNAPc), subunit SNAP43	EUC05817-RA.gene
Hydroxyethylthiazole kinase family	EUC17464-RA.gene
Gamma interferon inducible lysosomal thiol reductase (GILT)	EUC03824-RA.gene
SPOC domain	EUC05891-RA.gene,EUC20566-RA.gene,EUC24713-RA.gene,EUC10120-RA.gene,EUC03636-RA.gene
Lysine methyltransferase	EUC19310-RA.gene,EUC16446-RA.gene,EUC04135-RA.gene,EUC00452-RA.gene,EUC17864-RA.gene,EUC08399-RA.gene,EUC01655-RA.gene,EUC09211-RA.gene,EUC10377-RA.gene,EUC06737-RA.gene,EUC02694-RA.gene,EUC15442-RA.gene,EUC15510-RA.gene,EUC17140-RA.gene
Root hair defective 3 GTP-binding protein (RHD3)	EUC25954-RA.gene,EUC10783-RA.gene,EUC26200-RA.gene
Sieve element occlusion C-terminus	EUC21915-RA.gene,EUC02985-RA.gene,EUC24492-RA.gene,EUC05304-RA.gene,EUC24493-RA.gene,EUC15736-RA.gene,EUC19470-RA.gene,EUC24494-RA.gene
Chlororespiratory reduction 6	EUC24879-RA.gene
RNA 2'-phosphotransferase, Tpt1 / KptA family	EUC03185-RA.gene
Protein of unknown function (DUF3276)	EUC21520-RA.gene
Orn/Lys/Arg decarboxylase, C-terminal domain	EUC12213-RA.gene
Adenosylmethionine decarboxylase	EUC14212-RA.gene,EUC07909-RA.gene,EUC01288-RA.gene,EUC25075-RA.gene,EUC02406-RA.gene
Conserved hypothetical protein 95	EUC08940-RA.gene,EUC03675-RA.gene,EUC24299-RA.gene,EUC03347-RA.gene,EUC00400-RA.gene,EUC12835-RA.gene
Domain of unknown function (DUF3337)	EUC07096-RA.gene
Enhancer of rudimentary	EUC05576-RA.gene
Rieske [2Fe-2S] domain	EUC20132-RA.gene,EUC19626-RA.gene,EUC19625-RA.gene,EUC05579-RA.gene,EUC20635-RA.gene,EUC04417-RA.gene,EUC06349-RA.gene,EUC11044-RA.gene
Presenilin	EUC25290-RA.gene,EUC14017-RA.gene
Peptidase inhibitor I78 family	PB.6358
Ribosomal L18 C-terminal region	EUC04269-RA.gene,EUC26563-RA.gene,EUC04901-RA.gene
PPP5 TPR repeat region	EUC01749-RA.gene
NAD(P)H-binding	EUC11487-RA.gene,EUC02983-RA.gene,EUC14395-RA.gene,EUC08449-RA.gene,EUC11876-RA.gene,EUC19052-RA.gene,EUC01068-RA.gene,EUC00025-RA.gene,EUC25135-RA.gene,EUC24148-RA.gene,EUC24910-RA.gene,EUC25006-RA.gene,EUC18314-RA.gene,EUC22043-RA.gene,EUC03823-RA.gene,EUC14620-RA.gene,EUC19049-RA.gene,EUC02981-RA.gene,EUC02982-RA.gene,EUC20535-RA.gene,EUC01208-RA.gene,EUC11558-RA.gene,EUC03760-RA.gene,EUC06258…
Sin-like protein conserved region	EUC03240-RA.gene
Nsp1-like C-terminal region	EUC26111-RA.gene
Domain of unknown function (DUF702)	EUC23687-RA.gene,EUC24928-RA.gene,EUC07798-RA.gene,EUC24769-RA.gene
FF domain	EUC10397-RA.gene,EUC23016-RA.gene,EUC15894-RA.gene
Cytochrome c oxidase subunit Vb	EUC14026-RA.gene,EUC06603-RA.gene
Vacuolar 14 Fab1-binding region	EUC14591-RA.gene,EUC18989-RA.gene,EUC04056-RA.gene,EUC26525-RA.gene,EUC26603-RA.gene,EUC07736-RA.gene,EUC11053-RA.gene,EUC17530-RA.gene,EUC01891-RA.gene,EUC13395-RA.gene,EUC13842-RA.gene,EUC01099-RA.gene,EUC03991-RA.gene,EUC07244-RA.gene,EUC17434-RA.gene,EUC12845-RA.gene
Uncharacterised protein domain (DUF2415)	EUC18673-RA.gene
SbmA/BacA-like family	EUC05541-RA.gene
Dof domain, zinc finger	EUC03668-RA.gene,EUC00224-RA.gene,EUC16752-RA.gene,EUC16230-RA.gene,EUC07494-RA.gene,EUC14599-RA.gene,EUC03152-RA.gene,EUC10865-RA.gene,EUC16963-RA.gene,EUC21287-RA.gene,EUC23057-RA.gene,EUC23789-RA.gene,EUC05766-RA.gene,EUC03922-RA.gene,EUC10227-RA.gene,EUC16760-RA.gene,EUC09125-RA.gene,EUC21165-RA.gene,EUC07842-RA.gene,EUC00504-RA.gene,EUC18481-RA.gene,EUC02213-RA.gene,EUC01328-RA.gene,EUC23788…
PIG-X / PBN1	EUC10077-RA.gene
Transcription initiation factor TFIID subunit A	EUC12782-RA.gene,PB.9371,EUC03756-RA.gene,EUC03660-RA.gene,EUC17091-RA.gene,EUC22587-RA.gene
HEAT repeat	EUC14591-RA.gene,EUC13004-RA.gene,EUC00205-RA.gene,EUC18989-RA.gene,EUC02880-RA.gene,EUC00033-RA.gene,EUC13232-RA.gene,EUC11279-RA.gene,EUC10588-RA.gene,EUC23235-RA.gene,EUC04079-RA.gene,EUC19855-RA.gene,EUC09357-RA.gene,EUC04056-RA.gene,EUC26360-RA.gene,EUC26525-RA.gene,EUC26603-RA.gene,EUC11382-RA.gene,EUC01815-RA.gene,EUC11951-RA.gene,EUC16339-RA.gene,EUC12752-RA.gene,EUC07736-RA.gene,EUC23837…
Asx homology domain	EUC25576-RA.gene,PB.9156
Mandelate racemase / muconate lactonizing enzyme, N-terminal domain	EUC13811-RA.gene
Methyltransferase TYW3	EUC22533-RA.gene
Thioredoxin-like [2Fe-2S] ferredoxin	EUC07449-RA.gene
Phytanoyl-CoA dioxygenase (PhyH)	EUC18206-RA.gene
D-aminoacyl-tRNA deacylase	EUC19017-RA.gene,EUC07623-RA.gene
Glyoxal oxidase N-terminus	EUC03268-RA.gene,EUC21746-RA.gene,EUC20866-RA.gene,EUC07269-RA.gene,EUC24165-RA.gene,EUC07010-RA.gene,EUC19803-RA.gene,EUC19830-RA.gene,EUC12836-RA.gene,EUC15122-RA.gene
DOMON domain	EUC04906-RA.gene,EUC18947-RA.gene
Dynamin central region	EUC19027-RA.gene,EUC05008-RA.gene,EUC05318-RA.gene,EUC23473-RA.gene,EUC05605-RA.gene,EUC21751-RA.gene,EUC20881-RA.gene,EUC20882-RA.gene,EUC25609-RA.gene,EUC24247-RA.gene,EUC22944-RA.gene,EUC20874-RA.gene,EUC10993-RA.gene,EUC06201-RA.gene,EUC06199-RA.gene,EUC07636-RA.gene,EUC07137-RA.gene,EUC17757-RA.gene,EUC09101-RA.gene,EUC22436-RA.gene,EUC22872-RA.gene,EUC17324-RA.gene,EUC00563-RA.gene,EUC21155…
Peptidase C65 Otubain	EUC12472-RA.gene,EUC06351-RA.gene
ASF1 like histone chaperone	EUC12920-RA.gene,EUC02466-RA.gene
Wyosine base formation	EUC08560-RA.gene,EUC23956-RA.gene
NADH(P)-binding	PB.14743,PB.11527,PB.14523,PB.14741,PB.7597,PB.9987,PB.6545,PB.14742,PB.6547,PB.11817,PB.13024,PB.6546,PB.13787
ATP synthase alpha/beta chain, C terminal domain	EUC14272-RA.gene,EUC15111-RA.gene,EUC19938-RA.gene,EUC23635-RA.gene,EUC23636-RA.gene,EUC22481-RA.gene
Putative quorum-sensing-regulated virulence factor	EUC09030-RA.gene
Ion transport protein	EUC19142-RA.gene,EUC08884-RA.gene,EUC23416-RA.gene,EUC24698-RA.gene,EUC10126-RA.gene,EUC09938-RA.gene,EUC21245-RA.gene,EUC06870-RA.gene,EUC17968-RA.gene,EUC13756-RA.gene,EUC12176-RA.gene,EUC16020-RA.gene,EUC20583-RA.gene,EUC09706-RA.gene,EUC22089-RA.gene,EUC10172-RA.gene,EUC02912-RA.gene,EUC01404-RA.gene,EUC10729-RA.gene,EUC13131-RA.gene,EUC21194-RA.gene,EUC22091-RA.gene,EUC24757-RA.gene,EUC14611…
Respiratory-chain NADH dehydrogenase 51 Kd subunit	EUC15037-RA.gene
Ubiquitin-like modifier-activating enzyme ATG7 N-terminus	EUC20748-RA.gene,EUC22155-RA.gene
1-deoxy-D-xylulose 5-phosphate reductoisomerase C-terminal	EUC09120-RA.gene,EUC21988-RA.gene
HAND	EUC00942-RA.gene,EUC03072-RA.gene
C-terminus of histone H2A	EUC08926-RA.gene,EUC18372-RA.gene,EUC16053-RA.gene,EUC07511-RA.gene,EUC11843-RA.gene,EUC20993-RA.gene,EUC00897-RA.gene,EUC05469-RA.gene,EUC01212-RA.gene,EUC18090-RA.gene,EUC11844-RA.gene,EUC26225-RA.gene,EUC13637-RA.gene,EUC23702-RA.gene,EUC16052-RA.gene
DNA polymerase subunit Cdc27	EUC25420-RA.gene
Sel1 repeat	EUC24567-RA.gene,EUC18797-RA.gene,EUC02558-RA.gene,EUC13328-RA.gene,EUC09552-RA.gene
Vps53-like, N-terminal	EUC10345-RA.gene
Coiled-coil domain-containing protein 55 (DUF2040)	EUC26696-RA.gene
Domain of unknown function (DUF4440)	EUC07348-RA.gene
Sec20	EUC08768-RA.gene,EUC19342-RA.gene,EUC06026-RA.gene,EUC25598-RA.gene,EUC18944-RA.gene,EUC16434-RA.gene
Predicted SPOUT methyltransferase	EUC16724-RA.gene
Protein of unknown function (DUF502)	EUC15785-RA.gene,EUC25908-RA.gene,EUC02340-RA.gene
UvrD-like helicase C-terminal domain	PB.1320,EUC23483-RA.gene
CDK-activating kinase assembly factor MAT1	EUC08856-RA.gene,EUC14312-RA.gene
Mago binding	EUC01952-RA.gene
PPIC-type PPIASE domain	EUC20720-RA.gene,EUC08350-RA.gene,EUC14610-RA.gene,EUC15427-RA.gene,EUC18579-RA.gene
NifU-like domain	EUC14234-RA.gene,EUC21241-RA.gene,EUC23624-RA.gene,EUC14267-RA.gene,EUC07144-RA.gene,EUC24740-RA.gene,EUC07655-RA.gene
Ion channel	EUC10126-RA.gene,EUC09938-RA.gene,EUC20583-RA.gene,EUC26139-RA.gene,EUC09706-RA.gene,EUC01773-RA.gene,EUC02912-RA.gene,EUC10729-RA.gene,EUC13131-RA.gene,EUC11197-RA.gene,EUC21194-RA.gene,EUC24757-RA.gene,EUC14611-RA.gene,EUC26140-RA.gene,EUC18159-RA.gene
EB1-like C-terminal motif	EUC15657-RA.gene,EUC04074-RA.gene
Senescence-associated protein	EUC07061-RA.gene,EUC02418-RA.gene,EUC08384-RA.gene,EUC23896-RA.gene,EUC06888-RA.gene
1,3-beta-glucan synthase subunit FKS1, domain-1	EUC09347-RA.gene,EUC07950-RA.gene,EUC17878-RA.gene,EUC26381-RA.gene,EUC05372-RA.gene,EUC12608-RA.gene,EUC18166-RA.gene,EUC17875-RA.gene,EUC21491-RA.gene,EUC09459-RA.gene,EUC06868-RA.gene,PB.9716,EUC09214-RA.gene
Xyloglucan fucosyltransferase	EUC20771-RA.gene,EUC08772-RA.gene
Spermine/spermidine synthase domain	EUC00634-RA.gene,EUC16486-RA.gene,EUC24228-RA.gene,EUC02093-RA.gene,EUC20228-RA.gene,EUC20668-RA.gene,EUC14146-RA.gene
TAF RNA Polymerase I subunit A	EUC01194-RA.gene
RNA polymerase Rpb5, N-terminal domain	EUC12834-RA.gene,EUC10423-RA.gene
Syntaxin	EUC25016-RA.gene,EUC09221-RA.gene,EUC20803-RA.gene,EUC15358-RA.gene,EUC08589-RA.gene,EUC20597-RA.gene,EUC07956-RA.gene,EUC09220-RA.gene,EUC09219-RA.gene,EUC06830-RA.gene,EUC04007-RA.gene,EUC17085-RA.gene,EUC09218-RA.gene,EUC24196-RA.gene,EUC17966-RA.gene,EUC11591-RA.gene,EUC11720-RA.gene,EUC05429-RA.gene,EUC11361-RA.gene,EUC25707-RA.gene
SRP40, C-terminal domain	EUC03775-RA.gene
Domain of unknown function (DUF296)	EUC17931-RA.gene,EUC11333-RA.gene,EUC08709-RA.gene,EUC24592-RA.gene,EUC14824-RA.gene,EUC08025-RA.gene,EUC07795-RA.gene,EUC10475-RA.gene,EUC25634-RA.gene,EUC01771-RA.gene,EUC10471-RA.gene,EUC26077-RA.gene,EUC16107-RA.gene,EUC23812-RA.gene,EUC11662-RA.gene,EUC08021-RA.gene,EUC09035-RA.gene,EUC18950-RA.gene,EUC25633-RA.gene,EUC02842-RA.gene,EUC01047-RA.gene,EUC16254-RA.gene,EUC11602-RA.gene
Piwi domain	EUC12058-RA.gene,EUC04046-RA.gene,EUC21248-RA.gene,EUC14698-RA.gene,EUC23963-RA.gene,EUC03682-RA.gene,EUC15303-RA.gene,EUC12113-RA.gene,PB.14905,EUC15302-RA.gene,EUC02612-RA.gene,EUC15301-RA.gene,EUC24213-RA.gene,EUC05441-RA.gene
Hs1pro-1 N-terminus	EUC19388-RA.gene
Extensin-like region	EUC21645-RA.gene,PB.7357,PB.2050,PB.6368
Domain of unknown function (DUF3511)	EUC14159-RA.gene,EUC15779-RA.gene,PB.9090,EUC17141-RA.gene,EUC19824-RA.gene,EUC25377-RA.gene,EUC14117-RA.gene,PB.6317,EUC06062-RA.gene,EUC19173-RA.gene
FERM N-terminal domain	EUC18964-RA.gene
Cell division control protein 14, SIN component	EUC12290-RA.gene
MOZ/SAS family	EUC08629-RA.gene,EUC13905-RA.gene
Protein of unknown function (DUF3223)	EUC25324-RA.gene,EUC00403-RA.gene,EUC14592-RA.gene,EUC10926-RA.gene,EUC18760-RA.gene,EUC18278-RA.gene,EUC15332-RA.gene
Arginine-tRNA-protein transferase, C terminus	EUC18821-RA.gene
Translation initiation factor IF-3, C-terminal domain	EUC09069-RA.gene,EUC08866-RA.gene
Peptidase family C78	EUC25895-RA.gene,EUC12602-RA.gene
Adaptor complexes medium subunit family	EUC11331-RA.gene,EUC26686-RA.gene,EUC09765-RA.gene,EUC09034-RA.gene,EUC05298-RA.gene,EUC13333-RA.gene,EUC08132-RA.gene
S phase cyclin A-associated protein in the endoplasmic reticulum	EUC25306-RA.gene
Transglycosylase SLT domain	EUC08947-RA.gene
40S ribosomal protein S4 C-terminus	EUC23078-RA.gene,EUC14734-RA.gene,EUC03822-RA.gene
Isoprenylcysteine carboxyl methyltransferase (ICMT) family	EUC07109-RA.gene,EUC10428-RA.gene
PsaD	EUC00233-RA.gene
Protein of unknown function (DUF1223)	EUC19629-RA.gene
C-terminal of Roc, COR, domain	EUC11269-RA.gene
Ribosomal protein S31e	EUC05638-RA.gene,EUC18745-RA.gene
Putative zinc-RING and/or ribbon	EUC15810-RA.gene
Gcd10p family	EUC22805-RA.gene,EUC02026-RA.gene
CemA family	EUC20309-RA.gene,PB.8509,PB.10877
Apoptosis-antagonizing transcription factor, C-terminal	EUC23811-RA.gene
POPLD (NUC188) domain	EUC07205-RA.gene,PB.10841,EUC03896-RA.gene
Blue/Ultraviolet sensing protein C terminal	EUC18663-RA.gene
Apocytochrome F, C-terminal	PB.8509,PB.10877
Domain of unknown function (DUF4506)	EUC23863-RA.gene
Glycosyl hydrolases family 2, TIM barrel domain	EUC05487-RA.gene,EUC00657-RA.gene,EUC04507-RA.gene
Casein kinase II regulatory subunit	EUC06895-RA.gene,EUC09199-RA.gene,EUC23699-RA.gene,EUC09200-RA.gene
Domain of unknown function (DUF1726)	EUC01824-RA.gene
IQ calmodulin-binding motif	EUC18454-RA.gene,EUC24174-RA.gene,EUC13078-RA.gene,EUC26028-RA.gene,EUC07714-RA.gene,EUC05084-RA.gene,EUC18836-RA.gene,EUC14113-RA.gene,EUC02377-RA.gene,EUC16461-RA.gene,EUC23885-RA.gene,EUC23739-RA.gene,EUC15134-RA.gene,EUC12090-RA.gene,EUC08086-RA.gene,EUC08101-RA.gene,EUC08542-RA.gene,EUC21975-RA.gene,EUC05082-RA.gene,EUC16632-RA.gene,EUC20929-RA.gene,EUC09597-RA.gene,EUC06067-RA.gene,EUC20324…
Permease MlaE	EUC16548-RA.gene
Las17-binding protein actin regulator	EUC17624-RA.gene,EUC19740-RA.gene
Ribosomal protein S24e	EUC00590-RA.gene,EUC12609-RA.gene,EUC16396-RA.gene,EUC16395-RA.gene
RWP-RK domain	EUC10285-RA.gene,EUC14784-RA.gene,EUC03689-RA.gene,EUC14593-RA.gene,EUC01778-RA.gene,EUC05884-RA.gene,EUC04058-RA.gene,EUC10048-RA.gene,EUC14932-RA.gene
Potential Monad-binding region of RPAP3	EUC09754-RA.gene
Anticodon-binding domain of tRNA	EUC19864-RA.gene,EUC01010-RA.gene,EUC09608-RA.gene,EUC24842-RA.gene,EUC04543-RA.gene,EUC01016-RA.gene,EUC01351-RA.gene,EUC15203-RA.gene,EUC08988-RA.gene
impB/mucB/samB family	EUC05453-RA.gene,EUC18238-RA.gene,EUC11980-RA.gene
Myristoyl-CoA:protein N-myristoyltransferase, N-terminal domain	PB.9088,PB.11874
Protein-L-isoaspartate(D-aspartate) O-methyltransferase (PCMT)	EUC14130-RA.gene,EUC11935-RA.gene,EUC04052-RA.gene,EUC13779-RA.gene,EUC13344-RA.gene,EUC26408-RA.gene,EUC23400-RA.gene
Ribosomal protein TL5, C-terminal domain	EUC05056-RA.gene,EUC09323-RA.gene
Acylphosphatase	EUC12485-RA.gene
Glycosyl hydrolase family 14	EUC23988-RA.gene,EUC00934-RA.gene,EUC23987-RA.gene,EUC23641-RA.gene,EUC25601-RA.gene,EUC03747-RA.gene,PB.9124,EUC03748-RA.gene,EUC06813-RA.gene,EUC11293-RA.gene,EUC09498-RA.gene,EUC23823-RA.gene,EUC23824-RA.gene,EUC26296-RA.gene,EUC10636-RA.gene,EUC14782-RA.gene
gag-polypeptide of LTR copia-type	PB.353,PB.14088,PB.682,PB.7392,PB.8757,PB.4365,PB.1806,PB.13844,PB.1564,PB.1512,PB.11654,PB.13678,PB.3540,PB.6608,PB.6797,PB.4798,PB.3832,PB.8713,PB.8479,PB.2571,PB.3047,PB.12494,PB.2376,PB.2101,PB.3228,PB.12724,PB.2566,PB.4839,PB.3012,PB.14395,PB.794,PB.1823,PB.8047,PB.7765,PB.3043,PB.8266,PB.14924,PB.6568
Protein of unknown function (DUF3464)	EUC26468-RA.gene,EUC08670-RA.gene,EUC25198-RA.gene,EUC06286-RA.gene,EUC00185-RA.gene,EUC06778-RA.gene,EUC19455-RA.gene,EUC18994-RA.gene,EUC21421-RA.gene,EUC04391-RA.gene,EUC24893-RA.gene,EUC06849-RA.gene,EUC05151-RA.gene,EUC12994-RA.gene
Carboxypeptidase regulatory-like domain	EUC14247-RA.gene
Adenosine/AMP deaminase	EUC13951-RA.gene,EUC01314-RA.gene,EUC02478-RA.gene
NADH ubiquinone oxidoreductase subunit NDUFA12	EUC06128-RA.gene,EUC21883-RA.gene
N-acetylmuramidase	EUC05319-RA.gene
Golgi-body localisation protein domain	EUC13397-RA.gene
TOM7 family	EUC12216-RA.gene
Protein of unknown function (DUF3593)	EUC22631-RA.gene
Ribosomal protein S26e	EUC00461-RA.gene,EUC04233-RA.gene
Molybdopterin-binding domain of aldehyde dehydrogenase	EUC05105-RA.gene,EUC12104-RA.gene,EUC05104-RA.gene,EUC23734-RA.gene,EUC13603-RA.gene
Pre-mRNA 3'-end-processing endonuclease polyadenylation factor C-term	EUC24747-RA.gene
Pyridoxal-dependent decarboxylase, C-terminal sheet domain	EUC01799-RA.gene,EUC24156-RA.gene,EUC25701-RA.gene,EUC01794-RA.gene
Predicted membrane protein (DUF2053)	EUC09015-RA.gene
Zinc finger C-x8-C-x5-C-x3-H type (and similar)	EUC25336-RA.gene,EUC19894-RA.gene,EUC20165-RA.gene,EUC24497-RA.gene,EUC11502-RA.gene,EUC06103-RA.gene,EUC19800-RA.gene,EUC16374-RA.gene,EUC01235-RA.gene,EUC08222-RA.gene,EUC06607-RA.gene,EUC18925-RA.gene,EUC00341-RA.gene,EUC11277-RA.gene,EUC24120-RA.gene,EUC04584-RA.gene,EUC20722-RA.gene,EUC21894-RA.gene,EUC24002-RA.gene,EUC26351-RA.gene,EUC03835-RA.gene,EUC04474-RA.gene,EUC22399-RA.gene,EUC17924…
Neprosin activation peptide	EUC02750-RA.gene,EUC13338-RA.gene,EUC12720-RA.gene,EUC21223-RA.gene,EUC17216-RA.gene,EUC17892-RA.gene,EUC25638-RA.gene,EUC11385-RA.gene,EUC12719-RA.gene,EUC18434-RA.gene
Cytochrome P450	EUC22717-RA.gene,EUC18549-RA.gene,EUC08009-RA.gene,EUC15903-RA.gene,EUC08631-RA.gene,EUC07588-RA.gene,EUC01460-RA.gene,EUC12367-RA.gene,EUC21278-RA.gene,EUC09537-RA.gene,EUC22110-RA.gene,EUC08696-RA.gene,EUC01489-RA.gene,EUC11034-RA.gene,EUC07833-RA.gene,EUC20305-RA.gene,EUC13135-RA.gene,EUC08294-RA.gene,EUC08697-RA.gene,EUC22430-RA.gene,EUC17808-RA.gene,EUC09093-RA.gene,EUC11227-RA.gene,EUC00124…
hTAFII28-like protein conserved region	EUC10328-RA.gene
Serpin (serine protease inhibitor)	EUC20867-RA.gene,PB.10436,PB.10625,EUC20731-RA.gene,EUC20735-RA.gene,EUC20734-RA.gene,EUC20732-RA.gene,PB.10435,EUC20730-RA.gene,EUC20733-RA.gene
SMC proteins Flexible Hinge Domain	EUC08121-RA.gene,EUC07922-RA.gene,EUC26386-RA.gene,EUC03905-RA.gene,EUC16571-RA.gene
Nineteen complex-related protein 2	EUC26542-RA.gene
Amylo-alpha-1,6-glucosidase	EUC20142-RA.gene,EUC24189-RA.gene,EUC03591-RA.gene,EUC09762-RA.gene,EUC09867-RA.gene,EUC18731-RA.gene
CDC6, C terminal winged helix domain	EUC16799-RA.gene
Peptidase C1-like family	PB.11444,EUC24766-RA.gene,EUC08797-RA.gene
Cupin domain	EUC02494-RA.gene,EUC13446-RA.gene,EUC21142-RA.gene,EUC13112-RA.gene,EUC26293-RA.gene,EUC16851-RA.gene,EUC18024-RA.gene,EUC06192-RA.gene,EUC25590-RA.gene,EUC23393-RA.gene,EUC16344-RA.gene,EUC02772-RA.gene,EUC03724-RA.gene,EUC23395-RA.gene,EUC09334-RA.gene,EUC07151-RA.gene,EUC23392-RA.gene,EUC17347-RA.gene,EUC06638-RA.gene,EUC04426-RA.gene,PB.9092,EUC04119-RA.gene,EUC08525-RA.gene,EUC19797-RA.gene,…
emp24/gp25L/p24 family/GOLD	EUC21858-RA.gene,EUC08606-RA.gene,EUC03684-RA.gene,EUC20965-RA.gene,EUC26257-RA.gene,EUC16627-RA.gene,EUC08607-RA.gene,EUC12066-RA.gene,EUC20652-RA.gene
Coiled-coil region of Oberon	EUC11901-RA.gene,EUC23868-RA.gene,EUC22980-RA.gene
Wall-associated receptor kinase C-terminal	EUC00234-RA.gene,EUC23585-RA.gene,EUC23587-RA.gene,EUC02667-RA.gene,EUC20078-RA.gene,EUC07572-RA.gene,EUC00483-RA.gene,EUC13823-RA.gene,EUC16363-RA.gene,EUC00479-RA.gene,EUC00480-RA.gene,EUC23586-RA.gene,EUC05141-RA.gene,EUC12026-RA.gene,EUC13817-RA.gene,EUC23277-RA.gene,EUC00557-RA.gene,EUC18394-RA.gene,PB.9915,EUC13819-RA.gene,PB.1795,EUC20598-RA.gene,EUC13822-RA.gene,EUC19979-RA.gene,EUC23588-…
5'-AMP-activated protein kinase beta subunit, interaction domain	EUC11943-RA.gene,EUC20708-RA.gene,EUC11886-RA.gene
Domain of unknown function (DUF4370)	EUC01428-RA.gene
Gtr1/RagA G protein conserved region	EUC07045-RA.gene,EUC04815-RA.gene,PB.12828,PB.3396,EUC05602-RA.gene,EUC22393-RA.gene,EUC04646-RA.gene,EUC05046-RA.gene,EUC15765-RA.gene,EUC21607-RA.gene,EUC10610-RA.gene,EUC09703-RA.gene,EUC05310-RA.gene,EUC23033-RA.gene,EUC14230-RA.gene,EUC09680-RA.gene,EUC19538-RA.gene,EUC26020-RA.gene,EUC09678-RA.gene,EUC05702-RA.gene,EUC12274-RA.gene,EUC24053-RA.gene,EUC24373-RA.gene,EUC15658-RA.gene,EUC15575…
Shikimate kinase	EUC25886-RA.gene,EUC03308-RA.gene,EUC12378-RA.gene
Glycosyl hydrolase family 79, N-terminal domain	EUC24453-RA.gene,EUC08746-RA.gene,EUC18590-RA.gene,EUC07201-RA.gene
Domain of unknown function (DUF1990)	EUC20819-RA.gene
Gaa1-like, GPI transamidase component	EUC03399-RA.gene,EUC09859-RA.gene
Enolase, N-terminal domain	EUC03451-RA.gene,EUC22029-RA.gene,EUC05679-RA.gene,EUC09284-RA.gene
Elongation factor P (EF-P) OB domain	EUC15995-RA.gene,EUC21517-RA.gene
Oxysterol-binding protein	EUC18292-RA.gene,EUC24446-RA.gene,EUC08618-RA.gene,EUC24445-RA.gene,EUC02658-RA.gene,EUC11873-RA.gene,EUC26038-RA.gene,EUC11231-RA.gene,EUC15740-RA.gene,EUC08059-RA.gene
Protein of unknown function (DUF2644)	EUC15766-RA.gene
Peptidase family M28	EUC11714-RA.gene,EUC19560-RA.gene,EUC09713-RA.gene,EUC01979-RA.gene,EUC09638-RA.gene,EUC09640-RA.gene,EUC02529-RA.gene,EUC07960-RA.gene
PWWP domain	EUC10762-RA.gene,EUC07175-RA.gene,EUC00558-RA.gene,EUC24616-RA.gene,EUC16256-RA.gene,EUC09127-RA.gene,EUC22579-RA.gene,EUC11432-RA.gene,EUC05471-RA.gene,EUC22044-RA.gene,EUC05938-RA.gene,EUC00999-RA.gene,EUC24913-RA.gene
ATP-dependent protease La (LON) substrate-binding domain	EUC09753-RA.gene,EUC08765-RA.gene,EUC02174-RA.gene,EUC17181-RA.gene,EUC23681-RA.gene,EUC09212-RA.gene,EUC17180-RA.gene,EUC25606-RA.gene
Replication factor A protein 3	EUC19210-RA.gene
Ribosomal S3Ae family	EUC10344-RA.gene,EUC16636-RA.gene,EUC10343-RA.gene,EUC09793-RA.gene
Regulator of chromosome condensation (RCC1) repeat	EUC05508-RA.gene,EUC21393-RA.gene,EUC02878-RA.gene,EUC02384-RA.gene,EUC02825-RA.gene,EUC03638-RA.gene,EUC10561-RA.gene,EUC15468-RA.gene,EUC05733-RA.gene,EUC05909-RA.gene,EUC09691-RA.gene,EUC19750-RA.gene,EUC08586-RA.gene,EUC04822-RA.gene,EUC24856-RA.gene,EUC03282-RA.gene,EUC19666-RA.gene,EUC03162-RA.gene,EUC05198-RA.gene,EUC12165-RA.gene,EUC15118-RA.gene,EUC16821-RA.gene,EUC07952-RA.gene,EUC07870…
hAT family C-terminal dimerisation region	PB.3415,PB.12124,PB.10015,PB.8981,PB.12639,PB.10299,PB.2331,PB.8373,PB.5672,PB.7945,PB.1111,PB.3316,PB.4136
Predicted 3'-5' exonuclease related to the exonuclease domain of PolB	EUC04556-RA.gene
Toprim domain	EUC15499-RA.gene,EUC14573-RA.gene,EUC01843-RA.gene,EUC11172-RA.gene,EUC16992-RA.gene,EUC18973-RA.gene,EUC12075-RA.gene,EUC23869-RA.gene
Domain of unknown function (DUF382)	EUC23058-RA.gene
Ribosomal protein L23	PB.1465,EUC25828-RA.gene,EUC01915-RA.gene,EUC15457-RA.gene,EUC09390-RA.gene
Protein of unknown function (DUF1644)	PB.12205
Cytochrome C1 family	EUC06601-RA.gene,EUC08919-RA.gene,EUC14803-RA.gene
Domain of Unknown Function (DUF908)	EUC11302-RA.gene,EUC22272-RA.gene
Helical and beta-bridge domain	EUC22479-RA.gene
Protein of unknown function, DUF573	EUC00301-RA.gene
Spermine/spermidine synthase	PB.14265
Fructose-bisphosphate aldolase class-II	EUC09550-RA.gene
Rad9	EUC24725-RA.gene,EUC09285-RA.gene
Arsenical pump membrane protein	EUC13617-RA.gene,EUC17819-RA.gene,EUC12666-RA.gene,EUC12665-RA.gene,EUC06527-RA.gene
Malonate decarboxylase gamma subunit (MdcE)	EUC00841-RA.gene
Catalytic LigB subunit of aromatic ring-opening dioxygenase	EUC06497-RA.gene
4'-phosphopantetheinyl transferase superfamily	EUC07154-RA.gene,EUC19215-RA.gene
PLD-like domain	EUC17035-RA.gene,EUC08157-RA.gene,EUC22764-RA.gene,EUC16302-RA.gene,EUC10775-RA.gene,EUC20825-RA.gene,EUC06657-RA.gene,EUC07547-RA.gene,EUC04962-RA.gene,EUC22111-RA.gene,EUC22765-RA.gene,EUC04964-RA.gene,EUC24748-RA.gene
TPM domain	EUC04356-RA.gene
Peptidase family S41	EUC17471-RA.gene,EUC26147-RA.gene,EUC21754-RA.gene,EUC12136-RA.gene
CST, telomere maintenance, complex subunit CTC1	EUC23373-RA.gene
Arginine and glutamate-rich 1	EUC07741-RA.gene
SUZ domain	EUC01818-RA.gene,EUC01886-RA.gene,EUC07143-RA.gene
Eukaryotic and archaeal DNA primase, large subunit	EUC12590-RA.gene,EUC06396-RA.gene
Carbohydrate kinase	EUC24980-RA.gene
Glycosyl transferase family 1	EUC15968-RA.gene
Probable zinc-ribbon domain	EUC07020-RA.gene,EUC24826-RA.gene,EUC07441-RA.gene
Ribosome biogenesis regulatory protein (RRS1)	EUC19381-RA.gene,EUC24832-RA.gene
Mitochondrial PGP phosphatase	EUC01760-RA.gene
Domain of unknown function (DUF1981)	EUC08711-RA.gene,EUC01853-RA.gene,EUC21360-RA.gene,EUC04447-RA.gene
Protein of unknown function (DUF2870)	PB.12048,EUC09374-RA.gene
R3H domain	EUC01818-RA.gene,EUC07932-RA.gene,EUC01708-RA.gene,EUC01886-RA.gene,EUC24624-RA.gene,EUC07143-RA.gene
VirC1 protein	EUC10258-RA.gene
Surfeit locus protein 2 (SURF2)	EUC22965-RA.gene,EUC18644-RA.gene,EUC24483-RA.gene
MSP (Major sperm protein) domain	EUC25569-RA.gene,EUC05016-RA.gene,EUC25520-RA.gene,EUC03200-RA.gene,EUC20322-RA.gene,EUC04440-RA.gene,EUC00078-RA.gene
Ribosome biogenesis protein, C-terminal	EUC04671-RA.gene
HPP family	EUC12981-RA.gene
Mitochondrial ATP synthase subunit	EUC25282-RA.gene,EUC15767-RA.gene
Structure-specific recognition protein (SSRP1)	EUC24092-RA.gene
Protein of unknown function (DUF1639)	EUC21786-RA.gene,EUC26097-RA.gene,EUC19983-RA.gene,EUC11383-RA.gene,EUC18520-RA.gene,EUC21220-RA.gene,EUC11788-RA.gene,EUC20060-RA.gene,EUC06081-RA.gene
Domain associated at C-terminal with AAA	EUC16846-RA.gene,EUC17540-RA.gene,EUC17474-RA.gene,EUC09874-RA.gene,EUC12989-RA.gene,EUC03029-RA.gene,EUC17876-RA.gene,EUC18350-RA.gene,EUC20589-RA.gene,EUC07682-RA.gene,EUC15044-RA.gene,EUC26385-RA.gene,EUC20591-RA.gene,EUC17883-RA.gene,EUC03720-RA.gene,EUC22072-RA.gene,EUC17552-RA.gene,EUC17997-RA.gene,EUC18814-RA.gene,EUC11151-RA.gene
tRNA synthetases class I (E and Q), anti-codon binding domain	EUC09335-RA.gene,EUC19984-RA.gene
Beige/BEACH domain	EUC22251-RA.gene,EUC07773-RA.gene,EUC08699-RA.gene,EUC03131-RA.gene
Platelet-activating factor acetylhydrolase, isoform II	EUC16629-RA.gene,EUC09179-RA.gene,EUC00983-RA.gene
Ribosomal protein S21e	EUC24724-RA.gene,EUC14375-RA.gene
Domain of unknown function (DUF588)	EUC13036-RA.gene,EUC00938-RA.gene,EUC13038-RA.gene,EUC21852-RA.gene,EUC00167-RA.gene,EUC21990-RA.gene,EUC25940-RA.gene,EUC03278-RA.gene,EUC02851-RA.gene,EUC11899-RA.gene,EUC03650-RA.gene,EUC06864-RA.gene,EUC13037-RA.gene,EUC13648-RA.gene,EUC07696-RA.gene,EUC13647-RA.gene,EUC21913-RA.gene,EUC02923-RA.gene,EUC21877-RA.gene,EUC13570-RA.gene,EUC01056-RA.gene,EUC03915-RA.gene,EUC19889-RA.gene,EUC17455…
WRC	EUC01918-RA.gene,EUC13228-RA.gene,EUC10096-RA.gene,EUC15891-RA.gene,EUC03486-RA.gene,EUC02016-RA.gene,EUC08809-RA.gene,EUC16683-RA.gene,EUC03709-RA.gene,EUC22328-RA.gene,EUC03434-RA.gene
Alpha galactosidase A C-terminal beta sandwich domain	EUC17240-RA.gene
Carbonic anhydrase	EUC07645-RA.gene,EUC12694-RA.gene,EUC22037-RA.gene
Ribosome biogenesis protein Nop16	EUC10920-RA.gene
Ethylene-responsive protein kinase Le-CTR1	EUC17152-RA.gene,EUC17921-RA.gene,EUC03132-RA.gene,EUC21207-RA.gene,EUC04041-RA.gene,EUC03683-RA.gene,EUC00315-RA.gene,EUC03449-RA.gene
Sec23/Sec24 zinc finger	EUC19672-RA.gene,PB.10717,EUC07969-RA.gene,EUC23706-RA.gene,EUC16988-RA.gene,EUC07776-RA.gene,EUC09527-RA.gene
Domain of unknown function (DUF569)	EUC25915-RA.gene,EUC13071-RA.gene,EUC16007-RA.gene,EUC13070-RA.gene,EUC20922-RA.gene,EUC12019-RA.gene,EUC24105-RA.gene,EUC02482-RA.gene,EUC20924-RA.gene,EUC24104-RA.gene,EUC24099-RA.gene,EUC22386-RA.gene
Sec61beta family	EUC03217-RA.gene,EUC13741-RA.gene
STAG domain	EUC01219-RA.gene
Peptidase C39 family	EUC16073-RA.gene
Endomembrane protein 70	EUC13480-RA.gene,EUC24753-RA.gene,EUC08253-RA.gene,EUC22672-RA.gene,EUC20070-RA.gene,EUC04737-RA.gene,EUC10782-RA.gene,EUC01709-RA.gene,EUC09109-RA.gene,EUC22673-RA.gene,EUC25952-RA.gene,EUC13995-RA.gene,EUC09887-RA.gene,EUC15445-RA.gene,EUC07722-RA.gene,EUC04831-RA.gene,EUC23002-RA.gene,EUC03637-RA.gene
Vesicle coat trafficking protein Sec16 mid-region	EUC24432-RA.gene,EUC25530-RA.gene
Dor1-like family	EUC17139-RA.gene,EUC19805-RA.gene
Dcp2, box A domain	EUC19225-RA.gene
Cell differentiation family, Rcd1-like	EUC08668-RA.gene,EUC02743-RA.gene
Phosphoenolpyruvate carboxykinase	EUC01935-RA.gene,EUC15096-RA.gene,EUC14214-RA.gene,EUC08439-RA.gene,EUC22274-RA.gene,EUC12516-RA.gene
Fanconi anaemia protein FancD2 nuclease	EUC04471-RA.gene,EUC07194-RA.gene
Glutamate/Leucine/Phenylalanine/Valine dehydrogenase	EUC10763-RA.gene,EUC10521-RA.gene,EUC18123-RA.gene,EUC03670-RA.gene,EUC10667-RA.gene
Holliday-junction resolvase-like of SPT6	EUC18842-RA.gene,EUC10240-RA.gene
Cofilin/tropomyosin-type actin-binding protein	EUC10568-RA.gene,EUC07059-RA.gene,PB.7822,EUC09397-RA.gene,EUC05689-RA.gene,EUC24596-RA.gene,EUC02326-RA.gene,EUC07506-RA.gene,EUC20991-RA.gene
ERCC4 domain	EUC19078-RA.gene,EUC06477-RA.gene,EUC04638-RA.gene
Pectinesterase	EUC22013-RA.gene,EUC23487-RA.gene,EUC10001-RA.gene,PB.14648,EUC18983-RA.gene,EUC15500-RA.gene,EUC14556-RA.gene,EUC16915-RA.gene,EUC18387-RA.gene,EUC12647-RA.gene,EUC18547-RA.gene,EUC26571-RA.gene,EUC13973-RA.gene,EUC04657-RA.gene,EUC11042-RA.gene,EUC13033-RA.gene,EUC03852-RA.gene,EUC23884-RA.gene,EUC03952-RA.gene,EUC07907-RA.gene,EUC24535-RA.gene,EUC07172-RA.gene,PB.12577,PB.14403,EUC21174-RA.gen…
SPRY domain	EUC15724-RA.gene,EUC20110-RA.gene,EUC01033-RA.gene,EUC23737-RA.gene,EUC12371-RA.gene
60S ribosomal protein L4 C-terminal domain	EUC11578-RA.gene,EUC19590-RA.gene,EUC20987-RA.gene,EUC20852-RA.gene,EUC18013-RA.gene,EUC11252-RA.gene,EUC20988-RA.gene
Condensin II complex subunit CAP-H2 or CNDH2, C-term	EUC15923-RA.gene
Molybdate transporter of MFS superfamily	EUC16947-RA.gene,EUC10125-RA.gene,EUC04936-RA.gene
Uroporphyrinogen decarboxylase (URO-D)	EUC24800-RA.gene,EUC25403-RA.gene
Protein of unknown function (DUF679)	EUC18069-RA.gene,EUC07848-RA.gene,EUC00848-RA.gene,EUC06485-RA.gene,EUC07915-RA.gene,EUC13901-RA.gene,EUC05293-RA.gene
twin BRCT domain	EUC19818-RA.gene,EUC10619-RA.gene,EUC14158-RA.gene,EUC00709-RA.gene,EUC18238-RA.gene,EUC24513-RA.gene,EUC14053-RA.gene,EUC06357-RA.gene,EUC20477-RA.gene,EUC15224-RA.gene
2-oxoacid dehydrogenases acyltransferase (catalytic domain)	EUC08632-RA.gene,EUC19846-RA.gene,EUC25556-RA.gene,EUC15828-RA.gene,EUC08674-RA.gene,EUC20116-RA.gene,EUC13106-RA.gene,EUC06500-RA.gene,EUC13683-RA.gene,EUC21872-RA.gene
BRO1-like domain	EUC18200-RA.gene,EUC05373-RA.gene,EUC22930-RA.gene,EUC22361-RA.gene
Cupin	EUC25490-RA.gene,EUC02494-RA.gene,EUC13446-RA.gene,EUC21142-RA.gene,EUC13112-RA.gene,EUC23311-RA.gene,EUC01379-RA.gene,EUC26293-RA.gene,EUC16851-RA.gene,EUC08468-RA.gene,EUC24416-RA.gene,EUC18024-RA.gene,EUC06192-RA.gene,EUC23393-RA.gene,EUC06634-RA.gene,EUC16344-RA.gene,EUC02772-RA.gene,EUC23390-RA.gene,EUC13472-RA.gene,EUC01018-RA.gene,EUC03051-RA.gene,EUC03724-RA.gene,EUC23395-RA.gene,EUC09334…
GatB domain	EUC19344-RA.gene
Bacterial transcriptional activator domain	EUC16989-RA.gene,EUC12498-RA.gene,EUC26277-RA.gene,EUC07994-RA.gene,PB.6040,EUC14420-RA.gene
CCR4-NOT transcription complex subunit 1 CAF1-binding domain	EUC03216-RA.gene
Vacuolar protein sorting-associated protein 62	EUC25603-RA.gene,EUC16601-RA.gene,EUC17646-RA.gene,EUC16156-RA.gene,EUC17887-RA.gene
DNA gyrase C-terminal domain, beta-propeller	EUC23847-RA.gene
FtsZ family, C-terminal domain	EUC17741-RA.gene,EUC19191-RA.gene
Lipase	EUC01275-RA.gene
Lecithin retinol acyltransferase	EUC10091-RA.gene,EUC22264-RA.gene,EUC04798-RA.gene,EUC14351-RA.gene,EUC03421-RA.gene
SecE/Sec61-gamma subunits of protein translocation complex	EUC13558-RA.gene,EUC13557-RA.gene,EUC09817-RA.gene,EUC17748-RA.gene,EUC25231-RA.gene,EUC03334-RA.gene
BLOC-1-related complex sub-unit 8	EUC17992-RA.gene
Rer1 family	EUC25705-RA.gene,EUC21181-RA.gene,EUC25015-RA.gene,EUC11141-RA.gene,EUC17501-RA.gene
ParB-like nuclease domain	EUC11993-RA.gene
Protein of unknown function (DUF2838)	EUC24324-RA.gene
ATP-utilising chromatin assembly and remodelling N-terminal	EUC03718-RA.gene
Serine-threonine protein phosphatase N-terminal domain	EUC10571-RA.gene,EUC14857-RA.gene,EUC25054-RA.gene,EUC14362-RA.gene,EUC15791-RA.gene
Transcription initiation factor IIF, beta subunit	EUC21486-RA.gene,EUC17789-RA.gene,EUC23685-RA.gene
PAC2 family	EUC18323-RA.gene
Gibberellin regulated protein	EUC01349-RA.gene,EUC02446-RA.gene,EUC18734-RA.gene,EUC18245-RA.gene,EUC13209-RA.gene,EUC16887-RA.gene,EUC13049-RA.gene,EUC20870-RA.gene,EUC06977-RA.gene,EUC06978-RA.gene
Putative zinc finger motif, C2HC5-type	EUC13595-RA.gene
NADH dehydrogenase transmembrane subunit	EUC23142-RA.gene
Melibiase	EUC07418-RA.gene
Proteasome-substrate-size regulator, mid region	EUC23235-RA.gene
RNA polymerase III subunit RPC82 helix-turn-helix domain	EUC04913-RA.gene
Protein of unknown function (DUF3082)	EUC19702-RA.gene,EUC10409-RA.gene
Virilizer, N-terminal	EUC04009-RA.gene
Iron/manganese superoxide dismutases, alpha-hairpin domain	EUC16944-RA.gene,EUC21734-RA.gene,EUC23491-RA.gene,EUC24806-RA.gene
Autophagy protein Apg5	EUC08819-RA.gene
Domain of unknown function (DUF3546)	EUC02527-RA.gene
Acyl transferase domain	EUC14739-RA.gene
Prolyl oligopeptidase family	EUC14028-RA.gene,EUC25838-RA.gene,EUC26711-RA.gene,EUC11930-RA.gene,EUC18337-RA.gene,EUC18627-RA.gene,EUC07627-RA.gene,EUC21283-RA.gene,EUC17734-RA.gene,EUC06668-RA.gene,EUC22443-RA.gene,EUC09423-RA.gene,EUC23369-RA.gene,EUC10791-RA.gene,EUC01558-RA.gene,EUC01720-RA.gene,EUC03382-RA.gene,EUC22564-RA.gene,EUC08535-RA.gene,EUC15228-RA.gene,EUC17738-RA.gene,EUC25195-RA.gene,EUC05000-RA.gene,EUC07171…
Ras of Complex, Roc, domain of DAPkinase	EUC05494-RA.gene,EUC21192-RA.gene,EUC07045-RA.gene,EUC14093-RA.gene,EUC02918-RA.gene,EUC21608-RA.gene,EUC18301-RA.gene,EUC04815-RA.gene,EUC02630-RA.gene,EUC18563-RA.gene,EUC06466-RA.gene,EUC00900-RA.gene,EUC21644-RA.gene,EUC19444-RA.gene,EUC05629-RA.gene,EUC13781-RA.gene,EUC05602-RA.gene,EUC18896-RA.gene,EUC18367-RA.gene,EUC24487-RA.gene,EUC22393-RA.gene,EUC04646-RA.gene,EUC06091-RA.gene,EUC05046…
Core-2/I-Branching enzyme	EUC21958-RA.gene,EUC19766-RA.gene,EUC05316-RA.gene,EUC13825-RA.gene,EUC20067-RA.gene,EUC24244-RA.gene,EUC01015-RA.gene,EUC06835-RA.gene,EUC06975-RA.gene,EUC24291-RA.gene,EUC21038-RA.gene,EUC03674-RA.gene,EUC06068-RA.gene,EUC09489-RA.gene,EUC20065-RA.gene,EUC01173-RA.gene,EUC12196-RA.gene,EUC02413-RA.gene,EUC00487-RA.gene,EUC02531-RA.gene,EUC22061-RA.gene,EUC17403-RA.gene,EUC19683-RA.gene,EUC21221…
Rhomboid family	EUC21112-RA.gene,EUC11228-RA.gene,EUC06046-RA.gene,EUC09436-RA.gene,EUC15933-RA.gene,EUC11872-RA.gene,EUC21643-RA.gene,EUC14792-RA.gene,EUC09596-RA.gene,EUC09299-RA.gene,EUC00079-RA.gene,EUC20737-RA.gene
Protein of unknown function (DUF1365)	EUC11182-RA.gene
Glucose-6-phosphate dehydrogenase, C-terminal domain	EUC08096-RA.gene,EUC14811-RA.gene,EUC26243-RA.gene,EUC06389-RA.gene
Ribosomal protein L34e	EUC07857-RA.gene,EUC04203-RA.gene,EUC13054-RA.gene,EUC25330-RA.gene,EUC23769-RA.gene,PB.9274
PIGA (GPI anchor biosynthesis)	EUC16173-RA.gene
Dynein heavy chain and region D6 of dynein motor	EUC02128-RA.gene
Surfeit locus protein 6	EUC12257-RA.gene
Animal haem peroxidase	EUC07656-RA.gene,EUC26436-RA.gene
Helicase associated domain (HA2)	EUC14907-RA.gene,EUC09647-RA.gene,EUC04499-RA.gene,EUC25446-RA.gene,EUC05281-RA.gene,EUC05286-RA.gene,EUC00008-RA.gene,EUC18097-RA.gene,EUC09800-RA.gene,EUC07932-RA.gene,EUC14237-RA.gene,EUC01145-RA.gene,EUC02616-RA.gene,EUC19611-RA.gene,EUC26448-RA.gene,EUC03572-RA.gene,EUC07576-RA.gene,EUC13798-RA.gene,EUC10228-RA.gene
Smr domain	EUC13405-RA.gene,EUC16814-RA.gene,EUC17121-RA.gene,EUC23110-RA.gene
RNA polymerase Rpb1 C-terminal repeat	EUC26327-RA.gene
Acetohydroxy acid isomeroreductase, catalytic domain	EUC20423-RA.gene
NMD3 family	EUC03918-RA.gene,EUC04838-RA.gene,EUC03920-RA.gene
3-demethylubiquinone-9 3-methyltransferase	EUC13708-RA.gene
Mitochondrial glycoprotein	EUC20526-RA.gene,EUC05807-RA.gene,PB.14847,EUC07502-RA.gene,EUC02190-RA.gene,EUC10956-RA.gene,EUC03275-RA.gene,EUC21813-RA.gene,EUC03274-RA.gene
CAAD domains of cyanobacterial aminoacyl-tRNA synthetase	EUC11687-RA.gene,EUC26501-RA.gene,EUC26460-RA.gene,EUC19100-RA.gene,EUC16738-RA.gene,EUC23749-RA.gene
CASP C terminal	EUC05645-RA.gene
Ribosomal protein L31	PB.10692,EUC08663-RA.gene
Ribosomal protein S28e	EUC11862-RA.gene,EUC19362-RA.gene,EUC12510-RA.gene
Trypsin	EUC21995-RA.gene,EUC22036-RA.gene,EUC18078-RA.gene,EUC11210-RA.gene,EUC01089-RA.gene,EUC05537-RA.gene,EUC07660-RA.gene,EUC04394-RA.gene,EUC04393-RA.gene,EUC07653-RA.gene,EUC13057-RA.gene,EUC01223-RA.gene
Family of unknown function (DUF5311)	EUC15849-RA.gene
Maintenance of mitochondrial structure and function	EUC09960-RA.gene,EUC18831-RA.gene,EUC23217-RA.gene,EUC24086-RA.gene,EUC19386-RA.gene,EUC26301-RA.gene
Cohesin loading factor	EUC04242-RA.gene,EUC04243-RA.gene
zinc-ribbon	EUC12084-RA.gene,EUC08603-RA.gene,EUC11240-RA.gene,EUC17881-RA.gene,EUC14528-RA.gene
Bacterial RNA polymerase, alpha chain C terminal domain	PB.470
LYAR-type C2HC zinc finger	EUC04293-RA.gene
Stress-induced protein Di19, C-terminal	EUC19180-RA.gene,EUC00230-RA.gene,EUC10803-RA.gene
Myo-inositol-1-phosphate synthase	EUC12340-RA.gene
Arginyl tRNA synthetase N terminal domain	EUC23610-RA.gene
GTP-binding protein TrmE N-terminus	EUC18891-RA.gene
Protein of unknown function (DUF2470)	EUC21785-RA.gene,EUC08434-RA.gene,EUC14837-RA.gene
HI0933-like protein	EUC00010-RA.gene,EUC24101-RA.gene,EUC26035-RA.gene,EUC08750-RA.gene,EUC08863-RA.gene,EUC19926-RA.gene,EUC23326-RA.gene,EUC16139-RA.gene,EUC26013-RA.gene,EUC05588-RA.gene,EUC17296-RA.gene,EUC19884-RA.gene,EUC19882-RA.gene
Ribonuclease 2-5A	EUC00749-RA.gene,EUC02512-RA.gene
Putative RNA methyltransferase	EUC15991-RA.gene,EUC20899-RA.gene
MULE transposase domain	PB.9369,PB.3471,PB.5975,PB.7804,PB.13378,PB.7107,PB.7920,PB.756,PB.2390,PB.5329,PB.7570,PB.8917,PB.15078,PB.15092,PB.2848,PB.4997,PB.5757,PB.2719,PB.10389,PB.6988,PB.4605,PB.86,PB.4751,PB.6853
10 TM Acyl Transferase domain found in Cas1p	EUC10789-RA.gene,EUC16169-RA.gene,EUC26138-RA.gene,EUC14639-RA.gene
Protein of unknown function (DUF1138)	EUC18693-RA.gene,EUC10151-RA.gene
RecF/RecN/SMC N terminal domain	EUC18813-RA.gene,EUC21636-RA.gene,EUC08121-RA.gene,EUC19304-RA.gene,EUC26386-RA.gene,EUC03905-RA.gene,EUC14268-RA.gene,EUC10646-RA.gene,EUC16571-RA.gene
Microsomal signal peptidase 25 kDa subunit (SPC25)	EUC05559-RA.gene
Photosystem II 10 kDa phosphoprotein	PB.469
Domain of unknown function	EUC18903-RA.gene,EUC12250-RA.gene,EUC13989-RA.gene,EUC16417-RA.gene,EUC18633-RA.gene,EUC05272-RA.gene,EUC16039-RA.gene,EUC18936-RA.gene,EUC14138-RA.gene,EUC05215-RA.gene,EUC21440-RA.gene,EUC08140-RA.gene,EUC13361-RA.gene,EUC22556-RA.gene,EUC08551-RA.gene,EUC07251-RA.gene,EUC05213-RA.gene,EUC05214-RA.gene,EUC22022-RA.gene,EUC22280-RA.gene,EUC17433-RA.gene,EUC13479-RA.gene,EUC12505-RA.gene,EUC08199…
Utp11 protein	EUC05797-RA.gene
Phosphatidylethanolamine-binding protein	EUC03995-RA.gene,EUC09592-RA.gene,EUC13857-RA.gene,EUC17219-RA.gene,EUC04570-RA.gene,EUC18346-RA.gene,EUC01857-RA.gene,EUC22941-RA.gene,EUC01860-RA.gene,EUC03159-RA.gene,EUC20141-RA.gene
Cathepsin propeptide inhibitor domain (I29)	EUC15738-RA.gene,PB.11444,EUC23405-RA.gene,EUC01301-RA.gene,EUC20611-RA.gene,EUC23403-RA.gene,EUC24766-RA.gene,EUC10043-RA.gene,EUC08797-RA.gene,EUC21152-RA.gene,EUC19182-RA.gene,EUC02591-RA.gene,EUC25645-RA.gene
Serine incorporator (Serinc)	EUC10071-RA.gene,EUC11584-RA.gene,EUC05419-RA.gene,EUC11533-RA.gene,EUC17466-RA.gene
S4 domain	EUC21867-RA.gene,EUC23078-RA.gene,EUC19685-RA.gene,EUC13059-RA.gene,EUC14734-RA.gene,PB.12130,EUC14761-RA.gene,EUC03822-RA.gene,EUC07872-RA.gene,EUC07839-RA.gene,EUC23573-RA.gene,EUC13386-RA.gene,EUC19330-RA.gene,EUC00523-RA.gene
PIF1-like helicase	EUC02128-RA.gene,PB.14981,PB.6036,PB.7997
Copper amine oxidase, N2 domain	EUC10455-RA.gene,EUC15397-RA.gene,EUC19761-RA.gene,EUC24229-RA.gene,EUC25514-RA.gene,EUC16467-RA.gene,EUC17567-RA.gene,EUC24566-RA.gene,EUC07078-RA.gene
Dihydrodipicolinate reductase, C-terminus	EUC09604-RA.gene,PB.9762
Ribosomal protein S21	EUC14571-RA.gene,EUC02898-RA.gene,EUC15979-RA.gene
Peptidase family M1	PB.5949
Rrp44-like cold shock domain	EUC02513-RA.gene
Trafficking protein Mon1	EUC13749-RA.gene
Phosphatidylinositol-specific phospholipase C, X domain	EUC07181-RA.gene,EUC14711-RA.gene,EUC20594-RA.gene,EUC09048-RA.gene,EUC02230-RA.gene,EUC05107-RA.gene,EUC24414-RA.gene,EUC18828-RA.gene,EUC16819-RA.gene
CDR ABC transporter	EUC11212-RA.gene
SHS2 domain found in N terminus of Rpb7p/Rpc25p/MJ0397	EUC26703-RA.gene,EUC04166-RA.gene,EUC14858-RA.gene,EUC07454-RA.gene
Domain of Kin17 curved DNA-binding protein	EUC09571-RA.gene
Myelodysplasia-myeloid leukemia factor 1-interacting protein	EUC01063-RA.gene,EUC08017-RA.gene
Asp/Glu/Hydantoin racemase	EUC18789-RA.gene
Mak16 protein C-terminal region	EUC15988-RA.gene
Protein of unknown function (DUF4057)	EUC25215-RA.gene,EUC26086-RA.gene
Myosin head (motor domain)	EUC02377-RA.gene,EUC19634-RA.gene,EUC12331-RA.gene,EUC23739-RA.gene,EUC24325-RA.gene,EUC04294-RA.gene,EUC10427-RA.gene,EUC22266-RA.gene,EUC17118-RA.gene,EUC15474-RA.gene,EUC19486-RA.gene,EUC13295-RA.gene
beta-acetyl hexosaminidase like	EUC06970-RA.gene,EUC05535-RA.gene,EUC09386-RA.gene,EUC17888-RA.gene
NADH-ubiquinone oxidoreductase 11 kDa subunit	EUC06411-RA.gene
Elongation factor G, domain IV	EUC26110-RA.gene,EUC02036-RA.gene,EUC02304-RA.gene,EUC07996-RA.gene
Polysaccharide biosynthesis C-terminal domain	EUC09985-RA.gene,EUC10143-RA.gene,EUC06243-RA.gene,EUC23854-RA.gene,EUC23855-RA.gene,EUC25131-RA.gene,EUC00365-RA.gene,EUC07074-RA.gene
Domain of unknown function (DUF3441)	EUC03588-RA.gene
Ribosomal protein L5	EUC20442-RA.gene,EUC15952-RA.gene,EUC00177-RA.gene,EUC00305-RA.gene
Uncharacterised ACR, YggU family COG1872	EUC19495-RA.gene,EUC06784-RA.gene
Alpha/beta hydrolase family	EUC08328-RA.gene,EUC03784-RA.gene,EUC05770-RA.gene,EUC25838-RA.gene,EUC25063-RA.gene,EUC11046-RA.gene,EUC16331-RA.gene,EUC01258-RA.gene,EUC15314-RA.gene,EUC18627-RA.gene,EUC04092-RA.gene,EUC24717-RA.gene,EUC19147-RA.gene,EUC22019-RA.gene,EUC25113-RA.gene,EUC20844-RA.gene,EUC17734-RA.gene,EUC04573-RA.gene,EUC20277-RA.gene,EUC09264-RA.gene,EUC03850-RA.gene,EUC18345-RA.gene,EUC22443-RA.gene,EUC14153…
DNL zinc finger	EUC09425-RA.gene,EUC00243-RA.gene,EUC25769-RA.gene,EUC06659-RA.gene,EUC24069-RA.gene
Memo-like protein	EUC04651-RA.gene
Glycosyl hydrolase family 70	EUC00408-RA.gene
Acyl CoA binding protein	EUC10657-RA.gene,EUC05472-RA.gene,EUC22163-RA.gene,EUC18990-RA.gene
RsgA GTPase	EUC21636-RA.gene,EUC16811-RA.gene,EUC18301-RA.gene,EUC14050-RA.gene,EUC25093-RA.gene,EUC16022-RA.gene,EUC09642-RA.gene,EUC02128-RA.gene,EUC09643-RA.gene,EUC24373-RA.gene,EUC09240-RA.gene,EUC17076-RA.gene,EUC12581-RA.gene,EUC07385-RA.gene,EUC01257-RA.gene
Divergent PAP2 family	EUC11923-RA.gene,EUC09632-RA.gene,PB.12974,EUC00331-RA.gene,EUC17758-RA.gene,EUC22287-RA.gene,EUC17759-RA.gene
Mitochondrial splicing apparatus component	EUC17346-RA.gene
ATP synthase A chain	EUC09697-RA.gene,PB.3605
Poly(ADP-ribose) polymerase, regulatory domain	EUC11381-RA.gene,EUC01330-RA.gene,EUC10907-RA.gene,EUC20151-RA.gene
DNA topoisomerase	EUC15499-RA.gene,EUC14573-RA.gene,EUC16992-RA.gene
OB-fold nucleic acid binding domain	EUC16334-RA.gene,PB.12706,PB.2742,EUC07761-RA.gene,EUC11097-RA.gene,EUC03184-RA.gene,EUC11386-RA.gene,EUC11177-RA.gene,EUC12073-RA.gene,EUC25343-RA.gene,EUC04314-RA.gene,EUC06055-RA.gene
Choline/ethanolamine kinase	EUC11870-RA.gene,PB.9988,EUC21025-RA.gene,EUC18796-RA.gene,EUC19992-RA.gene
Cytochrome c oxidase subunit VIa	EUC04865-RA.gene
Cleavage site for pathogenic type III effector avirulence factor Avr	EUC22245-RA.gene,EUC10977-RA.gene,EUC11304-RA.gene,EUC26256-RA.gene,EUC02737-RA.gene,EUC18532-RA.gene,EUC09920-RA.gene
Methionine gamma-lyase	EUC20329-RA.gene
Delta-aminolevulinic acid dehydratase	EUC12314-RA.gene
Ligated ion channel L-glutamate- and glycine-binding site	EUC13583-RA.gene,EUC09586-RA.gene,EUC14002-RA.gene,EUC02622-RA.gene,EUC18564-RA.gene,EUC00750-RA.gene,EUC02623-RA.gene,EUC11540-RA.gene,EUC15369-RA.gene,EUC22337-RA.gene,EUC22738-RA.gene,EUC11543-RA.gene,EUC15367-RA.gene,EUC14394-RA.gene,EUC22339-RA.gene,EUC24921-RA.gene
Protein of unknown function (DUF568)	EUC13696-RA.gene,EUC22849-RA.gene,EUC00335-RA.gene,EUC04692-RA.gene,EUC21946-RA.gene,EUC21947-RA.gene,EUC10752-RA.gene
G10 protein	EUC07807-RA.gene,EUC12806-RA.gene
Insulinase (Peptidase family M16)	EUC25345-RA.gene,EUC12036-RA.gene,EUC26003-RA.gene,EUC01493-RA.gene,EUC00819-RA.gene,EUC21737-RA.gene,EUC09523-RA.gene,EUC10733-RA.gene,EUC26004-RA.gene,EUC07396-RA.gene
Plant PDR ABC transporter associated	EUC06963-RA.gene,EUC16432-RA.gene,EUC16811-RA.gene,EUC04040-RA.gene,EUC26483-RA.gene,EUC10117-RA.gene,EUC17916-RA.gene,EUC20159-RA.gene,EUC20157-RA.gene,EUC15074-RA.gene,EUC21449-RA.gene,EUC08484-RA.gene,PB.13631,EUC22760-RA.gene,EUC21451-RA.gene,EUC03427-RA.gene,EUC05437-RA.gene,EUC15070-RA.gene
Protein of unknown function (DUF1264)	EUC15276-RA.gene,EUC23498-RA.gene,EUC15279-RA.gene,EUC17267-RA.gene,EUC15277-RA.gene
Protein of unknown function (DUF630)	EUC23692-RA.gene,EUC22396-RA.gene,EUC20551-RA.gene,EUC12333-RA.gene,EUC00522-RA.gene,EUC15509-RA.gene,EUC18595-RA.gene,EUC26601-RA.gene,EUC02523-RA.gene,EUC11031-RA.gene,EUC12200-RA.gene,EUC12315-RA.gene,EUC25136-RA.gene,EUC18174-RA.gene
Root cap	EUC16368-RA.gene,EUC11816-RA.gene,EUC18217-RA.gene,EUC04802-RA.gene,EUC19643-RA.gene,EUC18501-RA.gene,EUC24134-RA.gene,EUC26059-RA.gene,EUC26060-RA.gene,EUC24133-RA.gene,EUC19642-RA.gene
Asparagine synthase	EUC01209-RA.gene,EUC02768-RA.gene,EUC17040-RA.gene,EUC16828-RA.gene,EUC19575-RA.gene
Protein of unknown function (DUF2002)	EUC26171-RA.gene
RNA polymerase Rpb4	EUC03376-RA.gene,EUC19134-RA.gene,EUC05204-RA.gene,EUC15300-RA.gene
N-terminal domain of CBF1 interacting co-repressor CIR	EUC03567-RA.gene,EUC26054-RA.gene,EUC05195-RA.gene
DNA double-strand break repair and V(D)J recombination protein XRCC4	EUC07959-RA.gene
Protein of unknown function (DUF3531)	EUC05955-RA.gene,EUC16491-RA.gene
Domain of unknown function (DUF4210)	EUC03649-RA.gene
Tat binding protein 1(TBP-1)-interacting protein (TBPIP)	EUC26523-RA.gene
Protein of unknown function (DUF1118)	EUC04099-RA.gene,EUC06051-RA.gene
Putative TPR-like repeat	EUC02194-RA.gene,EUC01453-RA.gene
mRNA cleavage and polyadenylation factor CLP1 P-loop	EUC24284-RA.gene,EUC04123-RA.gene,EUC26350-RA.gene
CP12 domain	EUC02682-RA.gene,EUC03884-RA.gene,EUC23460-RA.gene
SBDS protein C-terminal domain	EUC15551-RA.gene
Glycosyl hydrolases family 18	EUC05268-RA.gene,EUC05271-RA.gene,EUC16286-RA.gene,EUC18945-RA.gene,PB.14393,EUC16732-RA.gene,EUC16284-RA.gene,EUC06305-RA.gene,EUC13492-RA.gene,EUC00478-RA.gene,EUC05168-RA.gene,EUC18525-RA.gene,EUC07013-RA.gene,EUC16285-RA.gene,EUC17949-RA.gene,EUC18466-RA.gene,EUC12238-RA.gene,EUC05169-RA.gene
AAA domain (dynein-related subfamily)	EUC02407-RA.gene,EUC05057-RA.gene,EUC15585-RA.gene,EUC03345-RA.gene,EUC07575-RA.gene,EUC08924-RA.gene,EUC08871-RA.gene,EUC25294-RA.gene,EUC14371-RA.gene,EUC15025-RA.gene,EUC13269-RA.gene,EUC20150-RA.gene,EUC09753-RA.gene,EUC17676-RA.gene,EUC05915-RA.gene,EUC03883-RA.gene,EUC22918-RA.gene,EUC16377-RA.gene,EUC17876-RA.gene,EUC15529-RA.gene,EUC06598-RA.gene,EUC18350-RA.gene,EUC00661-RA.gene,EUC02174…
PUA-like domain	EUC00976-RA.gene,EUC16621-RA.gene,EUC22809-RA.gene
Tumour suppressing sub-chromosomal transferable candidate 4	EUC05367-RA.gene
Tim44-like domain	EUC04353-RA.gene,EUC02322-RA.gene
5'-3' exonuclease, C-terminal SAM fold	EUC13889-RA.gene,EUC16456-RA.gene
AICARFT/IMPCHase bienzyme	EUC25984-RA.gene
Protein of unknown function (DUF1077)	EUC13975-RA.gene
S-adenosylmethionine synthetase, central domain	EUC06964-RA.gene,EUC09967-RA.gene,EUC10198-RA.gene,EUC16431-RA.gene,EUC01492-RA.gene,EUC15075-RA.gene
Lycopene cyclase protein	EUC06707-RA.gene,EUC06710-RA.gene,EUC13650-RA.gene,EUC17507-RA.gene,EUC01839-RA.gene,EUC06705-RA.gene,EUC06711-RA.gene,EUC09068-RA.gene,EUC13651-RA.gene,EUC19926-RA.gene,EUC25563-RA.gene,EUC03687-RA.gene,EUC04288-RA.gene
Proteasome stabiliser	EUC01891-RA.gene,EUC01099-RA.gene
Peptide N-acetyl-beta-D-glucosaminyl asparaginase amidase A	EUC22271-RA.gene,EUC25404-RA.gene,EUC20034-RA.gene,EUC20380-RA.gene,EUC25405-RA.gene
K+ potassium transporter	EUC20906-RA.gene,EUC17983-RA.gene,EUC02320-RA.gene,EUC12622-RA.gene,EUC13547-RA.gene,EUC19122-RA.gene,EUC20224-RA.gene,EUC19904-RA.gene,EUC09902-RA.gene,EUC08897-RA.gene,EUC24801-RA.gene,EUC01618-RA.gene,EUC02678-RA.gene,EUC01620-RA.gene,EUC26426-RA.gene,EUC01120-RA.gene,EUC23004-RA.gene,EUC13337-RA.gene,EUC18717-RA.gene,EUC25675-RA.gene,EUC05626-RA.gene,EUC01616-RA.gene,EUC16833-RA.gene,EUC01617…
Protein kinase domain	EUC16746-RA.gene,EUC16534-RA.gene,EUC12889-RA.gene,EUC17152-RA.gene,EUC09217-RA.gene,EUC18465-RA.gene,EUC20086-RA.gene,EUC11529-RA.gene,EUC00580-RA.gene,EUC03566-RA.gene,EUC02286-RA.gene,EUC24760-RA.gene,EUC18511-RA.gene,EUC24333-RA.gene,PB.13320,EUC06493-RA.gene,PB.12390,EUC14390-RA.gene,EUC09275-RA.gene,EUC13888-RA.gene,EUC11306-RA.gene,EUC11741-RA.gene,EUC21992-RA.gene,EUC07067-RA.gene,EUC0742…
Histone acetyltransferase subunit NuA4	EUC02325-RA.gene,EUC05513-RA.gene
SOH1	EUC23486-RA.gene
Alfin	EUC13960-RA.gene,EUC24322-RA.gene,EUC18302-RA.gene,EUC03768-RA.gene,EUC02821-RA.gene,EUC26378-RA.gene
Peroxisome biogenesis factor 1, N-terminal	EUC09773-RA.gene
Alpha mannosidase middle domain	EUC08382-RA.gene,EUC08383-RA.gene,EUC08381-RA.gene,EUC24309-RA.gene,EUC21415-RA.gene,EUC05378-RA.gene
Beta-galactosidase	EUC09053-RA.gene,EUC14942-RA.gene,EUC23980-RA.gene,EUC13743-RA.gene,EUC24925-RA.gene,EUC08331-RA.gene,EUC20619-RA.gene,EUC10781-RA.gene,EUC25950-RA.gene,EUC09704-RA.gene,EUC24992-RA.gene,EUC25461-RA.gene,EUC25460-RA.gene
RanBP1 domain	EUC10924-RA.gene,EUC16832-RA.gene,EUC14076-RA.gene,EUC14125-RA.gene
Protein of unknown function (DUF1313)	EUC04305-RA.gene,EUC26167-RA.gene,EUC18826-RA.gene,EUC03759-RA.gene
GRIP domain	EUC20807-RA.gene
Golgin subfamily A member 5	EUC13782-RA.gene,EUC23899-RA.gene
Ribosomal protein L10	EUC09905-RA.gene,EUC20956-RA.gene,EUC05644-RA.gene,EUC16800-RA.gene
Uncharacterized conserved protein (DUF2039)	EUC19722-RA.gene
Protein of unknown function (DUF971)	EUC14820-RA.gene,EUC10258-RA.gene
2-oxoglutarate dehydrogenase C-terminal	EUC26636-RA.gene,EUC19442-RA.gene,EUC19443-RA.gene
Ribosomal protein L6, N-terminal domain	EUC00572-RA.gene,EUC17768-RA.gene
Pantoate-beta-alanine ligase	EUC19265-RA.gene
Tryptophan/tyrosine permease family	EUC23241-RA.gene,EUC15214-RA.gene,EUC12085-RA.gene,EUC05527-RA.gene,EUC02270-RA.gene,EUC00533-RA.gene,EUC05526-RA.gene,EUC24507-RA.gene,EUC23238-RA.gene,EUC24508-RA.gene
BRCA2, oligonucleotide/oligosaccharide-binding, domain 1	EUC10218-RA.gene
TAZ zinc finger	EUC17243-RA.gene,EUC21581-RA.gene,EUC17440-RA.gene,EUC16888-RA.gene,EUC08311-RA.gene
Possible lysine decarboxylase	EUC03032-RA.gene,EUC14115-RA.gene,EUC02156-RA.gene,EUC14358-RA.gene,EUC12175-RA.gene,EUC24179-RA.gene,EUC02157-RA.gene,EUC06434-RA.gene,EUC09005-RA.gene,EUC06294-RA.gene
WPP domain	EUC16502-RA.gene,EUC00598-RA.gene,EUC23173-RA.gene,EUC25501-RA.gene,EUC09921-RA.gene
Ion channel regulatory protein UNC-93	EUC07505-RA.gene,EUC05089-RA.gene
NAD(P)-binding Rossmann-like domain	EUC20548-RA.gene,EUC24383-RA.gene,EUC00010-RA.gene,EUC06707-RA.gene,EUC19487-RA.gene,EUC06710-RA.gene,EUC14923-RA.gene,EUC21070-RA.gene,EUC23212-RA.gene,EUC05246-RA.gene,EUC00418-RA.gene,EUC16330-RA.gene,EUC09232-RA.gene,EUC15263-RA.gene,EUC09696-RA.gene,EUC11035-RA.gene,EUC03196-RA.gene,EUC23876-RA.gene,EUC25130-RA.gene,EUC17507-RA.gene,EUC26035-RA.gene,EUC10110-RA.gene,EUC25947-RA.gene,EUC10929…
Glyoxalase-like domain	EUC13137-RA.gene,EUC12548-RA.gene,EUC12547-RA.gene,EUC00890-RA.gene
Hus1-like protein	EUC20279-RA.gene
Oligosaccharyltransferase subunit 5	EUC18910-RA.gene,EUC25456-RA.gene
Proliferating cell nuclear antigen, N-terminal domain	EUC16084-RA.gene,EUC09285-RA.gene
Flavinator of succinate dehydrogenase	EUC14688-RA.gene
Carbohydrate phosphorylase	EUC23253-RA.gene,EUC17186-RA.gene,EUC24688-RA.gene
snRNA-activating protein of 50kDa MW C terminal	EUC14166-RA.gene
Actin-binding domain of plant-specific actin-binding protein	EUC13429-RA.gene,EUC03553-RA.gene
Nucleic acid binding protein NABP	EUC11241-RA.gene,EUC12259-RA.gene,EUC01042-RA.gene,EUC09029-RA.gene,EUC07115-RA.gene
Glutamine synthetase, catalytic domain	EUC00889-RA.gene,EUC10212-RA.gene,EUC15235-RA.gene,EUC10211-RA.gene,EUC13409-RA.gene,EUC01590-RA.gene,EUC21344-RA.gene,EUC03043-RA.gene,EUC07902-RA.gene
D123	EUC05849-RA.gene
SAC3/GANP family	EUC08193-RA.gene,EUC07910-RA.gene,EUC25981-RA.gene
Ferrous iron transport protein B	EUC18891-RA.gene,EUC18301-RA.gene,EUC01653-RA.gene,EUC09435-RA.gene,EUC15143-RA.gene,EUC00147-RA.gene,EUC11975-RA.gene,EUC16103-RA.gene,EUC23449-RA.gene,EUC23205-RA.gene,EUC23033-RA.gene,EUC15158-RA.gene,EUC26376-RA.gene,EUC26361-RA.gene,EUC23683-RA.gene,EUC00933-RA.gene,PB.11200,EUC23732-RA.gene,EUC22907-RA.gene,EUC09240-RA.gene,EUC17076-RA.gene,EUC01202-RA.gene,EUC26666-RA.gene,EUC23672-RA.gene…
tRNA (Uracil-5-)-methyltransferase	EUC16374-RA.gene,EUC03675-RA.gene
BRCA1 C Terminus (BRCT) domain	EUC05019-RA.gene,EUC19818-RA.gene,EUC11381-RA.gene,EUC00926-RA.gene,EUC10619-RA.gene,EUC14158-RA.gene,EUC20151-RA.gene,EUC00709-RA.gene,EUC16589-RA.gene,EUC16542-RA.gene,EUC24513-RA.gene,EUC04800-RA.gene,EUC14053-RA.gene,EUC21797-RA.gene,EUC06357-RA.gene,EUC11187-RA.gene,EUC20477-RA.gene,EUC15224-RA.gene
Alanine racemase, N-terminal domain	EUC08669-RA.gene,EUC25701-RA.gene,EUC01012-RA.gene
Uso1 / p115 like vesicle tethering protein, head region	EUC12679-RA.gene
Hemerythrin HHE cation binding domain	EUC04111-RA.gene,EUC20064-RA.gene,EUC07159-RA.gene
Transport protein Trs120 or TRAPPC9, TRAPP II complex subunit	EUC04008-RA.gene,EUC05574-RA.gene
Ribosomal protein S6	EUC03596-RA.gene,EUC01713-RA.gene,EUC22951-RA.gene
Saccharopine dehydrogenase NADP binding domain	EUC00928-RA.gene,EUC15433-RA.gene,EUC20174-RA.gene,EUC08451-RA.gene,EUC15635-RA.gene,EUC20791-RA.gene
Acyl-CoA oxidase	EUC25545-RA.gene,EUC06468-RA.gene,EUC26091-RA.gene,EUC06467-RA.gene
Photosystem I reaction centre subunit IV / PsaE	EUC19411-RA.gene,EUC01889-RA.gene,EUC13291-RA.gene
Protein similar to CwfJ C-terminus 2	EUC07958-RA.gene,EUC07957-RA.gene
Zinc-ribbon, C4HC2 type	EUC07987-RA.gene
tRNA synthetases class II (D, K and N)	EUC16334-RA.gene,EUC13698-RA.gene,EUC25529-RA.gene,EUC22846-RA.gene,EUC24434-RA.gene,EUC03184-RA.gene,EUC18912-RA.gene,EUC11386-RA.gene,EUC11177-RA.gene,EUC25343-RA.gene,EUC04314-RA.gene,EUC22690-RA.gene
Ribosomal protein L37e	EUC07046-RA.gene,EUC24386-RA.gene
TIP49 C-terminus	EUC15585-RA.gene,EUC07575-RA.gene,EUC08871-RA.gene,EUC17676-RA.gene,EUC16377-RA.gene,EUC01636-RA.gene,EUC15255-RA.gene,EUC20446-RA.gene,EUC11949-RA.gene,EUC09130-RA.gene,EUC12478-RA.gene,EUC19297-RA.gene,EUC19880-RA.gene
Tim10/DDP family zinc finger	EUC15535-RA.gene,EUC11603-RA.gene,EUC16767-RA.gene,EUC07221-RA.gene
ATP synthase (E/31 kDa) subunit	EUC19932-RA.gene,EUC05073-RA.gene,EUC00662-RA.gene,EUC13162-RA.gene,EUC02022-RA.gene
Protein of unknown function (DUF788)	EUC16323-RA.gene
Plant phosphoribosyltransferase C-terminal	EUC04931-RA.gene,EUC17766-RA.gene,EUC21469-RA.gene,EUC17769-RA.gene,EUC08587-RA.gene,EUC17767-RA.gene,EUC08635-RA.gene,EUC12977-RA.gene,EUC23790-RA.gene,EUC19765-RA.gene,EUC11660-RA.gene,EUC24943-RA.gene
BDHCT (NUC031) domain	PB.116
Late embryogenesis abundant protein	EUC20949-RA.gene,EUC16183-RA.gene,EUC24413-RA.gene,EUC12122-RA.gene,EUC07043-RA.gene,EUC25479-RA.gene,EUC05161-RA.gene,EUC16715-RA.gene,EUC22799-RA.gene,EUC13965-RA.gene,EUC02123-RA.gene,EUC22355-RA.gene,EUC15712-RA.gene,EUC10292-RA.gene,EUC22607-RA.gene,EUC14355-RA.gene,EUC24351-RA.gene,EUC12123-RA.gene,EUC00565-RA.gene,EUC13964-RA.gene,EUC00673-RA.gene,EUC16965-RA.gene,EUC10639-RA.gene,EUC24352…
Acyclic terpene utilisation family protein AtuA	EUC13088-RA.gene
Zinc finger found in FPG and IleRS	EUC19864-RA.gene
Domain of unknown function (DUF4110)	EUC23501-RA.gene,EUC24652-RA.gene
PRP1 splicing factor, N-terminal	EUC06854-RA.gene
GPI biosynthesis protein family Pig-F	EUC26624-RA.gene
OHCU decarboxylase	EUC07381-RA.gene
Tetratricopeptide repeat protein 5 OB fold domain	EUC22932-RA.gene
Ubiquitin-activating enzyme E1 four-helix bundle	EUC14731-RA.gene,EUC03988-RA.gene
DNA polymerase alpha/epsilon subunit B	EUC02939-RA.gene,EUC01114-RA.gene,EUC03007-RA.gene,EUC09171-RA.gene
HAS barrel domain	EUC23635-RA.gene
Protein CHAPERONE-LIKE PROTEIN OF POR1-like	EUC11004-RA.gene,EUC05677-RA.gene,EUC08344-RA.gene,EUC02361-RA.gene
Patched family	EUC04069-RA.gene
Plus-3 domain	EUC14341-RA.gene,EUC24779-RA.gene,EUC26699-RA.gene,EUC05314-RA.gene,PB.12996
Amino-transferase class IV	EUC04875-RA.gene,EUC01182-RA.gene,EUC08559-RA.gene,EUC03692-RA.gene,EUC14108-RA.gene,EUC09908-RA.gene,EUC10369-RA.gene
Protein of unknown function (DUF2462)	EUC05171-RA.gene
Protein of unknown function (DUF642)	EUC19461-RA.gene,EUC06230-RA.gene,EUC10154-RA.gene,EUC22962-RA.gene,EUC14612-RA.gene,EUC06599-RA.gene
DNA primase small subunit	EUC17943-RA.gene,EUC22642-RA.gene,EUC08454-RA.gene
Inorganic H+ pyrophosphatase	EUC20272-RA.gene,EUC00710-RA.gene,EUC19089-RA.gene
UDP-3-O-acyl N-acetylglycosamine deacetylase	EUC22877-RA.gene
Part of AAA domain	PB.1320,PB.12734
Nicotinate phosphoribosyltransferase (NAPRTase) family	EUC17483-RA.gene
Cytidylyltransferase-like	EUC09266-RA.gene,EUC17084-RA.gene,EUC17083-RA.gene,EUC00675-RA.gene,EUC08039-RA.gene,EUC11298-RA.gene,EUC02254-RA.gene,EUC22748-RA.gene,EUC17714-RA.gene
OST-HTH Associated domain	EUC06957-RA.gene
SRP54-type protein, GTPase domain	EUC07723-RA.gene,EUC19217-RA.gene,EUC21029-RA.gene,EUC20281-RA.gene,EUC02128-RA.gene,EUC08879-RA.gene
Regulator of Ty1 transposition protein 107 BRCT domain	EUC05019-RA.gene,EUC19818-RA.gene,EUC00926-RA.gene
Helicase conserved C-terminal domain	EUC03208-RA.gene,EUC01088-RA.gene,EUC20388-RA.gene,EUC14907-RA.gene,EUC15682-RA.gene,EUC20170-RA.gene,EUC09647-RA.gene,EUC26339-RA.gene,EUC24976-RA.gene,EUC04499-RA.gene,EUC00312-RA.gene,EUC14157-RA.gene,EUC21504-RA.gene,EUC10833-RA.gene,EUC01716-RA.gene,EUC06831-RA.gene,EUC01902-RA.gene,EUC23552-RA.gene,EUC03523-RA.gene,EUC04395-RA.gene,EUC06494-RA.gene,EUC06103-RA.gene,EUC01831-RA.gene,EUC17496…
ATPase MipZ	EUC14810-RA.gene,EUC21674-RA.gene,EUC23412-RA.gene,EUC10258-RA.gene
ssDNA-binding domain of telomere protection protein	EUC14380-RA.gene
Associated with HOX	EUC17998-RA.gene,EUC20715-RA.gene,EUC01419-RA.gene,EUC17158-RA.gene,EUC03269-RA.gene,EUC20781-RA.gene,PB.12467,EUC01299-RA.gene,EUC11550-RA.gene,EUC23674-RA.gene
16S rRNA methyltransferase RsmB/F	EUC01801-RA.gene,EUC11309-RA.gene,EUC20604-RA.gene,EUC18533-RA.gene,EUC08379-RA.gene,EUC14134-RA.gene,EUC08599-RA.gene,EUC01796-RA.gene,EUC08378-RA.gene,EUC25850-RA.gene
KRI1-like family	EUC20655-RA.gene
Acid Phosphatase	EUC13255-RA.gene,EUC07642-RA.gene
Glycine-rich region of argonaut	EUC04046-RA.gene
DVL family	EUC26487-RA.gene,EUC11239-RA.gene,EUC19879-RA.gene,EUC07112-RA.gene,EUC01039-RA.gene,EUC22068-RA.gene,PB.11096
Sister chromatid cohesion protein Dcc1	EUC19785-RA.gene
Polyribonucleotide nucleotidyltransferase, RNA binding domain	EUC22053-RA.gene,EUC00649-RA.gene
Chalcone isomerase-like	EUC24475-RA.gene,EUC26357-RA.gene,EUC14152-RA.gene,EUC25438-RA.gene
Di-glucose binding within endoplasmic reticulum	EUC24760-RA.gene,EUC04969-RA.gene,EUC12431-RA.gene,EUC17310-RA.gene,EUC23448-RA.gene,EUC00145-RA.gene,EUC18076-RA.gene,EUC18486-RA.gene,EUC19725-RA.gene,EUC08764-RA.gene,EUC05993-RA.gene,EUC01462-RA.gene,EUC13075-RA.gene,EUC00149-RA.gene,EUC17798-RA.gene,EUC20697-RA.gene,EUC00658-RA.gene,EUC03898-RA.gene,EUC24096-RA.gene,EUC25859-RA.gene,EUC15282-RA.gene,EUC08306-RA.gene,EUC23447-RA.gene,EUC16686…
Natural resistance-associated macrophage protein	EUC22160-RA.gene,EUC17516-RA.gene,EUC20536-RA.gene,EUC12179-RA.gene,EUC08497-RA.gene
Vacuolar sorting 38 and autophagy-related subunit 14	EUC23188-RA.gene
SOUL heme-binding protein	EUC19607-RA.gene,EUC05448-RA.gene,EUC09544-RA.gene,EUC15413-RA.gene,EUC18256-RA.gene,EUC17220-RA.gene,EUC04051-RA.gene,EUC13339-RA.gene,EUC18257-RA.gene,EUC19199-RA.gene
ABC-2 type transporter	EUC06963-RA.gene,EUC16432-RA.gene,EUC24117-RA.gene,EUC00328-RA.gene,EUC16811-RA.gene,EUC24116-RA.gene,EUC13877-RA.gene,EUC04040-RA.gene,EUC26483-RA.gene,EUC19655-RA.gene,EUC10117-RA.gene,EUC17916-RA.gene,EUC13276-RA.gene,EUC20159-RA.gene,EUC22939-RA.gene,EUC14901-RA.gene,EUC21383-RA.gene,EUC20157-RA.gene,EUC25389-RA.gene,EUC15074-RA.gene,EUC13278-RA.gene,EUC05364-RA.gene,EUC12734-RA.gene,EUC21449…
Sorting nexin C terminal	EUC18329-RA.gene,EUC15515-RA.gene
Caspase domain	EUC04605-RA.gene,EUC23707-RA.gene,EUC14758-RA.gene,EUC04607-RA.gene,EUC04606-RA.gene,EUC23490-RA.gene,EUC25507-RA.gene,EUC01899-RA.gene
Coenzyme F420 hydrogenase/dehydrogenase, beta subunit C terminus	EUC09495-RA.gene
Sodium/calcium exchanger protein	EUC01650-RA.gene,EUC10912-RA.gene,EUC14822-RA.gene,EUC24663-RA.gene,EUC14709-RA.gene,EUC04367-RA.gene,EUC21011-RA.gene,EUC08793-RA.gene,EUC02613-RA.gene,EUC01499-RA.gene,EUC03635-RA.gene,EUC05628-RA.gene,EUC05627-RA.gene,EUC26655-RA.gene,EUC21444-RA.gene,EUC07716-RA.gene
Glu-tRNAGln amidotransferase C subunit	EUC18456-RA.gene,EUC01532-RA.gene
Sgf11 (transcriptional regulation protein)	EUC16840-RA.gene
SWIB/MDM2 domain	EUC14341-RA.gene,EUC24401-RA.gene,EUC24779-RA.gene,EUC06332-RA.gene,EUC13990-RA.gene,EUC06451-RA.gene,EUC05384-RA.gene,EUC19494-RA.gene,EUC12556-RA.gene,EUC02052-RA.gene,EUC24648-RA.gene,EUC07363-RA.gene,EUC07365-RA.gene,EUC06439-RA.gene,EUC10650-RA.gene,EUC02779-RA.gene
Acyl-CoA dehydrogenase, middle domain	EUC16399-RA.gene,EUC16361-RA.gene,EUC23386-RA.gene,EUC20848-RA.gene,EUC26091-RA.gene,EUC06467-RA.gene,EUC21819-RA.gene
Cyclin, N-terminal domain	EUC18900-RA.gene,EUC05493-RA.gene,EUC01104-RA.gene,EUC14867-RA.gene,EUC02112-RA.gene,EUC20617-RA.gene,EUC13203-RA.gene,EUC08944-RA.gene,EUC08857-RA.gene,EUC03525-RA.gene,EUC02193-RA.gene,EUC09978-RA.gene,EUC15818-RA.gene,EUC01660-RA.gene,EUC14663-RA.gene,EUC15659-RA.gene,EUC23479-RA.gene,EUC16494-RA.gene,EUC15570-RA.gene,EUC05211-RA.gene,EUC20464-RA.gene,EUC18243-RA.gene,EUC01452-RA.gene,EUC26458…
LIM-domain binding protein	EUC09602-RA.gene,EUC07529-RA.gene,EUC15550-RA.gene,EUC21120-RA.gene,PB.7645
GidA associated domain	EUC04618-RA.gene
Alpha amylase, C-terminal all-beta domain	EUC16106-RA.gene,EUC17918-RA.gene,EUC08671-RA.gene
Ribosomal protein L41	PB.12457,PB.10083
PRONE (Plant-specific Rop nucleotide exchanger)	EUC16072-RA.gene,EUC00197-RA.gene,EUC18100-RA.gene,EUC06667-RA.gene,EUC23827-RA.gene,EUC11021-RA.gene,EUC07037-RA.gene,EUC14449-RA.gene,EUC10295-RA.gene,EUC03263-RA.gene
Photosystem I reaction centre subunit IX / PsaJ	PB.452,PB.9698
MoeA C-terminal region (domain IV)	EUC12911-RA.gene
Clathrin, heavy-chain linker	EUC02811-RA.gene,EUC02240-RA.gene
Homoserine dehydrogenase	EUC08413-RA.gene,EUC12111-RA.gene,EUC00351-RA.gene
Photosynthetic reaction centre protein	EUC04149-RA.gene,EUC14899-RA.gene,EUC24988-RA.gene,EUC01884-RA.gene,EUC26148-RA.gene,PB.13160
ABC transporter	EUC06575-RA.gene,EUC06963-RA.gene,EUC21636-RA.gene,EUC16432-RA.gene,EUC12470-RA.gene,EUC24117-RA.gene,EUC00328-RA.gene,EUC16811-RA.gene,EUC24116-RA.gene,EUC12959-RA.gene,EUC13877-RA.gene,EUC11353-RA.gene,EUC14050-RA.gene,EUC05137-RA.gene,EUC04040-RA.gene,EUC26483-RA.gene,EUC10730-RA.gene,EUC19655-RA.gene,EUC18269-RA.gene,EUC15564-RA.gene,EUC10117-RA.gene,EUC17916-RA.gene,EUC05072-RA.gene,EUC09197…
Sin3 family co-repressor	EUC24304-RA.gene,EUC02490-RA.gene,EUC06992-RA.gene
Membrane fusion protein Use1	EUC19482-RA.gene
PH domain	EUC16394-RA.gene,EUC19557-RA.gene,EUC25603-RA.gene,EUC05318-RA.gene,EUC06763-RA.gene,EUC23018-RA.gene,EUC08618-RA.gene,EUC22654-RA.gene,EUC14705-RA.gene,EUC24247-RA.gene,EUC01804-RA.gene,EUC06355-RA.gene,EUC17611-RA.gene,EUC21416-RA.gene,EUC21730-RA.gene,EUC00152-RA.gene,EUC03119-RA.gene,EUC26038-RA.gene,EUC07789-RA.gene,EUC15740-RA.gene,EUC23892-RA.gene
Protein of unknown function (DUF3245)	EUC23828-RA.gene
p21-C-terminal region-binding protein	EUC13865-RA.gene
PHD-finger	EUC08461-RA.gene,EUC07708-RA.gene,EUC21704-RA.gene,EUC17243-RA.gene,EUC13554-RA.gene,EUC20992-RA.gene,EUC13969-RA.gene,EUC20497-RA.gene,EUC09295-RA.gene,EUC19818-RA.gene,EUC12455-RA.gene,EUC23119-RA.gene,EUC16826-RA.gene,EUC04535-RA.gene,EUC13960-RA.gene,EUC07175-RA.gene,EUC16308-RA.gene,EUC15452-RA.gene,EUC08936-RA.gene,EUC23339-RA.gene,EUC10658-RA.gene,EUC00558-RA.gene,EUC01204-RA.gene,EUC04654…
Transmembrane proteins 14C	EUC21806-RA.gene,EUC02709-RA.gene,EUC02074-RA.gene,EUC10318-RA.gene
Probable molybdopterin binding domain	EUC09660-RA.gene,EUC12911-RA.gene
Cytochrome C biogenesis protein	EUC11682-RA.gene
DDE superfamily endonuclease	EUC11991-RA.gene,EUC05752-RA.gene,PB.37,PB.1459,PB.8488,EUC09785-RA.gene,EUC25399-RA.gene,PB.11882,EUC00300-RA.gene,PB.12078,EUC19051-RA.gene,EUC04890-RA.gene,EUC16236-RA.gene,PB.7030,EUC17421-RA.gene,PB.10829,EUC09923-RA.gene,EUC04448-RA.gene,EUC11334-RA.gene,EUC20846-RA.gene,EUC18365-RA.gene,EUC10165-RA.gene,EUC12747-RA.gene,EUC14097-RA.gene,EUC20572-RA.gene,PB.1363,EUC21379-RA.gene,EUC09743-RA…
Protein of unknown function (DUF933)	EUC23205-RA.gene,EUC11194-RA.gene
Rsm1-like	EUC04740-RA.gene,EUC05674-RA.gene
SSXT protein (N-terminal region)	EUC04480-RA.gene,EUC26586-RA.gene,EUC02381-RA.gene
Zinc-finger domain of monoamine-oxidase A repressor R1	EUC17727-RA.gene,EUC13228-RA.gene,EUC03717-RA.gene,EUC06406-RA.gene,EUC14791-RA.gene,EUC18328-RA.gene,EUC21285-RA.gene,EUC21240-RA.gene,EUC07167-RA.gene
RQC domain	EUC09321-RA.gene,EUC04248-RA.gene,EUC12844-RA.gene
DNA polymerase family A	EUC20550-RA.gene,EUC14991-RA.gene
Caleosin related protein	PB.14822,EUC23128-RA.gene,EUC16133-RA.gene,EUC24429-RA.gene,EUC23127-RA.gene,EUC11762-RA.gene,EUC23155-RA.gene,EUC00813-RA.gene
Pterin binding enzyme	EUC17045-RA.gene
N-terminal domain of 16S rRNA methyltransferase RsmF	EUC11309-RA.gene
COG (conserved oligomeric Golgi) complex component, COG2	EUC07948-RA.gene,EUC00944-RA.gene,EUC23409-RA.gene,EUC06120-RA.gene,EUC19499-RA.gene,EUC19805-RA.gene
Pentacotripeptide-repeat region of PRORP	EUC05155-RA.gene,EUC10640-RA.gene,EUC04489-RA.gene,EUC08753-RA.gene,EUC22435-RA.gene,EUC20561-RA.gene,EUC24895-RA.gene,EUC13596-RA.gene,EUC12940-RA.gene,EUC15843-RA.gene,EUC23041-RA.gene,EUC06901-RA.gene,EUC13011-RA.gene,EUC12857-RA.gene,EUC11243-RA.gene,EUC24692-RA.gene,EUC13103-RA.gene,EUC18337-RA.gene,EUC19991-RA.gene,EUC15204-RA.gene,EUC00801-RA.gene,EUC05787-RA.gene,EUC22917-RA.gene,EUC05744…
CarD-like/TRCF domain	EUC05381-RA.gene
Pyridoxal-dependent decarboxylase, pyridoxal binding domain	EUC24156-RA.gene,EUC01798-RA.gene,EUC25701-RA.gene,EUC01794-RA.gene,EUC10028-RA.gene
Ribonuclease T2 family	EUC25856-RA.gene,EUC07851-RA.gene,EUC23994-RA.gene,EUC23993-RA.gene,EUC25858-RA.gene,EUC22472-RA.gene,EUC00104-RA.gene,EUC24001-RA.gene,EUC00106-RA.gene,EUC12480-RA.gene,EUC12186-RA.gene,EUC02920-RA.gene,EUC00103-RA.gene,EUC02958-RA.gene,PB.10177,EUC00105-RA.gene,EUC19340-RA.gene,EUC15884-RA.gene,EUC18398-RA.gene,EUC18399-RA.gene,EUC06672-RA.gene,EUC18401-RA.gene,EUC23999-RA.gene,EUC01560-RA.gene…
XS domain	EUC03617-RA.gene,EUC01038-RA.gene,EUC11808-RA.gene,EUC09822-RA.gene,EUC12578-RA.gene,EUC11809-RA.gene,EUC11225-RA.gene,EUC16309-RA.gene,EUC23118-RA.gene
Cullin family	EUC01327-RA.gene,EUC00949-RA.gene,EUC07867-RA.gene,EUC00950-RA.gene,EUC13058-RA.gene,EUC21055-RA.gene
POT family	EUC26021-RA.gene,EUC20690-RA.gene,EUC16797-RA.gene,EUC15280-RA.gene,EUC09333-RA.gene,EUC22432-RA.gene,EUC26643-RA.gene,EUC23747-RA.gene,EUC17201-RA.gene,EUC01825-RA.gene,EUC17665-RA.gene,EUC00192-RA.gene,EUC13418-RA.gene,EUC05548-RA.gene,EUC06764-RA.gene,EUC17199-RA.gene,EUC24262-RA.gene,EUC07235-RA.gene,EUC19779-RA.gene,EUC14880-RA.gene,EUC05322-RA.gene,EUC06988-RA.gene,EUC02334-RA.gene,EUC07330…
Ribosomal protein L11 methyltransferase (PrmA)	EUC05973-RA.gene,EUC23640-RA.gene,EUC08940-RA.gene,EUC10323-RA.gene,EUC01748-RA.gene,EUC11935-RA.gene,EUC04052-RA.gene,EUC15144-RA.gene,EUC03675-RA.gene,EUC19400-RA.gene,EUC23214-RA.gene,EUC06174-RA.gene,EUC23751-RA.gene,EUC09211-RA.gene,EUC23400-RA.gene,EUC05326-RA.gene,EUC11522-RA.gene,EUC12835-RA.gene,EUC17140-RA.gene
Prolyl-tRNA synthetase, C-terminal	EUC02440-RA.gene
Poly A polymerase head domain	EUC06363-RA.gene,EUC24954-RA.gene,EUC21431-RA.gene,EUC09977-RA.gene
Nup133 N terminal like	EUC21274-RA.gene,EUC21939-RA.gene,EUC17198-RA.gene,EUC17435-RA.gene,EUC01622-RA.gene
Bacterial extracellular solute-binding proteins, family 3	EUC13583-RA.gene,EUC09586-RA.gene,EUC07718-RA.gene,EUC14002-RA.gene,EUC08440-RA.gene,EUC14283-RA.gene,EUC24391-RA.gene,EUC21384-RA.gene,EUC07719-RA.gene,EUC02622-RA.gene,EUC10987-RA.gene,EUC14006-RA.gene,EUC09341-RA.gene,EUC18564-RA.gene,EUC08524-RA.gene,EUC00750-RA.gene,EUC02623-RA.gene,EUC11540-RA.gene,EUC15369-RA.gene,EUC22337-RA.gene,EUC22738-RA.gene,EUC00958-RA.gene,EUC11543-RA.gene,EUC15367…
Dos2-interacting transcription regulator of RNA-Pol-II	EUC23175-RA.gene
Copper amine oxidase, N3 domain	EUC10455-RA.gene,EUC15397-RA.gene,EUC19761-RA.gene,EUC24229-RA.gene,EUC25514-RA.gene,EUC16467-RA.gene,EUC17567-RA.gene,EUC24566-RA.gene,EUC07078-RA.gene
RNA polymerase III subunit Rpc25	EUC07454-RA.gene
Region found in RelA / SpoT proteins	EUC03858-RA.gene,EUC22332-RA.gene,EUC11434-RA.gene,EUC16438-RA.gene
Ribosome 60S biogenesis N-terminal	EUC24426-RA.gene
Putative NAD(P)-binding	EUC19926-RA.gene
Poly-adenylate binding protein, unique domain	EUC00851-RA.gene,EUC23529-RA.gene,EUC03025-RA.gene,EUC15768-RA.gene,EUC15769-RA.gene,EUC15720-RA.gene,EUC03477-RA.gene
Regulator of G protein signaling domain	EUC15749-RA.gene
Arrestin (or S-antigen), N-terminal domain	EUC18207-RA.gene
Ribosomal protein L9, C-terminal domain	EUC20136-RA.gene,EUC01344-RA.gene
3-dehydroquinate synthase	EUC00444-RA.gene,EUC00445-RA.gene
Protein of unknown function (DUF2985)	EUC11636-RA.gene,EUC00382-RA.gene,EUC10826-RA.gene
Cytidylyltransferase family	EUC13094-RA.gene,EUC07691-RA.gene
Ydr279p protein family (RNase H2 complex component)	EUC14068-RA.gene,EUC14075-RA.gene
MoeA N-terminal region (domain I and II)	EUC12911-RA.gene
T-complex protein 11	EUC09320-RA.gene
Domain of unknown function (DUF3490)	EUC10030-RA.gene,EUC18748-RA.gene,EUC13814-RA.gene,EUC14462-RA.gene,EUC12650-RA.gene,EUC12495-RA.gene,EUC18747-RA.gene
Peptidase family C50	EUC05220-RA.gene,EUC05217-RA.gene,EUC05218-RA.gene
TMPIT-like protein	EUC25893-RA.gene,EUC11423-RA.gene
KIX domain	EUC20334-RA.gene,EUC25973-RA.gene
Beta-L-arabinofuranosidase, GH127	EUC02205-RA.gene
Maf-like protein	EUC11131-RA.gene,EUC13116-RA.gene
Class II Aldolase and Adducin N-terminal domain	EUC19688-RA.gene
Pathogenesis-related protein Bet v I family	EUC19867-RA.gene,EUC24055-RA.gene,EUC26162-RA.gene,EUC25112-RA.gene,EUC13873-RA.gene,EUC13875-RA.gene,EUC24056-RA.gene,EUC02214-RA.gene,EUC24059-RA.gene,EUC13872-RA.gene,EUC16411-RA.gene,EUC14061-RA.gene,EUC21211-RA.gene,EUC23145-RA.gene,EUC24062-RA.gene,EUC23083-RA.gene,EUC13874-RA.gene,EUC19868-RA.gene,EUC23149-RA.gene,EUC16410-RA.gene,EUC12947-RA.gene,EUC24060-RA.gene,EUC23921-RA.gene,EUC00639…
CrcB-like protein, Camphor Resistance (CrcB)	EUC17673-RA.gene
Xylanase inhibitor C-terminal	EUC19945-RA.gene,EUC00429-RA.gene,EUC04511-RA.gene,EUC06297-RA.gene,EUC12914-RA.gene,EUC03476-RA.gene,EUC26547-RA.gene,EUC07462-RA.gene,EUC05647-RA.gene,EUC26546-RA.gene,EUC00430-RA.gene,EUC17115-RA.gene,EUC07940-RA.gene,EUC21604-RA.gene,EUC17002-RA.gene,EUC20622-RA.gene,EUC00568-RA.gene,EUC07063-RA.gene,EUC05240-RA.gene,EUC11803-RA.gene,EUC12744-RA.gene,EUC12349-RA.gene,EUC20600-RA.gene,EUC05239…
TPL-binding domain in jasmonate signalling	EUC07708-RA.gene,EUC05979-RA.gene,EUC09394-RA.gene,EUC20992-RA.gene,EUC13969-RA.gene,EUC16826-RA.gene,EUC23339-RA.gene,EUC00901-RA.gene,EUC15306-RA.gene,EUC02724-RA.gene,EUC15307-RA.gene,EUC25393-RA.gene,EUC20129-RA.gene,EUC14719-RA.gene,EUC06052-RA.gene,EUC20997-RA.gene,EUC00589-RA.gene
Ribosomal protein L36e	EUC21658-RA.gene,EUC16666-RA.gene,EUC04095-RA.gene
GDA1/CD39 (nucleoside phosphatase) family	EUC02748-RA.gene,EUC01957-RA.gene,EUC07855-RA.gene,EUC20385-RA.gene,EUC19376-RA.gene
Prenyltransferase and squalene oxidase repeat	EUC23496-RA.gene,EUC21398-RA.gene,EUC21057-RA.gene,EUC26421-RA.gene,EUC14198-RA.gene,EUC25070-RA.gene,EUC26318-RA.gene,EUC22207-RA.gene,EUC22083-RA.gene,EUC20303-RA.gene,EUC10600-RA.gene,EUC09764-RA.gene
Signal-peptide peptidase, presenilin aspartyl protease	EUC04066-RA.gene
Rad4 beta-hairpin domain 1	EUC08316-RA.gene
Phosphomannose isomerase type I	EUC00491-RA.gene,EUC23601-RA.gene
Piezo non-specific cation channel, R-Ras-binding domain	EUC24610-RA.gene
WHEP-TRS domain	EUC14772-RA.gene,EUC25343-RA.gene
Replication factor-A C terminal domain	PB.2742,EUC15751-RA.gene,EUC06055-RA.gene
CbiX	EUC22060-RA.gene
Plant protein of unknown function (DUF936)	EUC05430-RA.gene,EUC12690-RA.gene,EUC05759-RA.gene,EUC23721-RA.gene,EUC16447-RA.gene
S-adenosylmethionine synthetase, C-terminal domain	EUC06964-RA.gene,EUC09967-RA.gene,EUC10198-RA.gene,EUC16431-RA.gene,EUC01492-RA.gene,EUC15075-RA.gene
Rix1 complex component involved in 60S ribosome maturation	EUC13922-RA.gene
Mitochondrial ribosomal death-associated protein 3	EUC22815-RA.gene
Amidohydrolase family	EUC08102-RA.gene,EUC15595-RA.gene,EUC04479-RA.gene,EUC25979-RA.gene,EUC06874-RA.gene,EUC18062-RA.gene,EUC02795-RA.gene
Ribosomal S13/S15 N-terminal domain	EUC22024-RA.gene,EUC21482-RA.gene,EUC22021-RA.gene,EUC21630-RA.gene
Peptidase inhibitor I9	EUC14853-RA.gene,EUC22352-RA.gene,EUC23563-RA.gene,EUC22093-RA.gene,EUC00736-RA.gene,EUC16891-RA.gene,EUC08650-RA.gene,EUC23148-RA.gene,EUC15715-RA.gene,EUC04732-RA.gene,EUC18962-RA.gene,EUC14838-RA.gene,EUC26099-RA.gene,EUC02079-RA.gene,EUC12407-RA.gene,EUC10675-RA.gene,EUC03631-RA.gene,EUC24957-RA.gene,EUC12193-RA.gene,EUC00843-RA.gene,EUC15713-RA.gene,EUC16604-RA.gene,PB.8115,EUC25315-RA.gene,…
Protein-only RNase P	EUC04587-RA.gene,EUC04563-RA.gene,EUC18907-RA.gene,EUC10299-RA.gene
Glutamine amidotransferase class-I	EUC08841-RA.gene,EUC06529-RA.gene,EUC08262-RA.gene,EUC07633-RA.gene,EUC05529-RA.gene,EUC03870-RA.gene,EUC10315-RA.gene,EUC04812-RA.gene,EUC03247-RA.gene,EUC08673-RA.gene,EUC25422-RA.gene,EUC23584-RA.gene,EUC17314-RA.gene
Anaphase-promoting complex subunit 11 RING-H2 finger	EUC11120-RA.gene,EUC00746-RA.gene,EUC25167-RA.gene,EUC22949-RA.gene,PB.307,EUC12356-RA.gene,EUC20223-RA.gene,EUC14484-RA.gene,PB.11554,EUC22718-RA.gene,EUC10370-RA.gene,EUC26428-RA.gene,EUC07617-RA.gene,EUC17301-RA.gene,EUC04361-RA.gene,EUC01294-RA.gene,EUC12840-RA.gene,EUC10621-RA.gene,EUC16717-RA.gene,EUC16838-RA.gene,EUC02242-RA.gene,EUC19399-RA.gene,EUC13265-RA.gene,EUC13544-RA.gene,EUC16562-…
Protein DA1	EUC22437-RA.gene,EUC04595-RA.gene,EUC09557-RA.gene,EUC15792-RA.gene,EUC15633-RA.gene,EUC04594-RA.gene,EUC24922-RA.gene,EUC11836-RA.gene,EUC15000-RA.gene,EUC04980-RA.gene
MutL C terminal dimerisation domain	EUC26509-RA.gene,EUC00755-RA.gene
Kelch motif	EUC04718-RA.gene,EUC16513-RA.gene,EUC24459-RA.gene,EUC26495-RA.gene,EUC03061-RA.gene,EUC00369-RA.gene,EUC16665-RA.gene,EUC14055-RA.gene,EUC04038-RA.gene,EUC16515-RA.gene,EUC12115-RA.gene,EUC19532-RA.gene,EUC04942-RA.gene,PB.14221,EUC14802-RA.gene,EUC02262-RA.gene,PB.12501,EUC02574-RA.gene,EUC12712-RA.gene,EUC11846-RA.gene,EUC15758-RA.gene,EUC06048-RA.gene,EUC10585-RA.gene,EUC12878-RA.gene,EUC2350…
BolA-like protein	EUC08185-RA.gene,EUC03246-RA.gene,EUC22359-RA.gene,EUC22200-RA.gene
Adenylate kinase, active site lid	EUC05600-RA.gene,EUC18064-RA.gene,EUC19509-RA.gene
Tubulin/FtsZ family, GTPase domain	EUC24193-RA.gene,EUC09406-RA.gene,EUC09853-RA.gene,EUC21788-RA.gene,EUC19037-RA.gene,EUC18258-RA.gene,EUC24849-RA.gene,EUC11654-RA.gene,EUC19191-RA.gene,EUC11575-RA.gene,EUC05688-RA.gene,EUC12538-RA.gene,EUC09279-RA.gene,EUC10396-RA.gene,EUC19431-RA.gene
C3HC zinc finger-like	EUC04740-RA.gene,EUC05674-RA.gene
Transglutaminase-like superfamily	EUC10653-RA.gene,EUC04509-RA.gene,EUC09732-RA.gene,EUC08316-RA.gene
Helicase C-terminal domain	EUC22479-RA.gene,EUC14087-RA.gene,EUC07047-RA.gene,EUC23100-RA.gene
Squalene/phytoene synthase	EUC04818-RA.gene,EUC07993-RA.gene,EUC10036-RA.gene,EUC10037-RA.gene,EUC21094-RA.gene,EUC10035-RA.gene
C-terminal region of band_7	EUC05087-RA.gene
BRCA2, helical	EUC10218-RA.gene
Protein of unknown function (DUF1296)	EUC17897-RA.gene
Mpv17 / PMP22 family	EUC09433-RA.gene,EUC09078-RA.gene,EUC24407-RA.gene,EUC16533-RA.gene,EUC06845-RA.gene,EUC14522-RA.gene,EUC09841-RA.gene,EUC19650-RA.gene,EUC19649-RA.gene,EUC20451-RA.gene,EUC22542-RA.gene
Ig-like domain from next to BRCA1 gene	EUC15387-RA.gene,EUC07073-RA.gene
Flavoprotein	EUC23499-RA.gene,EUC25145-RA.gene
ATPase domain predominantly from Archaea	EUC21008-RA.gene
Vps5 C terminal like	EUC20394-RA.gene,EUC22827-RA.gene,EUC25944-RA.gene
Permease for cytosine/purines, uracil, thiamine, allantoin	EUC12909-RA.gene,EUC04201-RA.gene,EUC13884-RA.gene
HORMA domain	EUC08075-RA.gene,EUC02303-RA.gene,EUC25802-RA.gene
Oxidoreductase family, NAD-binding Rossmann fold	EUC25269-RA.gene,EUC25268-RA.gene,EUC25270-RA.gene,EUC09233-RA.gene,EUC22679-RA.gene,EUC25538-RA.gene
Presenilin enhancer-2 subunit of gamma secretase	EUC12898-RA.gene
rRNA processing	EUC01226-RA.gene
Putative nucleotide-binding of sugar-metabolising enzyme	EUC09550-RA.gene
Hydroxymethylglutaryl-coenzyme A synthase N terminal	EUC10497-RA.gene,EUC14324-RA.gene,EUC07540-RA.gene
Ca2+ insensitive EF hand	EUC06511-RA.gene,PB.3220,EUC07787-RA.gene,PB.3221
Domain of unknown function (DUF1977)	PB.12212
PEP-utilising enzyme, TIM barrel domain	EUC05031-RA.gene
Iron-Sulfur binding protein C terminal	EUC24540-RA.gene
Protein of unknown function (DUF2974)	EUC03071-RA.gene,EUC01079-RA.gene,EUC15707-RA.gene,EUC15706-RA.gene,EUC01078-RA.gene
Mitochondrial small ribosomal subunit Rsm22	EUC14778-RA.gene
Phosphatidylinositol-glycan biosynthesis class S protein	PB.13053
Protein FAM135	EUC05850-RA.gene
35kD major secreted virus protein	EUC14386-RA.gene
Cyclic nucleotide-binding domain	EUC25986-RA.gene,EUC08884-RA.gene,EUC23416-RA.gene,EUC12839-RA.gene,EUC24698-RA.gene,EUC17968-RA.gene,EUC13756-RA.gene,EUC12176-RA.gene,EUC16020-RA.gene,EUC20583-RA.gene,EUC09706-RA.gene,EUC23821-RA.gene,EUC22089-RA.gene,EUC10172-RA.gene,EUC02912-RA.gene,EUC13131-RA.gene,EUC21194-RA.gene,EUC24757-RA.gene,EUC19141-RA.gene,EUC13548-RA.gene,EUC14611-RA.gene,EUC10628-RA.gene,EUC18159-RA.gene
Lyase	EUC06801-RA.gene,EUC16518-RA.gene,EUC10893-RA.gene,EUC07094-RA.gene
Quinolinate synthetase A protein	EUC13522-RA.gene,EUC07068-RA.gene
HhH-GPD superfamily base excision DNA repair protein	EUC13015-RA.gene,EUC22713-RA.gene,EUC11135-RA.gene,EUC04909-RA.gene,EUC17746-RA.gene,EUC23955-RA.gene,EUC14918-RA.gene
Beta-Casp domain	EUC24747-RA.gene,EUC10645-RA.gene,EUC25663-RA.gene,EUC22875-RA.gene
Protein of unknown function (DUF668)	EUC18567-RA.gene,EUC17932-RA.gene,EUC03722-RA.gene,EUC03288-RA.gene,EUC11599-RA.gene,EUC05080-RA.gene,EUC24996-RA.gene,EUC13894-RA.gene
ABC transporter transmembrane region	EUC21636-RA.gene,EUC11353-RA.gene,EUC10730-RA.gene,EUC08553-RA.gene,EUC05072-RA.gene,EUC24470-RA.gene,EUC20766-RA.gene,EUC20350-RA.gene,EUC02684-RA.gene,EUC10767-RA.gene,EUC16609-RA.gene,EUC02421-RA.gene,PB.12500,EUC14655-RA.gene,EUC23719-RA.gene,EUC11281-RA.gene,EUC24565-RA.gene,PB.9708,EUC16022-RA.gene,EUC24448-RA.gene,EUC05851-RA.gene,EUC05071-RA.gene,EUC25801-RA.gene,EUC10187-RA.gene,EUC06426…
GTP cyclohydrolase II	EUC13268-RA.gene,EUC18360-RA.gene
Protein of unknown function (DUF4005)	EUC24174-RA.gene,EUC13078-RA.gene,EUC06184-RA.gene,EUC05084-RA.gene,EUC18836-RA.gene,EUC23885-RA.gene,EUC15134-RA.gene,EUC16632-RA.gene,EUC25813-RA.gene,EUC22921-RA.gene,EUC24279-RA.gene,EUC23180-RA.gene,EUC12762-RA.gene,EUC11823-RA.gene,EUC26567-RA.gene,EUC22382-RA.gene,EUC23179-RA.gene,EUC07808-RA.gene,EUC15934-RA.gene,EUC21804-RA.gene
tRNA synthetases class I (K)	EUC07200-RA.gene
Elongation factor TS	EUC03640-RA.gene,EUC01605-RA.gene
RNAPII transcription regulator C-terminal	EUC23175-RA.gene,EUC02766-RA.gene,EUC07736-RA.gene
Spt4/RpoE2 zinc finger	EUC20373-RA.gene
Inner membrane component of T3SS, cytoplasmic domain	EUC02399-RA.gene,EUC18569-RA.gene,EUC12108-RA.gene
FAD-binding domain	EUC22606-RA.gene,EUC00110-RA.gene,EUC11065-RA.gene,EUC13191-RA.gene,EUC18109-RA.gene,EUC15851-RA.gene,EUC13189-RA.gene,EUC05269-RA.gene,EUC12642-RA.gene,EUC15393-RA.gene,EUC06121-RA.gene,EUC11064-RA.gene
ERAP1-like C-terminal domain	EUC14123-RA.gene,EUC14121-RA.gene,EUC14118-RA.gene,EUC22312-RA.gene
non-SMC mitotic condensation complex subunit 1	EUC13826-RA.gene,EUC14591-RA.gene,EUC00205-RA.gene,EUC03000-RA.gene,EUC04534-RA.gene,EUC10133-RA.gene,EUC11279-RA.gene,EUC19855-RA.gene,EUC09357-RA.gene,EUC04056-RA.gene,EUC26525-RA.gene,EUC00074-RA.gene,EUC26603-RA.gene,EUC11951-RA.gene,EUC16339-RA.gene,EUC07736-RA.gene,EUC11053-RA.gene,EUC17530-RA.gene,EUC01891-RA.gene,EUC01838-RA.gene,EUC03708-RA.gene,EUC22145-RA.gene,EUC13842-RA.gene,EUC10643…
MBOAT, membrane-bound O-acyltransferase family	EUC21166-RA.gene,EUC04283-RA.gene,EUC06967-RA.gene
N-acetylglucosaminyl transferase component (Gpi1)	EUC10513-RA.gene
Magnesium-protoporphyrin IX methyltransferase C-terminus	EUC21414-RA.gene
RNA 3'-terminal phosphate cyclase	EUC02117-RA.gene,EUC24285-RA.gene
N2227-like protein	EUC04617-RA.gene
NAD dependent epimerase/dehydratase family	EUC11487-RA.gene,EUC25475-RA.gene,EUC02983-RA.gene,EUC14395-RA.gene,PB.14743,EUC19052-RA.gene,EUC01068-RA.gene,EUC02048-RA.gene,EUC19852-RA.gene,EUC14307-RA.gene,EUC00025-RA.gene,EUC17379-RA.gene,EUC25135-RA.gene,EUC03780-RA.gene,EUC10696-RA.gene,EUC24910-RA.gene,EUC22299-RA.gene,EUC10695-RA.gene,EUC02571-RA.gene,EUC19619-RA.gene,EUC10029-RA.gene,EUC15628-RA.gene,EUC25006-RA.gene,PB.11527,EUC1186…
Argonaute linker 1 domain	EUC12058-RA.gene,EUC04046-RA.gene,EUC21248-RA.gene,EUC14698-RA.gene,EUC07466-RA.gene,EUC03682-RA.gene,EUC15303-RA.gene,EUC12113-RA.gene,EUC15302-RA.gene,EUC15301-RA.gene,EUC24213-RA.gene,EUC05441-RA.gene
V-ATPase subunit C	EUC21434-RA.gene,EUC21433-RA.gene
Dock homology region 2	EUC11102-RA.gene
Protein of unknown function (DUF1666)	EUC23770-RA.gene,EUC13054-RA.gene,EUC07483-RA.gene,EUC22078-RA.gene
Bacterial TniB protein	EUC15529-RA.gene,EUC02128-RA.gene,EUC21424-RA.gene
Glycyl-tRNA synthetase beta subunit	PB.13527,EUC01077-RA.gene
PAN-like domain	EUC18465-RA.gene,EUC17277-RA.gene,PB.12390,EUC24102-RA.gene,EUC23048-RA.gene,EUC26165-RA.gene,EUC17276-RA.gene,EUC07583-RA.gene,EUC07734-RA.gene,PB.11067,EUC00188-RA.gene,EUC15925-RA.gene,EUC24157-RA.gene,EUC07292-RA.gene,EUC18423-RA.gene,EUC24098-RA.gene,EUC25412-RA.gene,EUC12884-RA.gene,EUC24919-RA.gene,EUC04186-RA.gene,EUC01538-RA.gene,EUC13069-RA.gene,EUC08777-RA.gene,EUC13577-RA.gene,EUC1409…
Carbohydrate binding domain	EUC13272-RA.gene,EUC21238-RA.gene,EUC21542-RA.gene
PRP8 domain IV core	EUC00526-RA.gene
Rad51	EUC19738-RA.gene,EUC09164-RA.gene,EUC02289-RA.gene,EUC03189-RA.gene,EUC03062-RA.gene,EUC05261-RA.gene,EUC16624-RA.gene,EUC21805-RA.gene,EUC18924-RA.gene,EUC04315-RA.gene
YEATS family	EUC08353-RA.gene,EUC10056-RA.gene
SAM domain (Sterile alpha motif)	EUC21436-RA.gene,EUC14160-RA.gene,EUC11420-RA.gene,EUC17354-RA.gene,EUC20262-RA.gene,EUC08110-RA.gene,EUC04704-RA.gene,EUC21941-RA.gene,EUC21935-RA.gene,EUC06985-RA.gene,EUC06005-RA.gene,EUC17352-RA.gene
ATP cone domain	EUC04639-RA.gene
Protein phosphatase 2A regulatory B subunit (B56 family)	EUC10277-RA.gene,EUC14884-RA.gene,EUC14815-RA.gene,EUC10200-RA.gene,EUC11006-RA.gene,EUC11917-RA.gene,EUC05721-RA.gene,EUC20573-RA.gene,EUC09668-RA.gene
DENN (AEX-3) domain	EUC08808-RA.gene,EUC04062-RA.gene,EUC16612-RA.gene,EUC04430-RA.gene
FtsH Extracellular	EUC02407-RA.gene,EUC14696-RA.gene,EUC11238-RA.gene,EUC11879-RA.gene
FMN-dependent dehydrogenase	PB.9803,EUC10364-RA.gene,EUC19715-RA.gene
Glycosyl hydrolase family 9	EUC22645-RA.gene,EUC01507-RA.gene,EUC17119-RA.gene,EUC08959-RA.gene,EUC08960-RA.gene,EUC22808-RA.gene,EUC14879-RA.gene,EUC13084-RA.gene,EUC01168-RA.gene,EUC26690-RA.gene,EUC21186-RA.gene,EUC26692-RA.gene,EUC05392-RA.gene,EUC26691-RA.gene,EUC23913-RA.gene,EUC18298-RA.gene,EUC22391-RA.gene,EUC10031-RA.gene,EUC10019-RA.gene,EUC21696-RA.gene,EUC21698-RA.gene,EUC24145-RA.gene,EUC13849-RA.gene,EUC14297…
Mpp10 protein	EUC23324-RA.gene,EUC03954-RA.gene
Ribosomal L29 protein	PB.11383,EUC26080-RA.gene,EUC21999-RA.gene,EUC00918-RA.gene,EUC08202-RA.gene
Ctr copper transporter family	EUC19514-RA.gene,EUC07350-RA.gene,EUC14156-RA.gene,EUC14847-RA.gene,EUC14846-RA.gene,EUC02077-RA.gene
Josephin	EUC03937-RA.gene,EUC18250-RA.gene
GMC oxidoreductase	EUC21070-RA.gene,EUC25948-RA.gene,EUC25947-RA.gene,EUC10929-RA.gene,EUC19184-RA.gene,EUC22341-RA.gene,EUC22686-RA.gene,EUC25955-RA.gene,EUC14832-RA.gene,EUC14978-RA.gene
Ubiquitin-like domain	EUC15353-RA.gene,EUC16119-RA.gene,EUC06674-RA.gene,PB.164,PB.11399,PB.1955,EUC25810-RA.gene,EUC20016-RA.gene,PB.12048,EUC16390-RA.gene,EUC24878-RA.gene,EUC13461-RA.gene
Unconventional myosin tail, actin- and lipid-binding	EUC17984-RA.gene
Transcription initiation factor IIF, alpha subunit (TFIIF-alpha)	EUC22565-RA.gene
Bromodomain associated	EUC22152-RA.gene,EUC10189-RA.gene
Protein of unknown function (DUF3136)	EUC13177-RA.gene
PHD - plant homeodomain finger protein	EUC11901-RA.gene,EUC05424-RA.gene,EUC09815-RA.gene,EUC10259-RA.gene,EUC23868-RA.gene,EUC22980-RA.gene,EUC03770-RA.gene
Sigma-54 interaction domain	EUC15585-RA.gene,EUC25294-RA.gene,EUC15529-RA.gene,EUC02447-RA.gene,EUC23723-RA.gene,EUC11949-RA.gene,EUC12478-RA.gene,EUC18761-RA.gene,EUC02128-RA.gene,EUC19297-RA.gene,EUC19880-RA.gene,EUC11068-RA.gene,EUC18932-RA.gene,EUC05324-RA.gene,EUC21424-RA.gene
Alg9-like mannosyltransferase family	EUC25400-RA.gene,PB.1527,EUC18691-RA.gene,EUC18906-RA.gene
Uncharacterised protein family (UPF0160)	EUC17719-RA.gene,EUC25655-RA.gene,EUC16222-RA.gene
LrgB-like family	EUC23986-RA.gene
Uncharacterised protein family (UPF0183)	EUC08343-RA.gene
TAP-like protein	EUC25838-RA.gene,EUC25195-RA.gene
Domain of unknown function (DUF1794)	EUC05544-RA.gene
U3 small nucleolar RNA-associated protein 10	EUC07281-RA.gene
Mitochondrial ATP synthase g subunit	EUC21215-RA.gene,EUC04151-RA.gene,EUC05958-RA.gene
Protein of unknown function (DUF410)	EUC25776-RA.gene
RNA recognition motif of the spliceosomal PrP8	EUC00526-RA.gene
Prefoldin subunit	EUC21368-RA.gene,EUC03774-RA.gene,EUC10435-RA.gene,EUC04469-RA.gene,EUC16157-RA.gene,EUC08695-RA.gene,EUC11174-RA.gene,EUC09818-RA.gene,EUC23062-RA.gene
MoaC family	EUC00569-RA.gene
Dynamin GTPase effector domain	EUC05008-RA.gene,EUC05318-RA.gene,EUC16924-RA.gene,EUC06176-RA.gene,EUC17323-RA.gene,EUC20882-RA.gene,EUC25609-RA.gene,EUC24247-RA.gene,EUC22944-RA.gene,EUC10994-RA.gene,EUC10862-RA.gene,EUC06199-RA.gene,EUC07636-RA.gene,EUC07137-RA.gene,EUC04167-RA.gene,EUC17757-RA.gene,EUC09101-RA.gene,EUC01113-RA.gene,EUC22872-RA.gene,EUC07139-RA.gene,EUC00563-RA.gene,EUC21155-RA.gene
Translation initiation factor SUI1	EUC14977-RA.gene,EUC15254-RA.gene,EUC21886-RA.gene,EUC18702-RA.gene,EUC03037-RA.gene,EUC20023-RA.gene,EUC22791-RA.gene
PQQ enzyme repeat	EUC19425-RA.gene,EUC24278-RA.gene,EUC23720-RA.gene,EUC15172-RA.gene,EUC19424-RA.gene,EUC07258-RA.gene,EUC24276-RA.gene,EUC15229-RA.gene,EUC15173-RA.gene
Ribulose bisphosphate carboxylase, small chain	EUC18047-RA.gene,EUC00495-RA.gene,EUC10592-RA.gene,EUC06689-RA.gene
Autophagy-related protein 13	EUC25896-RA.gene,EUC03250-RA.gene
Plant ATP synthase F0	PB.11733,EUC19132-RA.gene,PB.12962
Ankyrin repeats (3 copies)	EUC18903-RA.gene,EUC12250-RA.gene,EUC13989-RA.gene,EUC05272-RA.gene,EUC18066-RA.gene,EUC18454-RA.gene,EUC02550-RA.gene,EUC04707-RA.gene,EUC18756-RA.gene,EUC16039-RA.gene,EUC26028-RA.gene,EUC18936-RA.gene,EUC13790-RA.gene,EUC25441-RA.gene,EUC04300-RA.gene,EUC13994-RA.gene,EUC09300-RA.gene,EUC15036-RA.gene,EUC16981-RA.gene,EUC05215-RA.gene,EUC21440-RA.gene,EUC10813-RA.gene,EUC00642-RA.gene,EUC15032…
Ubiquitin carboxyl-terminal hydrolase	PB.7882,EUC11340-RA.gene,EUC09036-RA.gene,EUC16415-RA.gene,EUC14011-RA.gene,EUC04001-RA.gene,EUC06541-RA.gene,EUC17669-RA.gene,EUC26027-RA.gene,EUC04107-RA.gene,EUC13919-RA.gene,EUC09462-RA.gene,EUC03356-RA.gene,EUC04267-RA.gene,EUC04748-RA.gene,EUC10765-RA.gene,EUC04599-RA.gene,PB.3984,EUC22570-RA.gene,EUC19086-RA.gene,EUC12875-RA.gene,EUC04598-RA.gene,PB.8094,EUC20319-RA.gene,EUC08895-RA.gene,E…
7 transmembrane receptor (Secretin family)	EUC14155-RA.gene
Alpha-N-acetylglucosaminidase (NAGLU) C-terminal domain	EUC13014-RA.gene,EUC23877-RA.gene
Gar1/Naf1 RNA binding region	EUC10522-RA.gene,EUC18861-RA.gene
Photosystem II 4 kDa reaction centre component	PB.11833,PB.9974
Steryl acetyl hydrolase	EUC07817-RA.gene,EUC08720-RA.gene,EUC18339-RA.gene,EUC00087-RA.gene,EUC21524-RA.gene,EUC11740-RA.gene,EUC13930-RA.gene,EUC23109-RA.gene,EUC15460-RA.gene
S1 RNA binding domain	EUC22053-RA.gene,EUC25446-RA.gene,EUC12409-RA.gene,EUC01154-RA.gene,EUC25733-RA.gene,EUC00649-RA.gene,EUC16830-RA.gene,EUC03587-RA.gene,EUC03418-RA.gene,EUC14858-RA.gene,EUC16993-RA.gene,EUC01605-RA.gene,EUC15912-RA.gene,EUC20381-RA.gene,EUC25286-RA.gene,EUC17381-RA.gene,EUC25748-RA.gene
Armadillo-like	EUC13232-RA.gene,EUC14353-RA.gene,EUC04079-RA.gene,EUC23603-RA.gene,EUC07675-RA.gene,EUC12938-RA.gene,EUC19383-RA.gene,EUC08708-RA.gene,EUC16823-RA.gene,EUC15042-RA.gene,EUC08026-RA.gene
Soluble NSF attachment protein, SNAP	EUC11635-RA.gene,EUC22033-RA.gene,EUC16239-RA.gene,EUC07695-RA.gene,EUC00383-RA.gene,EUC10825-RA.gene,EUC24958-RA.gene
Hyaluronan / mRNA binding family	EUC01076-RA.gene,EUC02727-RA.gene,EUC25559-RA.gene
B-block binding subunit of TFIIIC	EUC03758-RA.gene
chorismate binding enzyme	EUC14704-RA.gene,EUC22095-RA.gene,EUC05529-RA.gene,EUC02681-RA.gene,EUC05639-RA.gene
Cytidylyltransferase	EUC19676-RA.gene
Transcription- and export-related complex subunit	EUC22975-RA.gene
Type IIB DNA topoisomerase	EUC06512-RA.gene,EUC19593-RA.gene,EUC11290-RA.gene
N-terminal domain of oxidoreductase	EUC02546-RA.gene,EUC12798-RA.gene,EUC15643-RA.gene,EUC08063-RA.gene,EUC17447-RA.gene,EUC02904-RA.gene,EUC12796-RA.gene,EUC18459-RA.gene,EUC12795-RA.gene,EUC21386-RA.gene,EUC15383-RA.gene
Putative diphthamide synthesis protein	EUC12778-RA.gene,EUC16458-RA.gene
Photosystem I psaA/psaB protein	EUC01324-RA.gene,EUC22885-RA.gene,EUC01386-RA.gene,EUC01885-RA.gene,EUC22884-RA.gene,EUC20801-RA.gene,EUC01323-RA.gene,EUC20031-RA.gene,EUC01387-RA.gene
ERCC3/RAD25/XPB C-terminal helicase	EUC15108-RA.gene,EUC12673-RA.gene
Ubiquitin fold modifier 1 protein	EUC12305-RA.gene
Coiled-coil domain containing protein (DUF2052)	EUC25594-RA.gene
Ribosomal protein L22p/L17e	EUC03999-RA.gene,PB.1466,PB.12568,EUC17688-RA.gene,PB.11680,EUC03998-RA.gene
Phosphoenolpyruvate hydrolase-like	EUC13350-RA.gene,EUC20587-RA.gene
Uncharacterised protein family UPF0066	EUC06820-RA.gene
NADH-ubiquinone oxidoreductase-F iron-sulfur binding region	EUC15037-RA.gene
Sigma-70 region 3	EUC07362-RA.gene,EUC12474-RA.gene,EUC08183-RA.gene,EUC17893-RA.gene,EUC22842-RA.gene,EUC23285-RA.gene
[truncated: 2,166 more rows]

## Sheet: Table S4
Table S4 The identified AS events in E. ulmoides genome.
GWHAAAL00000001	Undefined	as_event	1035760	1036453	.	+	.	transcript_id "PB.19.2/PB.19.3,PB.19.1"; gene_id "GWHAAAL00000001:1032657-1040644W"; flanks "1035760^,1036453^"; structure "1-,2-"; splice_chain "1036282-,1036331-"; sources "Undefined,Undefined"; NMorMRNA "null"; dimension "2_2"; degree "4";
GWHAAAL00000001	Undefined	as_event	1037349	1039019	.	+	.	transcript_id "PB.19.1,PB.19.2/PB.19.3"; gene_id "GWHAAAL00000001:1032657-1040644W"; flanks "1037349-,1039019^"; structure "0,1^2-"; splice_chain ",1037779^1038958-"; sources "Undefined,Undefined"; NMorMRNA "null"; dimension "2_2"; degree "4";
GWHAAAL00000001	Undefined	as_event	1186224	1187345	.	+	.	transcript_id "PB.21.1/PB.21.2/PB.21.3,PB.21.4"; gene_id "GWHAAAL00000001:1184462-1189500W"; flanks "1186224^,1187345^"; structure "1-,2-"; splice_chain "1187196-,1187316-"; sources "Undefined,Undefined"; NMorMRNA "null"; dimension "2_2"; degree "4";
GWHAAAL00000001	Undefined	as_event	1187196	1187959	.	+	.	transcript_id "PB.21.5,PB.21.1/PB.21.2/PB.21.3"; gene_id "GWHAAAL00000001:1184462-1189500W"; flanks "1187196-,1187959^"; structure "0,1^2-"; splice_chain ",1187345^1187788-"; sources "Undefined,Undefined"; NMorMRNA "null"; dimension "2_2"; degree "4";
GWHAAAL00000001	Undefined	as_event	1186224	1187959	.	+	.	transcript_id "PB.21.5,PB.21.4"; gene_id "GWHAAAL00000001:1184462-1189500W"; flanks "1186224^,1187959^"; structure "1-,2-3^4-"; splice_chain "1187196-,1187316-1187345^1187788-"; sources "Undefined,Undefined"; NMorMRNA "null"; dimension "2_3"; degree "4";
GWHAAAL00000001	Undefined	as_event	1216721	1218508	.	+	.	transcript_id "PB.22.2,PB.22.1/PB.22.3/PB.22.4"; gene_id "GWHAAAL00000001:1213960-1220958W"; flanks "1216721-,1218508^"; structure "0,1^2-"; splice_chain ",1218058^1218184-"; sources "Undefined,Undefined"; NMorMRNA "null"; dimension "2_2"; degree "4";
GWHAAAL00000001	Undefined	as_event	1248570	1249913	.	+	.	transcript_id "PB.23.1,PB.23.2"; gene_id "GWHAAAL00000001:1247131-1263746W"; flanks "1248570-,1249913^"; structure "0,1^2-"; splice_chain ",1249378^1249509-"; sources "Undefined,Undefined"; NMorMRNA "null"; dimension "2_2"; degree "4";
GWHAAAL00000001	Undefined	as_event	1250840	1251212	.	+	.	transcript_id "PB.23.1/PB.23.2,PB.23.5"; gene_id "GWHAAAL00000001:1247131-1263746W"; flanks "1250840^,1251212^"; structure "1-,2-"; splice_chain "1250996-,1251016-"; sources "Undefined,Undefined"; NMorMRNA "null"; dimension "2_2"; degree "4";
GWHAAAL00000001	Undefined	as_event	1257434	1258780	.	+	.	transcript_id "PB.23.11/PB.23.12/PB.23.3/PB.23.4/PB.23.6/PB.23.7/PB.23.9,PB.23.10/PB.23.13/PB.23.14/PB.23.8"; gene_id "GWHAAAL00000001:1247131-1263746W"; flanks "1257434-,1258780-"; structure "1^,2^"; splice_chain "1258630^,1258643^"; sources "Undefined,Undefined"; NMorMRNA "null"; dimension "2_2"; degree "4";
GWHAAAL00000001	Undefined	as_event	1258630	1259104	.	+	.	transcript_id "PB.23.11/PB.23.12/PB.23.17/PB.23.3/PB.23.4/PB.23.6/PB.23.7/PB.23.9,PB.23.16"; gene_id "GWHAAAL00000001:1247131-1263746W"; flanks "1258630^,1259104^"; structure "1-,2-"; splice_chain "1258780-,1258921-"; sources "Undefined,Undefined"; NMorMRNA "null"; dimension "2_2"; degree "4";
GWHAAAL00000001	Undefined	as_event	1257434	1259104	.	+	.	transcript_id "PB.23.15,PB.23.10/PB.23.13/PB.23.14/PB.23.8"; gene_id "GWHAAAL00000001:1247131-1263746W"; flanks "1257434-,1259104^"; structure "0,1^2-"; splice_chain ",1258643^1258780-"; sources "Undefined,Undefined"; NMorMRNA "null"; dimension "2_4"; degree "4";
GWHAAAL00000001	Undefined	as_event	1257434	1259104	.	+	.	transcript_id "PB.23.16,PB.23.10/PB.23.13/PB.23.14/PB.23.8"; gene_id "GWHAAAL00000001:1247131-1263746W"; flanks "1257434-,1259104^"; structure "1^4-,2^3-"; splice_chain "1258630^1258921-,1258643^1258780-"; sources "Undefined,Undefined"; NMorMRNA "null"; dimension "2_4"; degree "4";
GWHAAAL00000001	Undefined	as_event	1257434	1259104	.	+	.	transcript_id "PB.23.15,PB.23.11/PB.23.12/PB.23.3/PB.23.4/PB.23.6/PB.23.7/PB.23.9"; gene_id "GWHAAAL00000001:1247131-1263746W"; flanks "1257434-,1259104^"; structure "0,1^2-"; splice_chain ",1258630^1258780-"; sources "Undefined,Undefined"; NMorMRNA "null"; dimension "2_4"; degree "4";
GWHAAAL00000001	Undefined	as_event	1257434	1259104	.	+	.	transcript_id "PB.23.15,PB.23.16"; gene_id "GWHAAAL00000001:1247131-1263746W"; flanks "1257434-,1259104^"; structure "0,1^2-"; splice_chain ",1258630^1258921-"; sources "Undefined,Undefined"; NMorMRNA "null"; dimension "2_4"; degree "4";
GWHAAAL00000001	Undefined	as_event	1259544	1261532	.	+	.	transcript_id "PB.23.10/PB.23.11/PB.23.12/PB.23.13/PB.23.14/PB.23.15/PB.23.16/PB.23.18/PB.23.3/PB.23.6/PB.23.7/PB.23.8/PB.23.9,PB.23.17"; gene_id "GWHAAAL00000001:1247131-1263746W"; flanks "1259544-,1261532^"; structure "1^4-,2^3-"; splice_chain "1259760^1261168-,1260504^1260635-"; sources "Undefined,Undefined"; NMorMRNA "null"; dimension "2_2"; degree "4";
GWHAAAL00000001	Undefined	as_event	1367967	1370763	.	+	.	transcript_id "PB.25.3/PB.25.5,PB.25.1"; gene_id "GWHAAAL00000001:1367726-1374930W"; flanks "1367967-,1370763^"; structure "0,1^2-"; splice_chain ",1368083^1370323-"; sources "Undefined,Undefined"; NMorMRNA "null"; dimension "2_2"; degree "4";
GWHAAAL00000001	Undefined	as_event	1438172	1439471	.	+	.	transcript_id "PB.27.5,PB.27.1/PB.27.2/PB.27.3/PB.27.6"; gene_id "GWHAAAL00000001:1435061-1442974W"; flanks "1438172-,1439471^"; structure "0,1^2-"; splice_chain ",1438285^1439384-"; sources "Undefined,Undefined"; NMorMRNA "null"; dimension "2_2"; degree "4";
GWHAAAL00000001	Undefined	as_event	1439471	1439663	.	+	.	transcript_id "PB.27.1/PB.27.3/PB.27.5,PB.27.6"; gene_id "GWHAAAL00000001:1435061-1442974W"; flanks "1439471^,1439663^"; structure "1-,2-"; splice_chain "1439578-,1439582-"; sources "Undefined,Undefined"; NMorMRNA "null"; dimension "2_2"; degree "4";
GWHAAAL00000001	Undefined	as_event	1440189	1442865	.	+	.	transcript_id "PB.27.7,PB.27.5"; gene_id "GWHAAAL00000001:1435061-1442974W"; flanks "1440189-,1442865]"; structure "0,1^2-3^4-"; splice_chain ",1440286^1441122-1441551^1442436-"; sources "Undefined,Undefined"; NMorMRNA "null"; dimension "2_2"; degree "4";
GWHAAAL00000001	Undefined	as_event	1680250	1680779	.	+	.	transcript_id "PB.32.2,PB.32.1"; gene_id "GWHAAAL00000001:1678646-1682462W"; flanks "1680250-,1680779^"; structure "0,1^2-"; splice_chain ",1680311^1680420-"; sources "Undefined,Undefined"; NMorMRNA "null"; dimension "2_2"; degree "4";
GWHAAAL00000001	Undefined	as_event	2005058	2005681	.	+	.	transcript_id "PB.38.1/PB.38.3,PB.38.2"; gene_id "GWHAAAL00000001:2003281-2007439W"; flanks "2005058-,2005681^"; structure "0,1^2-"; splice_chain ",2005195^2005525-"; sources "Undefined,Undefined"; NMorMRNA "null"; dimension "2_2"; degree "4";
GWHAAAL00000001	Undefined	as_event	4356567	4359703	.	+	.	transcript_id "PB.49.1,PB.49.2"; gene_id "GWHAAAL00000001:4356567-4360828W"; flanks "4356567[,4359703^"; structure "0,1^2-"; splice_chain ",4358194^4358274-"; sources "Undefined,Undefined"; NMorMRNA "null"; dimension "2_2"; degree "4";
GWHAAAL00000001	Undefined	as_event	6024262	6025469	.	+	.	transcript_id "PB.53.1/PB.53.4,PB.53.2/PB.53.3"; gene_id "GWHAAAL00000001:6023532-6037594W"; flanks "6024262-,6025469^"; structure "0,1^2-3^4-5^6-"; splice_chain ",6024448^6024558-6024691^6025115-6025227^6025346-"; sources "Undefined,Undefined"; NMorMRNA "null"; dimension "2_2"; degree "4";
GWHAAAL00000001	Undefined	as_event	6055557	6056097	.	+	.	transcript_id "PB.54.2,PB.54.1/PB.54.3/PB.54.4/PB.54.5/PB.54.6"; gene_id "GWHAAAL00000001:6054561-6060693W"; flanks "6055557-,6056097^"; structure "1^3-5^6-,2^4-"; splice_chain "6055742^6055842-6055847^6055933-,6055766^6055844-"; sources "Undefined,Undefined"; NMorMRNA "null"; dimension "2_2"; degree "4";
GWHAAAL00000001	Undefined	as_event	6057223	6058721	.	+	.	transcript_id "PB.54.1/PB.54.2/PB.54.4,PB.54.5"; gene_id "GWHAAAL00000001:6054561-6060693W"; flanks "6057223-,6058721^"; structure "0,1^2-"; splice_chain ",6057317^6057436-"; sources "Undefined,Undefined"; NMorMRNA "null"; dimension "2_2"; degree "4";
GWHAAAL00000001	Undefined	as_event	6058721	6058974	.	+	.	transcript_id "PB.54.1/PB.54.2/PB.54.5,PB.54.4"; gene_id "GWHAAAL00000001:6054561-6060693W"; flanks "6058721^,6058974^"; structure "1-,2-"; splice_chain "6058812-,6058883-"; sources "Undefined,Undefined"; NMorMRNA "null"; dimension "2_2"; degree "4";
GWHAAAL00000001	Undefined	as_event	6057223	6058974	.	+	.	transcript_id "PB.54.6,PB.54.1/PB.54.2"; gene_id "GWHAAAL00000001:6054561-6060693W"; flanks "6057223-,6058974^"; structure "0,1^2-"; splice_chain ",6058721^6058812-"; sources "Undefined,Undefined"; NMorMRNA "null"; dimension "2_4"; degree "4";
GWHAAAL00000001	Undefined	as_event	6057223	6058974	.	+	.	transcript_id "PB.54.6,PB.54.5"; gene_id "GWHAAAL00000001:6054561-6060693W"; flanks "6057223-,6058974^"; structure "0,1^2-3^4-"; splice_chain ",6057317^6057436-6058721^6058812-"; sources "Undefined,Undefined"; NMorMRNA "null"; dimension "2_4"; degree "4";
GWHAAAL00000001	Undefined	as_event	6057223	6058974	.	+	.	transcript_id "PB.54.6,PB.54.4"; gene_id "GWHAAAL00000001:6054561-6060693W"; flanks "6057223-,6058974^"; structure "0,1^2-"; splice_chain ",6058721^6058883-"; sources "Undefined,Undefined"; NMorMRNA "null"; dimension "2_4"; degree "4";
GWHAAAL00000001	Undefined	as_event	6183589	6187482	.	+	.	transcript_id "PB.55.3,PB.55.4"; gene_id "GWHAAAL00000001:6171653-6189817W"; flanks "6183589^,6187482-"; structure "0,1-2^3-4^"; splice_chain ",6185883-6185935^6186053-6186655^"; sources "Undefined,Undefined"; NMorMRNA "null"; dimension "2_2"; degree "4";
GWHAAAL00000001	Undefined	as_event	8897520	8897815	.	+	.	transcript_id "PB.60.2,PB.60.1"; gene_id "GWHAAAL00000001:8897520-8902162W"; flanks "8897520[,8897815^"; structure "0,1^2-"; splice_chain ",8897658^8897746-"; sources "Undefined,Undefined"; NMorMRNA "null"; dimension "2_2"; degree "4";
GWHAAAL00000001	Undefined	as_event	86621	88352	.	-	.	transcript_id "PB.1.5,PB.1.1/PB.1.2/PB.1.3/PB.1.6"; gene_id "GWHAAAL00000001:85920-88824C"; flanks "88352-,86621^"; structure "0,1^2-"; splice_chain ",87700^87534-"; sources "Undefined,Undefined"; NMorMRNA "null"; dimension "2_2"; degree "4";
GWHAAAL00000001	Undefined	as_event	132813	133074	.	-	.	transcript_id "PB.4.5,PB.4.4/PB.4.9"; gene_id "GWHAAAL00000001:128959-139564C"; flanks "133074^,132813^"; structure "1-,2-"; splice_chain "132998-,132995-"; sources "Undefined,Undefined"; NMorMRNA "null"; dimension "2_2"; degree "4";
GWHAAAL00000001	Undefined	as_event	132813	133142	.	-	.	transcript_id "PB.4.3/PB.4.7,PB.4.4/PB.4.9"; gene_id "GWHAAAL00000001:128959-139564C"; flanks "133142-,132813^"; structure "0,1^2-"; splice_chain ",133074^132995-"; sources "Undefined,Undefined"; NMorMRNA "null"; dimension "2_3"; degree "4";
GWHAAAL00000001	Undefined	as_event	132813	133142	.	-	.	transcript_id "PB.4.3/PB.4.7,PB.4.5"; gene_id "GWHAAAL00000001:128959-139564C"; flanks "133142-,132813^"; structure "0,1^2-"; splice_chain ",133074^132998-"; sources "Undefined,Undefined"; NMorMRNA "null"; dimension "2_3"; degree "4";
GWHAAAL00000001	Undefined	as_event	132082	133142	.	-	.	transcript_id "PB.4.2/PB.4.8,PB.4.3/PB.4.7"; gene_id "GWHAAAL00000001:128959-139564C"; flanks "133142-,132082-"; structure "1^,2^"; splice_chain "132840^,132813^"; sources "Undefined,Undefined"; NMorMRNA "null"; dimension "2_4"; degree "4";
GWHAAAL00000001	Undefined	as_event	132082	133142	.	-	.	transcript_id "PB.4.4/PB.4.9,PB.4.2/PB.4.8"; gene_id "GWHAAAL00000001:128959-139564C"; flanks "133142-,132082-"; structure "1^2-4^,3^"; splice_chain "133074^132995-132813^,132840^"; sources "Undefined,Undefined"; NMorMRNA "null"; dimension "2_4"; degree "4";
GWHAAAL00000001	Undefined	as_event	132082	133142	.	-	.	transcript_id "PB.4.5,PB.4.2/PB.4.8"; gene_id "GWHAAAL00000001:128959-139564C"; flanks "133142-,132082-"; structure "1^2-4^,3^"; splice_chain "133074^132998-132813^,132840^"; sources "Undefined,Undefined"; NMorMRNA "null"; dimension "2_4"; degree "4";
GWHAAAL00000001	Undefined	as_event	199588	201048	.	-	.	transcript_id "PB.5.3,PB.5.1/PB.5.2/PB.5.4"; gene_id "GWHAAAL00000001:197546-203073C"; flanks "201048-,199588^"; structure "0,1^2-"; splice_chain ",200919^199835-"; sources "Undefined,Undefined"; NMorMRNA "null"; dimension "2_2"; degree "4";
GWHAAAL00000001	Undefined	as_event	583808	586524	.	-	.	transcript_id "PB.10.2,PB.10.1/PB.10.3"; gene_id "GWHAAAL00000001:581984-589804C"; flanks "586524-,583808^"; structure "0,1^2-3^4-"; splice_chain ",586418^586323-586168^583894-"; sources "Undefined,Undefined"; NMorMRNA "null"; dimension "2_2"; degree "4";
GWHAAAL00000001	Undefined	as_event	845897	847556	.	-	.	transcript_id "PB.15.5,PB.15.4"; gene_id "GWHAAAL00000001:844386-856227C"; flanks "847556-,845897^"; structure "0,1^2-"; splice_chain ",847474^846857-"; sources "Undefined,Undefined"; NMorMRNA "null"; dimension "2_3"; degree "4";
GWHAAAL00000001	Undefined	as_event	845897	847556	.	-	.	transcript_id "PB.15.4,PB.15.1/PB.15.2/PB.15.6"; gene_id "GWHAAAL00000001:844386-856227C"; flanks "847556-,845897^"; structure "1^4-,2^3-"; splice_chain "847474^846857-,847409^846864-"; sources "Undefined,Undefined"; NMorMRNA "null"; dimension "2_3"; degree "4";
GWHAAAL00000001	Undefined	as_event	845897	847556	.	-	.	transcript_id "PB.15.5,PB.15.1/PB.15.2/PB.15.6"; gene_id "GWHAAAL00000001:844386-856227C"; flanks "847556-,845897^"; structure "0,1^2-"; splice_chain ",847409^846864-"; sources "Undefined,Undefined"; NMorMRNA "null"; dimension "2_3"; degree "4";
GWHAAAL00000001	Undefined	as_event	844985	845805	.	-	.	transcript_id "PB.15.1/PB.15.4/PB.15.5/PB.15.6,PB.15.2"; gene_id "GWHAAAL00000001:844386-856227C"; flanks "845805-,844985-"; structure "1^,2^"; splice_chain "845615^,845376^"; sources "Undefined,Undefined"; NMorMRNA "null"; dimension "2_2"; degree "4";
GWHAAAL00000001	Undefined	as_event	1133158	1134541	.	-	.	transcript_id "PB.20.1,PB.20.2"; gene_id "GWHAAAL00000001:1129257-1135991C"; flanks "1134541-,1133158^"; structure "0,1^2-3^4-5^6-"; splice_chain ",1134428^1133906-1133866^1133790-1133716^1133210-"; sources "Undefined,Undefined"; NMorMRNA "null"; dimension "2_2"; degree "4";
GWHAAAL00000001	Undefined	as_event	1271157	1273231	.	-	.	transcript_id "PB.24.3,PB.24.2"; gene_id "GWHAAAL00000001:1270383-1278398C"; flanks "1273231-,1271157^"; structure "0,1^2-3^4-5^6-7^8-9^10-"; splice_chain ",1273147^1272703-1272607^1272505-1272442^1272310-1272254^1271378-1271341^1271238-"; sources "Undefined,Undefined"; NMorMRNA "null"; dimension "2_2"; degree "4";
GWHAAAL00000001	Undefined	as_event	1529417	1529963	.	-	.	transcript_id "PB.30.3,PB.30.4"; gene_id "GWHAAAL00000001:1491314-1568288C"; flanks "1529963-,1529417^"; structure "0,1^2-"; splice_chain ",1529853^1529640-"; sources "Undefined,Undefined"; NMorMRNA "null"; dimension "2_2"; degree "4";
GWHAAAL00000001	Undefined	as_event	1813962	1824590	.	-	.	transcript_id "PB.35.2,PB.35.1"; gene_id "GWHAAAL00000001:1798309-1834377C"; flanks "1824590^,1813962^"; structure "1-,2-"; splice_chain "1814044-,1814039-"; sources "Undefined,Undefined"; NMorMRNA "null"; dimension "2_2"; degree "4";
GWHAAAL00000001	Undefined	as_event	1811915	1813962	.	-	.	transcript_id "PB.35.1,PB.35.2"; gene_id "GWHAAAL00000001:1798309-1834377C"; flanks "1813962^,1811915-"; structure "0,1-2^"; splice_chain ",1812459-1812393^"; sources "Undefined,Undefined"; NMorMRNA "null"; dimension "2_2"; degree "4";
GWHAAAL00000001	Undefined	as_event	1810700	1811915	.	-	.	transcript_id "PB.35.1,PB.35.2"; gene_id "GWHAAAL00000001:1798309-1834377C"; flanks "1811915-,1810700^"; structure "0,1^2-3^4-"; splice_chain ",1811830^1811764-1811714^1810747-"; sources "Undefined,Undefined"; NMorMRNA "null"; dimension "2_2"; degree "4";
GWHAAAL00000001	Undefined	as_event	2009366	2011744	.	-	.	transcript_id "PB.39.2,PB.39.5"; gene_id "GWHAAAL00000001:2007997-2013683C"; flanks "2011744-,2009366-"; structure "1^,2^"; splice_chain "2011664^,2010741^"; sources "Undefined,Undefined"; NMorMRNA "null"; dimension "2_2"; degree "4";
GWHAAAL00000001	Undefined	as_event	2009295	2011744	.	-	.	transcript_id "PB.39.1/PB.39.3/PB.39.6,PB.39.2"; gene_id "GWHAAAL00000001:2007997-2013683C"; flanks "2011744-,2009295^"; structure "0,1^2-"; splice_chain ",2011664^2009366-"; sources "Undefined,Undefined"; NMorMRNA "null"; dimension "2_3"; degree "4";
GWHAAAL00000001	Undefined	as_event	2009295	2011744	.	-	.	transcript_id "PB.39.1/PB.39.3/PB.39.6,PB.39.5"; gene_id "GWHAAAL00000001:2007997-2013683C"; flanks "2011744-,2009295^"; structure "0,1^2-"; splice_chain ",2010741^2009366-"; sources "Undefined,Undefined"; NMorMRNA "null"; dimension "2_3"; degree "4";
GWHAAAL00000001	Undefined	as_event	2842290	2842623	.	-	.	transcript_id "PB.43.2,PB.43.1"; gene_id "GWHAAAL00000001:2822964-2843327C"; flanks "2842623-,2842290^"; structure "0,1^2-"; splice_chain ",2842512^2842316-"; sources "Undefined,Undefined"; NMorMRNA "null"; dimension "2_2"; degree "4";
GWHAAAL00000001	Undefined	as_event	2825218	2825606	.	-	.	transcript_id "PB.43.3,PB.43.1/PB.43.2"; gene_id "GWHAAAL00000001:2822964-2843327C"; flanks "2825606-,2825218^"; structure "0,1^2-"; splice_chain ",2825389^2825314-"; sources "Undefined,Undefined"; NMorMRNA "null"; dimension "2_2"; degree "4";
GWHAAAL00000001	Undefined	as_event	2824237	2824840	.	-	.	transcript_id "PB.43.3,PB.43.1/PB.43.2"; gene_id "GWHAAAL00000001:2822964-2843327C"; flanks "2824840-,2824237^"; structure "0,1^2-"; splice_chain ",2824768^2824325-"; sources "Undefined,Undefined"; NMorMRNA "null"; dimension "2_2"; degree "4";
GWHAAAL00000001	Undefined	as_event	2846818	2849688	.	-	.	transcript_id "PB.44.2,PB.44.1/PB.44.5"; gene_id "GWHAAAL00000001:2844543-2850015C"; flanks "2849688^,2846818^"; structure "1-,2-"; splice_chain "2847076-,2847054-"; sources "Undefined,Undefined"; NMorMRNA "null"; dimension "2_2"; degree "4";
GWHAAAL00000001	Undefined	as_event	2846818	2849781	.	-	.	transcript_id "PB.44.3,PB.44.1/PB.44.5"; gene_id "GWHAAAL00000001:2844543-2850015C"; flanks "2849781-,2846818^"; structure "0,1^2-"; splice_chain ",2849688^2847054-"; sources "Undefined,Undefined"; NMorMRNA "null"; dimension "2_3"; degree "4";
GWHAAAL00000001	Undefined	as_event	2846818	2849781	.	-	.	transcript_id "PB.44.3,PB.44.2"; gene_id "GWHAAAL00000001:2844543-2850015C"; flanks "2849781-,2846818^"; structure "0,1^2-"; splice_chain ",2849688^2847076-"; sources "Undefined,Undefined"; NMorMRNA "null"; dimension "2_3"; degree "4";
GWHAAAL00000001	Undefined	as_event	7541348	7541701	.	-	.	transcript_id "PB.58.3,PB.58.1/PB.58.2"; gene_id "GWHAAAL00000001:7532197-7542854C"; flanks "7541701-,7541348^"; structure "0,1^2-"; splice_chain ",7541543^7541437-"; sources "Undefined,Undefined"; NMorMRNA "null"; dimension "2_2"; degree "4";
GWHAAAL00000002	Undefined	as_event	485108	489782	.	+	.	transcript_id "PB.65.1/PB.65.3/PB.65.4/PB.65.5,PB.65.2"; gene_id "GWHAAAL00000002:484299-503603W"; flanks "485108^,489782-"; structure "0,1-2^"; splice_chain ",486724-486768^"; sources "Undefined,Undefined"; NMorMRNA "null"; dimension "2_2"; degree "4";
GWHAAAL00000002	Undefined	as_event	489892	491694	.	+	.	transcript_id "PB.65.2/PB.65.3/PB.65.4/PB.65.5,PB.65.1"; gene_id "GWHAAAL00000002:484299-503603W"; flanks "489892^,491694-"; structure "0,1-2^"; splice_chain ",491437-491552^"; sources "Undefined,Undefined"; NMorMRNA "null"; dimension "2_2"; degree "4";
GWHAAAL00000002	Undefined	as_event	497725	498604	.	+	.	transcript_id "PB.65.4,PB.65.1/PB.65.2/PB.65.3/PB.65.5"; gene_id "GWHAAAL00000002:484299-503603W"; flanks "497725-,498604^"; structure "0,1^2-"; splice_chain ",497862^498524-"; sources "Undefined,Undefined"; NMorMRNA "null"; dimension "2_2"; degree "4";
GWHAAAL00000002	Undefined	as_event	499834	500066	.	+	.	transcript_id "PB.65.1/PB.65.2,PB.65.3/PB.65.4/PB.65.5"; gene_id "GWHAAAL00000002:484299-503603W"; flanks "499834-,500066-"; structure "1^,2^"; splice_chain "499901^,499908^"; sources "Undefined,Undefined"; NMorMRNA "null"; dimension "2_2"; degree "4";
GWHAAAL00000002	Undefined	as_event	1605524	1607207	.	+	.	transcript_id "PB.73.1,PB.73.4/PB.73.5/PB.73.6"; gene_id "GWHAAAL00000002:1605357-1623779W"; flanks "1605524^,1607207^"; structure "1-,2-"; splice_chain "1606974-,1607015-"; sources "Undefined,Undefined"; NMorMRNA "null"; dimension "2_2"; degree "4";
GWHAAAL00000002	Undefined	as_event	1612681	1613782	.	+	.	transcript_id "PB.73.1/PB.73.4/PB.73.5/PB.73.6,PB.73.3"; gene_id "GWHAAAL00000002:1605357-1623779W"; flanks "1612681-,1613782^"; structure "0,1^2-"; splice_chain ",1612726^1613703-"; sources "Undefined,Undefined"; NMorMRNA "null"; dimension "2_2"; degree "4";
GWHAAAL00000002	Undefined	as_event	1922181	1923207	.	+	.	transcript_id "PB.78.3,PB.78.2"; gene_id "GWHAAAL00000002:1921004-1927966W"; flanks "1922181^,1923207-"; structure "0,1-2^"; splice_chain ",1922685-1922763^"; sources "Undefined,Undefined"; NMorMRNA "null"; dimension "2_2"; degree "4";
GWHAAAL00000002	Undefined	as_event	4423879	4425723	.	+	.	transcript_id "PB.99.8,PB.99.10/PB.99.11/PB.99.7/PB.99.9"; gene_id "GWHAAAL00000002:4423635-4432031W"; flanks "4423879[,4425723^"; structure "0,1^2-"; splice_chain ",4424217^4425346-"; sources "Undefined,Undefined"; NMorMRNA "null"; dimension "2_2"; degree "4";
GWHAAAL00000002	Undefined	as_event	4426475	4427791	.	+	.	transcript_id "PB.99.7,PB.99.1/PB.99.10/PB.99.11/PB.99.12/PB.99.2/PB.99.3/PB.99.5/PB.99.6/PB.99.8/PB.99.9"; gene_id "GWHAAAL00000002:4423635-4432031W"; flanks "4426475-,4427791^"; structure "0,1^2-"; splice_chain ",4426889^4427719-"; sources "Undefined,Undefined"; NMorMRNA "null"; dimension "2_2"; degree "4";
GWHAAAL00000002	Undefined	as_event	4428021	4430097	.	+	.	transcript_id "PB.99.10,PB.99.1/PB.99.11/PB.99.12/PB.99.2/PB.99.3/PB.99.5/PB.99.7/PB.99.8/PB.99.9"; gene_id "GWHAAAL00000002:4423635-4432031W"; flanks "4428021^,4430097-"; structure "0,1-2^"; splice_chain ",4429808-4429994^"; sources "Undefined,Undefined"; NMorMRNA "null"; dimension "2_2"; degree "4";
GWHAAAL00000002	Undefined	as_event	4427918	4430214	.	+	.	transcript_id "PB.99.6,PB.99.1/PB.99.11/PB.99.12/PB.99.2/PB.99.3/PB.99.5/PB.99.7/PB.99.8/PB.99.9"; gene_id "GWHAAAL00000002:4423635-4432031W"; flanks "4427918-,4430214^"; structure "0,1^2-3^4-"; splice_chain ",4428021^4429808-4429994^4430097-"; sources "Undefined,Undefined"; NMorMRNA "null"; dimension "2_3"; degree "4";
GWHAAAL00000002	Undefined	as_event	4427918	4430214	.	+	.	transcript_id "PB.99.6,PB.99.10"; gene_id "GWHAAAL00000002:4423635-4432031W"; flanks "4427918-,4430214^"; structure "0,1^2-"; splice_chain ",4428021^4430097-"; sources "Undefined,Undefined"; NMorMRNA "null"; dimension "2_3"; degree "4";
GWHAAAL00000002	Undefined	as_event	4573920	4574159	.	+	.	transcript_id "PB.101.1/PB.101.10/PB.101.11/PB.101.12/PB.101.2/PB.101.3/PB.101.5/PB.101.8/PB.101.9,PB.101.4"; gene_id "GWHAAAL00000002:4573724-4581361W"; flanks "4573920^,4574159-"; structure "0,1-2^"; splice_chain ",4574011-4574058^"; sources "Undefined,Undefined"; NMorMRNA "null"; dimension "2_2"; degree "4";
GWHAAAL00000002	Undefined	as_event	4573788	4577212	.	+	.	transcript_id "PB.101.6,PB.101.8/PB.101.9"; gene_id "GWHAAAL00000002:4573724-4581361W"; flanks "4573788[,4577212^"; structure "0,1^2-"; splice_chain ",4573920^4574159-"; sources "Undefined,Undefined"; NMorMRNA "null"; dimension "2_2"; degree "4";
GWHAAAL00000002	Undefined	as_event	4577212	4578083	.	+	.	transcript_id "PB.101.1/PB.101.13/PB.101.2/PB.101.3/PB.101.4/PB.101.8/PB.101.9,PB.101.11"; gene_id "GWHAAAL00000002:4573724-4581361W"; flanks "4577212^,4578083-"; structure "0,1-2^"; splice_chain ",4577675-4577719^"; sources "Undefined,Undefined"; NMorMRNA "null"; dimension "2_2"; degree "4";
GWHAAAL00000002	Undefined	as_event	4578083	4578439	.	+	.	transcript_id "PB.101.8,PB.101.3"; gene_id "GWHAAAL00000002:4573724-4581361W"; flanks "4578083-,4578439-"; structure "1^,2^"; splice_chain "4578178^,4578225^"; sources "Undefined,Undefined"; NMorMRNA "null"; dimension "2_2"; degree "4";
GWHAAAL00000002	Undefined	as_event	4578225	4578570	.	+	.	transcript_id "PB.101.3,PB.101.9"; gene_id "GWHAAAL00000002:4573724-4581361W"; flanks "4578225^,4578570^"; structure "1-,2-"; splice_chain "4578439-,4578449-"; sources "Undefined,Undefined"; NMorMRNA "null"; dimension "2_2"; degree "4";
GWHAAAL00000002	Undefined	as_event	4578083	4578570	.	+	.	transcript_id "PB.101.2,PB.101.8"; gene_id "GWHAAAL00000002:4573724-4581361W"; flanks "4578083-,4578570^"; structure "0,1^2-"; splice_chain ",4578178^4578439-"; sources "Undefined,Undefined"; NMorMRNA "null"; dimension "2_4"; degree "4";
GWHAAAL00000002	Undefined	as_event	4578083	4578570	.	+	.	transcript_id "PB.101.2,PB.101.3"; gene_id "GWHAAAL00000002:4573724-4581361W"; flanks "4578083-,4578570^"; structure "0,1^2-"; splice_chain ",4578225^4578439-"; sources "Undefined,Undefined"; NMorMRNA "null"; dimension "2_4"; degree "4";
GWHAAAL00000002	Undefined	as_event	4578083	4578570	.	+	.	transcript_id "PB.101.2,PB.101.9"; gene_id "GWHAAAL00000002:4573724-4581361W"; flanks "4578083-,4578570^"; structure "0,1^2-"; splice_chain ",4578225^4578449-"; sources "Undefined,Undefined"; NMorMRNA "null"; dimension "2_4"; degree "4";
GWHAAAL00000002	Undefined	as_event	4578083	4578570	.	+	.	transcript_id "PB.101.8,PB.101.9"; gene_id "GWHAAAL00000002:4573724-4581361W"; flanks "4578083-,4578570^"; structure "1^3-,2^4-"; splice_chain "4578178^4578439-,4578225^4578449-"; sources "Undefined,Undefined"; NMorMRNA "null"; dimension "2_4"; degree "4";
GWHAAAL00000002	Undefined	as_event	5616107	5616843	.	+	.	transcript_id "PB.106.3/PB.106.6,PB.106.1/PB.106.2"; gene_id "GWHAAAL00000002:5615873-5621731W"; flanks "5616107^,5616843^"; structure "1-,2-"; splice_chain "5616685-,5616762-"; sources "Undefined,Undefined"; NMorMRNA "null"; dimension "2_3"; degree "4";
GWHAAAL00000002	Undefined	as_event	5616107	5616843	.	+	.	transcript_id "PB.106.4/PB.106.5,PB.106.1/PB.106.2"; gene_id "GWHAAAL00000002:5615873-5621731W"; flanks "5616107^,5616843^"; structure "1-,2-"; splice_chain "5616714-,5616762-"; sources "Undefined,Undefined"; NMorMRNA "null"; dimension "2_3"; degree "4";
GWHAAAL00000002	Undefined	as_event	5616107	5616843	.	+	.	transcript_id "PB.106.3/PB.106.6,PB.106.4/PB.106.5"; gene_id "GWHAAAL00000002:5615873-5621731W"; flanks "5616107^,5616843^"; structure "1-,2-"; splice_chain "5616685-,5616714-"; sources "Undefined,Undefined"; NMorMRNA "null"; dimension "2_3"; degree "4";
GWHAAAL00000002	Undefined	as_event	6149433	6150711	.	+	.	transcript_id "PB.110.7,PB.110.6"; gene_id "GWHAAAL00000002:6141251-6153987W"; flanks "6149433-,6150711^"; structure "0,1^2-"; splice_chain ",6149571^6150602-"; sources "Undefined,Undefined"; NMorMRNA "null"; dimension "2_2"; degree "4";
GWHAAAL00000002	Undefined	as_event	6666009	6666678	.	+	.	transcript_id "PB.118.1/PB.118.10/PB.118.12/PB.118.13/PB.118.14/PB.118.15/PB.118.16/PB.118.17/PB.118.18/PB.118.19/PB.118.2/PB.118.3/PB.118.4/PB.118.5/PB.118.6/PB.118.7/PB.118.8/PB.118.9,PB.118.11"; gene_id "GWHAAAL00000002:6665688-6706640W"; flanks "6666009^,6666678-"; structure "0,1-2^"; splice_chain ",6666194-6666268^"; sources "Undefined,Undefined"; NMorMRNA "null"; dimension "2_2"; degree "4";
GWHAAAL00000002	Undefined	as_event	6666989	6667297	.	+	.	transcript_id "PB.118.12/PB.118.17/PB.118.7/PB.118.9,PB.118.1/PB.118.10/PB.118.14/PB.118.15/PB.118.16/PB.118.18/PB.118.19/PB.118.2/PB.118.3/PB.118.4/PB.118.5/PB.118.6"; gene_id "GWHAAAL00000002:6665688-6706640W"; flanks "6666989^,6667297^"; structure "1-,2-"; splice_chain "6667075-,6667128-"; sources "Undefined,Undefined"; NMorMRNA "null"; dimension "2_2"; degree "4";
GWHAAAL00000002	Undefined	as_event	6666989	6672255	.	+	.	transcript_id "PB.118.13,PB.118.11/PB.118.8"; gene_id "GWHAAAL00000002:6665688-6706640W"; flanks "6666989^,6672255]"; structure "1-,2-"; splice_chain "6667075-,6667128-"; sources "Undefined,Undefined"; NMorMRNA "null"; dimension "2_2"; degree "4";
GWHAAAL00000002	Undefined	as_event	6667297	6678474	.	+	.	transcript_id "PB.118.7,PB.118.1/PB.118.10/PB.118.12/PB.118.14/PB.118.15/PB.118.16/PB.118.17/PB.118.18/PB.118.19/PB.118.2/PB.118.3/PB.118.4/PB.118.6/PB.118.9"; gene_id "GWHAAAL00000002:6665688-6706640W"; flanks "6667297^,6678474^"; structure "1-,2-"; splice_chain "6678323-,6678383-"; sources "Undefined,Undefined"; NMorMRNA "null"; dimension "2_2"; degree "4";
GWHAAAL00000002	Undefined	as_event	6678474	6686617	.	+	.	transcript_id "PB.118.1/PB.118.10/PB.118.12/PB.118.14/PB.118.15/PB.118.16/PB.118.17/PB.118.18/PB.118.19/PB.118.2/PB.118.3/PB.118.4/PB.118.6/PB.118.7,PB.118.9"; gene_id "GWHAAAL00000002:6665688-6706640W"; flanks "6678474^,6686617^"; structure "1-,2-"; splice_chain "6686438-,6686518-"; sources "Undefined,Undefined"; NMorMRNA "null"; dimension "2_2"; degree "4";
GWHAAAL00000002	Undefined	as_event	6686617	6686796	.	+	.	transcript_id "PB.118.1/PB.118.12/PB.118.14/PB.118.15/PB.118.16/PB.118.17/PB.118.18/PB.118.19/PB.118.2/PB.118.3/PB.118.4/PB.118.6/PB.118.7/PB.118.9,PB.118.10"; gene_id "GWHAAAL00000002:6665688-6706640W"; flanks "6686617^,6686796^"; structure "1-,2-"; splice_chain "6686713-,6686726-"; sources "Undefined,Undefined"; NMorMRNA "null"; dimension "2_2"; degree "4";
GWHAAAL00000002	Undefined	as_event	6688651	6689350	.	+	.	transcript_id "PB.118.15/PB.118.19,PB.118.1/PB.118.10/PB.118.12/PB.118.14/PB.118.17/PB.118.18/PB.118.2/PB.118.3/PB.118.4/PB.118.6/PB.118.7/PB.118.9"; gene_id "GWHAAAL00000002:6665688-6706640W"; flanks "6688651-,6689350^"; structure "0,1^2-"; splice_chain ",6688778^6689149-"; sources "Undefined,Undefined"; NMorMRNA "null"; dimension "2_2"; degree "4";
GWHAAAL00000002	Undefined	as_event	6689436	6689642	.	+	.	transcript_id "PB.118.1/PB.118.10/PB.118.12/PB.118.14/PB.118.15/PB.118.17/PB.118.18/PB.118.19/PB.118.3/PB.118.4/PB.118.6/PB.118.7/PB.118.9,PB.118.2"; gene_id "GWHAAAL00000002:6665688-6706640W"; flanks "6689436-,6689642^"; structure "0,1^2-"; splice_chain ",6689588^6689596-"; sources "Undefined,Undefined"; NMorMRNA "null"; dimension "2_2"; degree "4";
GWHAAAL00000002	Undefined	as_event	6689149	6689642	.	+	.	transcript_id "PB.118.16,PB.118.1/PB.118.10/PB.118.12/PB.118.14/PB.118.17/PB.118.18/PB.118.3/PB.118.4/PB.118.6/PB.118.7/PB.118.9"; gene_id "GWHAAAL00000002:6665688-6706640W"; flanks "6689149-,6689642^"; structure "0,1^2-"; splice_chain ",6689350^6689436-"; sources "Undefined,Undefined"; NMorMRNA "null"; dimension "2_3"; degree "4";
GWHAAAL00000002	Undefined	as_event	6689149	6689642	.	+	.	transcript_id "PB.118.16,PB.118.2"; gene_id "GWHAAAL00000002:6665688-6706640W"; flanks "6689149-,6689642^"; structure "0,1^2-3^4-"; splice_chain ",6689350^6689436-6689588^6689596-"; sources "Undefined,Undefined"; NMorMRNA "null"; dimension "2_3"; degree "4";
GWHAAAL00000002	Undefined	as_event	6688651	6689642	.	+	.	transcript_id "PB.118.16,PB.118.15/PB.118.19"; gene_id "GWHAAAL00000002:6665688-6706640W"; flanks "6688651-,6689642^"; structure "1^2-,3^4-"; splice_chain "6688778^6689149-,6689350^6689436-"; sources "Undefined,Undefined"; NMorMRNA "null"; dimension "2_4"; degree "4";
GWHAAAL00000002	Undefined	as_event	6690688	6691591	.	+	.	transcript_id "PB.118.17/PB.118.3/PB.118.7,PB.118.1/PB.118.10/PB.118.12/PB.118.14/PB.118.15/PB.118.18/PB.118.2/PB.118.4/PB.118.6/PB.118.9"; gene_id "GWHAAAL00000002:6665688-6706640W"; flanks "6690688^,6691591^"; structure "1-,2-"; splice_chain "6691283-,6691378-"; sources "Undefined,Undefined"; NMorMRNA "null"; dimension "2_2"; degree "4";
GWHAAAL00000002	Undefined	as_event	6690558	6691591	.	+	.	transcript_id "PB.118.19,PB.118.17/PB.118.3/PB.118.7"; gene_id "GWHAAAL00000002:6665688-6706640W"; flanks "6690558-,6691591^"; structure "0,1^2-"; splice_chain ",6690688^6691283-"; sources "Undefined,Undefined"; NMorMRNA "null"; dimension "2_3"; degree "4";
GWHAAAL00000002	Undefined	as_event	6690558	6691591	.	+	.	transcript_id "PB.118.19,PB.118.1/PB.118.10/PB.118.12/PB.118.14/PB.118.15/PB.118.18/PB.118.2/PB.118.4/PB.118.6/PB.118.9"; gene_id "GWHAAAL00000002:6665688-6706640W"; flanks "6690558-,6691591^"; structure "0,1^2-"; splice_chain ",6690688^6691378-"; sources "Undefined,Undefined"; NMorMRNA "null"; dimension "2_3"; degree "4";
GWHAAAL00000002	Undefined	as_event	6691378	6694603	.	+	.	transcript_id "PB.118.16,PB.118.10"; gene_id "GWHAAAL00000002:6665688-6706640W"; flanks "6691378-,6694603]"; structure "0,1^2-3^4-"; splice_chain ",6691591^6692670-6692972^6693210-"; sources "Undefined,Undefined"; NMorMRNA "null"; dimension "2_2"; degree "4";
GWHAAAL00000002	Undefined	as_event	6690558	6694603	.	+	.	transcript_id "PB.118.16,PB.118.19"; gene_id "GWHAAAL00000002:6665688-6706640W"; flanks "6690558-,6694603]"; structure "1^2-,3^4-5^6-"; splice_chain "6690688^6691378-,6691591^6692670-6692972^6693210-"; sources "Undefined,Undefined"; NMorMRNA "null"; dimension "2_3"; degree "4";
GWHAAAL00000002	Undefined	as_event	6692972	6698273	.	+	.	transcript_id "PB.118.6,PB.118.1/PB.118.12/PB.118.14/PB.118.15/PB.118.17/PB.118.18/PB.118.2/PB.118.22/PB.118.3/PB.118.4/PB.118.7/PB.118.9"; gene_id "GWHAAAL00000002:6665688-6706640W"; flanks "6692972^,6698273-"; structure "0,1-2^"; splice_chain ",6693210-6693404^"; sources "Undefined,Undefined"; NMorMRNA "null"; dimension "2_2"; degree "4";
GWHAAAL00000002	Undefined	as_event	6698527	6699880	.	+	.	transcript_id "PB.118.1/PB.118.12/PB.118.14/PB.118.15/PB.118.17/PB.118.2/PB.118.22/PB.118.3/PB.118.6/PB.118.7/PB.118.9,PB.118.4"; gene_id "GWHAAAL00000002:6665688-6706640W"; flanks "6698527^,6699880^"; structure "1-,2-"; splice_chain "6699779-,6699789-"; sources "Undefined,Undefined"; NMorMRNA "null"; dimension "2_2"; degree "4";
GWHAAAL00000002	Undefined	as_event	7534434	7534567	.	+	.	transcript_id "PB.127.1/PB.127.10/PB.127.11/PB.127.12/PB.127.3/PB.127.7/PB.127.8,PB.127.9"; gene_id "GWHAAAL00000002:7532558-7537807W"; flanks "7534434^,7534567^"; structure "1-,2-"; splice_chain "7534498-,7534552-"; sources "Undefined,Undefined"; NMorMRNA "null"; dimension "2_2"; degree "4";
GWHAAAL00000002	Undefined	as_event	7534355	7534567	.	+	.	transcript_id "PB.127.4/PB.127.5/PB.127.6,PB.127.1/PB.127.10/PB.127.11/PB.127.12/PB.127.3/PB.127.7/PB.127.8"; gene_id "GWHAAAL00000002:7532558-7537807W"; flanks "7534355-,7534567^"; structure "0,1^2-"; splice_chain ",7534434^7534498-"; sources "Undefined,Undefined"; NMorMRNA "null"; dimension "2_3"; degree "4";
GWHAAAL00000002	Undefined	as_event	7534355	7534567	.	+	.	transcript_id "PB.127.4/PB.127.5/PB.127.6,PB.127.9"; gene_id "GWHAAAL00000002:7532558-7537807W"; flanks "7534355-,7534567^"; structure "0,1^2-"; splice_chain ",7534434^7534552-"; sources "Undefined,Undefined"; NMorMRNA "null"; dimension "2_3"; degree "4";
GWHAAAL00000002	Undefined	as_event	7533547	7534567	.	+	.	transcript_id "PB.127.2,PB.127.4/PB.127.5/PB.127.6"; gene_id "GWHAAAL00000002:7532558-7537807W"; flanks "7533547-,7534567^"; structure "0,1^2-"; splice_chain ",7533745^7534355-"; sources "Undefined,Undefined"; NMorMRNA "null"; dimension "2_4"; degree "4";
GWHAAAL00000002	Undefined	as_event	7533547	7534567	.	+	.	transcript_id "PB.127.2,PB.127.1/PB.127.12/PB.127.3/PB.127.7/PB.127.8"; gene_id "GWHAAAL00000002:7532558-7537807W"; flanks "7533547-,7534567^"; structure "0,1^2-3^4-"; splice_chain ",7533745^7534355-7534434^7534498-"; sources "Undefined,Undefined"; NMorMRNA "null"; dimension "2_4"; degree "4";
GWHAAAL00000002	Undefined	as_event	7533547	7534567	.	+	.	transcript_id "PB.127.2,PB.127.9"; gene_id "GWHAAAL00000002:7532558-7537807W"; flanks "7533547-,7534567^"; structure "0,1^2-3^4-"; splice_chain ",7533745^7534355-7534434^7534552-"; sources "Undefined,Undefined"; NMorMRNA "null"; dimension "2_4"; degree "4";
GWHAAAL00000002	Undefined	as_event	7534709	7534917	.	+	.	transcript_id "PB.127.10/PB.127.4/PB.127.6/PB.127.8,PB.127.1/PB.127.11/PB.127.12/PB.127.2/PB.127.3/PB.127.5/PB.127.7/PB.127.9"; gene_id "GWHAAAL00000002:7532558-7537807W"; flanks "7534709-,7534917^"; structure "0,1^2-"; splice_chain ",7534755^7534840-"; sources "Undefined,Undefined"; NMorMRNA "null"; dimension "2_2"; degree "4";
GWHAAAL00000002	Undefined	as_event	7536198	7536593	.	+	.	transcript_id "PB.127.3/PB.127.6,PB.127.1/PB.127.10/PB.127.11/PB.127.12/PB.127.2/PB.127.4/PB.127.5/PB.127.7/PB.127.8/PB.127.9"; gene_id "GWHAAAL00000002:7532558-7537807W"; flanks "7536198-,7536593^"; structure "0,1^2-"; splice_chain ",7536455^7536525-"; sources "Undefined,Undefined"; NMorMRNA "null"; dimension "2_2"; degree "4";
GWHAAAL00000002	Undefined	as_event	7536712	7537760	.	+	.	transcript_id "PB.127.13,PB.127.2"; gene_id "GWHAAAL00000002:7532558-7537807W"; flanks "7536712-,7537760]"; structure "0,1^2-"; splice_chain ",7536783^7537166-"; sources "Undefined,Undefined"; NMorMRNA "null"; dimension "2_2"; degree "4";
GWHAAAL00000002	Undefined	as_event	7665184	7665956	.	+	.	transcript_id "PB.128.2/PB.128.3,PB.128.1/PB.128.4/PB.128.5/PB.128.6"; gene_id "GWHAAAL00000002:7664667-7674536W"; flanks "7665184^,7665956^"; structure "1-,2-"; splice_chain "7665649-,7665676-"; sources "Undefined,Undefined"; NMorMRNA "null"; dimension "2_2"; degree "4";
GWHAAAL00000002	Undefined	as_event	7665956	7669955	.	+	.	transcript_id "PB.128.1/PB.128.2/PB.128.3/PB.128.4/PB.128.6,PB.128.5"; gene_id "GWHAAAL00000002:7664667-7674536W"; flanks "7665956^,7669955-"; structure "0,1-2^"; splice_chain ",7666437-7666527^"; sources "Undefined,Undefined"; NMorMRNA "null"; dimension "2_2"; degree "4";
GWHAAAL00000002	Undefined	as_event	7670054	7670363	.	+	.	transcript_id "PB.128.1/PB.128.2/PB.128.4/PB.128.5/PB.128.6/PB.128.7,PB.128.3"; gene_id "GWHAAAL00000002:7664667-7674536W"; flanks "7670054^,7670363^"; structure "1-,2-"; splice_chain "7670283-,7670290-"; sources "Undefined,Undefined"; NMorMRNA "null"; dimension "2_2"; degree "4";
GWHAAAL00000002	Undefined	as_event	7670445	7672460	.	+	.	transcript_id "PB.128.3/PB.128.5/PB.128.6/PB.128.7,PB.128.1/PB.128.2/PB.128.4"; gene_id "GWHAAAL00000002:7664667-7674536W"; flanks "7670445-,7672460^"; structure "0,1^2-"; splice_chain ",7670549^7672245-"; sources "Undefined,Undefined"; NMorMRNA "null"; dimension "2_2"; degree "4";
GWHAAAL00000002	Undefined	as_event	7791963	7792143	.	+	.	transcript_id "PB.129.1/PB.129.3/PB.129.4/PB.129.6/PB.129.7,PB.129.5"; gene_id "GWHAAAL00000002:7790901-7872130W"; flanks "7791963-,7792143-"; structure "1^,2^"; splice_chain "7792050^,7792056^"; sources "Undefined,Undefined"; NMorMRNA "null"; dimension "2_2"; degree "4";
GWHAAAL00000002	Undefined	as_event	7794211	7794710	.	+	.	transcript_id "PB.129.1/PB.129.4/PB.129.5,PB.129.3/PB.129.6/PB.129.7"; gene_id "GWHAAAL00000002:7790901-7872130W"; flanks "7794211^,7794710^"; structure "1-,2-"; splice_chain "7794602-,7794653-"; sources "Undefined,Undefined"; NMorMRNA "null"; dimension "2_2"; degree "4";
GWHAAAL00000002	Undefined	as_event	8134192	8134454	.	+	.	transcript_id "PB.132.4,PB.132.1/PB.132.2"; gene_id "GWHAAAL00000002:8134004-8137818W"; flanks "8134192^,8134454^"; structure "1-,2-"; splice_chain "8134327-,8134366-"; sources "Undefined,Undefined"; NMorMRNA "null"; dimension "2_2"; degree "4";
GWHAAAL00000002	Undefined	as_event	8134327	8137200	.	+	.	transcript_id "PB.132.6,PB.132.4"; gene_id "GWHAAAL00000002:8134004-8137818W"; flanks "8134327-,8137200^"; structure "1^4-,2^3-"; splice_chain "8134448^8137101-,8134454^8137030-"; sources "Undefined,Undefined"; NMorMRNA "null"; dimension "2_2"; degree "4";
GWHAAAL00000002	Undefined	as_event	8134192	8137200	.	+	.	transcript_id "PB.132.6,PB.132.1/PB.132.2"; gene_id "GWHAAAL00000002:8134004-8137818W"; flanks "8134192^,8137200^"; structure "1-3^6-,2-4^5-"; splice_chain "8134327-8134448^8137101-,8134366-8134454^8137030-"; sources "Undefined,Undefined"; NMorMRNA "null"; dimension "2_3"; degree "4";
GWHAAAL00000002	Undefined	as_event	8856833	8863821	.	+	.	transcript_id "PB.135.1/PB.135.2,PB.135.3"; gene_id "GWHAAAL00000002:8854833-8868274W"; flanks "8856833^,8863821-"; structure "0,1-2^"; splice_chain ",8857710-8857773^"; sources "Undefined,Undefined"; NMorMRNA "null"; dimension "2_2"; degree "4";
GWHAAAL00000002	Undefined	as_event	12547588	12547780	.	+	.	transcript_id "PB.159.1,PB.159.2"; gene_id "GWHAAAL00000002:12543847-12586809W"; flanks "12547588^,12547780^"; structure "1-,2-"; splice_chain "12547735-,12547740-"; sources "Undefined,Undefined"; NMorMRNA "null"; dimension "2_2"; degree "4";
GWHAAAL00000002	Undefined	as_event	12560007	12560266	.	+	.	transcript_id "PB.159.4,PB.159.1/PB.159.2"; gene_id "GWHAAAL00000002:12543847-12586809W"; flanks "12560007^,12560266^"; structure "1-,2-"; splice_chain "12560135-,12560145-"; sources "Undefined,Undefined"; NMorMRNA "null"; dimension "2_2"; degree "4";
GWHAAAL00000002	Undefined	as_event	12708082	12710304	.	+	.	transcript_id "PB.160.12,PB.160.1/PB.160.10/PB.160.11/PB.160.13/PB.160.14/PB.160.15/PB.160.17/PB.160.18/PB.160.2/PB.160.4/PB.160.6/PB.160.7/PB.160.8/PB.160.9"; gene_id "GWHAAAL00000002:12706909-12723384W"; flanks "12708082-,12710304-"; structure "1^,2^"; splice_chain "12708214^,12708234^"; sources "Undefined,Undefined"; NMorMRNA "null"; dimension "2_2"; degree "4";
GWHAAAL00000002	Undefined	as_event	12708234	12716749	.	+	.	transcript_id "PB.160.5,PB.160.1/PB.160.11/PB.160.13/PB.160.14/PB.160.17/PB.160.18/PB.160.2/PB.160.4/PB.160.6/PB.160.7/PB.160.8"; gene_id "GWHAAAL00000002:12706909-12723384W"; flanks "12708234^,12716749-"; structure "0,1-2^"; splice_chain ",12710304-12710439^"; sources "Undefined,Undefined"; NMorMRNA "null"; dimension "2_2"; degree "4";
GWHAAAL00000002	Undefined	as_event	12708082	12716749	.	+	.	transcript_id "PB.160.12,PB.160.5"; gene_id "GWHAAAL00000002:12706909-12723384W"; flanks "12708082-,12716749-"; structure "1^3-4^,2^"; splice_chain "12708214^12710304-12710439^,12708234^"; sources "Undefined,Undefined"; NMorMRNA "null"; dimension "2_3"; degree "4";
GWHAAAL00000002	Undefined	as_event	12710439	12716850	.	+	.	transcript_id "PB.160.10/PB.160.9,PB.160.1/PB.160.11/PB.160.12/PB.160.13/PB.160.14/PB.160.17/PB.160.18/PB.160.2/PB.160.4/PB.160.6/PB.160.7/PB.160.8"; gene_id "GWHAAAL00000002:12706909-12723384W"; flanks "12710439^,12716850^"; structure "1-,2-"; splice_chain "12716733-,12716749-"; sources "Undefined,Undefined"; NMorMRNA "null"; dimension "2_3"; degree "4";
GWHAAAL00000002	Undefined	as_event	12710439	12716850	.	+	.	transcript_id "PB.160.1/PB.160.11/PB.160.12/PB.160.13/PB.160.14/PB.160.17/PB.160.18/PB.160.2/PB.160.4/PB.160.6/PB.160.7/PB.160.8,PB.160.15"; gene_id "GWHAAAL00000002:12706909-12723384W"; flanks "12710439^,12716850^"; structure "1-,2-"; splice_chain "12716749-,12716760-"; sources "Undefined,Undefined"; NMorMRNA "null"; dimension "2_3"; degree "4";
GWHAAAL00000002	Undefined	as_event	12710439	12716850	.	+	.	transcript_id "PB.160.10/PB.160.9,PB.160.15"; gene_id "GWHAAAL00000002:12706909-12723384W"; flanks "12710439^,12716850^"; structure "1-,2-"; splice_chain "12716733-,12716760-"; sources "Undefined,Undefined"; NMorMRNA "null"; dimension "2_3"; degree "4";
GWHAAAL00000002	Undefined	as_event	12708234	12716850	.	+	.	transcript_id "PB.160.10/PB.160.9,PB.160.5"; gene_id "GWHAAAL00000002:12706909-12723384W"; flanks "12708234^,12716850^"; structure "1-2^3-,4-"; splice_chain "12710304-12710439^12716733-,12716749-"; sources "Undefined,Undefined"; NMorMRNA "null"; dimension "2_4"; degree "4";
GWHAAAL00000002	Undefined	as_event	12708234	12716850	.	+	.	transcript_id "PB.160.15,PB.160.5"; gene_id "GWHAAAL00000002:12706909-12723384W"; flanks "12708234^,12716850^"; structure "1-2^4-,3-"; splice_chain "12710304-12710439^12716760-,12716749-"; sources "Undefined,Undefined"; NMorMRNA "null"; dimension "2_4"; degree "4";
GWHAAAL00000002	Undefined	as_event	12717121	12717293	.	+	.	transcript_id "PB.160.17,PB.160.1/PB.160.11/PB.160.12/PB.160.13/PB.160.14/PB.160.15/PB.160.18/PB.160.2/PB.160.5/PB.160.7/PB.160.9"; gene_id "GWHAAAL00000002:12706909-12723384W"; flanks "12717121^,12717293^"; structure "1-,2-"; splice_chain "12717180-,12717213-"; sources "Undefined,Undefined"; NMorMRNA "null"; dimension "2_2"; degree "4";
GWHAAAL00000002	Undefined	as_event	12717002	12717293	.	+	.	transcript_id "PB.160.10/PB.160.4/PB.160.6,PB.160.1/PB.160.11/PB.160.12/PB.160.13/PB.160.14/PB.160.15/PB.160.18/PB.160.2/PB.160.5/PB.160.7/PB.160.9"; gene_id "GWHAAAL00000002:12706909-12723384W"; flanks "12717002-,12717293^"; structure "0,1^2-"; splice_chain ",12717121^12717213-"; sources "Undefined,Undefined"; NMorMRNA "null"; dimension "2_3"; degree "4";
GWHAAAL00000002	Undefined	as_event	12717002	12717293	.	+	.	transcript_id "PB.160.10/PB.160.4/PB.160.6,PB.160.17"; gene_id "GWHAAAL00000002:12706909-12723384W"; flanks "12717002-,12717293^"; structure "0,1^2-"; splice_chain ",12717121^12717180-"; sources "Undefined,Undefined"; NMorMRNA "null"; dimension "2_3"; degree "4";
GWHAAAL00000002	Undefined	as_event	12717293	12717839	.	+	.	transcript_id "PB.160.1/PB.160.10/PB.160.12/PB.160.13/PB.160.15/PB.160.17/PB.160.2/PB.160.4/PB.160.5/PB.160.6/PB.160.7/PB.160.9,PB.160.18"; gene_id "GWHAAAL00000002:12706909-12723384W"; flanks "12717293^,12717839^"; structure "1-,2-"; splice_chain "12717499-,12717517-"; sources "Undefined,Undefined"; NMorMRNA "null"; dimension "2_2"; degree "4";
GWHAAAL00000002	Undefined	as_event	12717002	12717839	.	+	.	transcript_id "PB.160.8,PB.160.10/PB.160.4/PB.160.6"; gene_id "GWHAAAL00000002:12706909-12723384W"; flanks "12717002-,12717839^"; structure "0,1^2-"; splice_chain ",12717293^12717499-"; sources "Undefined,Undefined"; NMorMRNA "null"; dimension "2_5"; degree "4";
GWHAAAL00000002	Undefined	as_event	12717002	12717839	.	+	.	transcript_id "PB.160.8,PB.160.18"; gene_id "GWHAAAL00000002:12706909-12723384W"; flanks "12717002-,12717839^"; structure "0,1^2-3^4-"; splice_chain ",12717121^12717213-12717293^12717517-"; sources "Undefined,Undefined"; NMorMRNA "null"; dimension "2_5"; degree "4";
GWHAAAL00000002	Undefined	as_event	12717002	12717839	.	+	.	transcript_id "PB.160.8,PB.160.1/PB.160.12/PB.160.13/PB.160.15/PB.160.2/PB.160.5/PB.160.7/PB.160.9"; gene_id "GWHAAAL00000002:12706909-12723384W"; flanks "12717002-,12717839^"; structure "0,1^2-3^4-"; splice_chain ",12717121^12717213-12717293^12717499-"; sources "Undefined,Undefined"; NMorMRNA "null"; dimension "2_5"; degree "4";
GWHAAAL00000002	Undefined	as_event	12717002	12717839	.	+	.	transcript_id "PB.160.8,PB.160.17"; gene_id "GWHAAAL00000002:12706909-12723384W"; flanks "12717002-,12717839^"; structure "0,1^2-3^4-"; splice_chain ",12717121^12717180-12717293^12717499-"; sources "Undefined,Undefined"; NMorMRNA "null"; dimension "2_5"; degree "4";
GWHAAAL00000002	Undefined	as_event	12717293	12720528	.	+	.	transcript_id "PB.160.11,PB.160.18"; gene_id "GWHAAAL00000002:12706909-12723384W"; flanks "12717293^,12720528-"; structure "0,1-2^"; splice_chain ",12717517-12717839^"; sources "Undefined,Undefined"; NMorMRNA "null"; dimension "2_3"; degree "4";
GWHAAAL00000002	Undefined	as_event	12717293	12720528	.	+	.	transcript_id "PB.160.11,PB.160.1/PB.160.10/PB.160.12/PB.160.15/PB.160.17/PB.160.2/PB.160.4/PB.160.5/PB.160.6/PB.160.7/PB.160.9"; gene_id "GWHAAAL00000002:12706909-12723384W"; flanks "12717293^,12720528-"; structure "0,1-2^"; splice_chain ",12717499-12717839^"; sources "Undefined,Undefined"; NMorMRNA "null"; dimension "2_3"; degree "4";
GWHAAAL00000002	Undefined	as_event	12717002	12720528	.	+	.	transcript_id "PB.160.11,PB.160.8"; gene_id "GWHAAAL00000002:12706909-12723384W"; flanks "12717002-,12720528-"; structure "1^2-3^,4^"; splice_chain "12717121^12717213-12717293^,12717839^"; sources "Undefined,Undefined"; NMorMRNA "null"; dimension "2_6"; degree "4";
GWHAAAL00000002	Undefined	as_event	12717839	12720773	.	+	.	transcript_id "PB.160.13,PB.160.1/PB.160.10/PB.160.12/PB.160.15/PB.160.17/PB.160.18/PB.160.2/PB.160.4/PB.160.5/PB.160.6/PB.160.7/PB.160.8/PB.160.9"; gene_id "GWHAAAL00000002:12706909-12723384W"; flanks "12717839^,12720773^"; structure "1-,2-"; splice_chain "12720508-,12720528-"; sources "Undefined,Undefined"; NMorMRNA "null"; dimension "2_2"; degree "4";
GWHAAAL00000002	Undefined	as_event	12717499	12720773	.	+	.	transcript_id "PB.160.14,PB.160.1/PB.160.10/PB.160.12/PB.160.15/PB.160.17/PB.160.2/PB.160.4/PB.160.5/PB.160.6/PB.160.7/PB.160.9"; gene_id "GWHAAAL00000002:12706909-12723384W"; flanks "12717499-,12720773^"; structure "0,1^2-"; splice_chain ",12717839^12720528-"; sources "Undefined,Undefined"; NMorMRNA "null"; dimension "2_3"; degree "4";
GWHAAAL00000002	Undefined	as_event	12717499	12720773	.	+	.	transcript_id "PB.160.14,PB.160.13"; gene_id "GWHAAAL00000002:12706909-12723384W"; flanks "12717499-,12720773^"; structure "0,1^2-"; splice_chain ",12717839^12720508-"; sources "Undefined,Undefined"; NMorMRNA "null"; dimension "2_3"; degree "4";
GWHAAAL00000002	Undefined	as_event	12717293	12720773	.	+	.	transcript_id "PB.160.14,PB.160.11"; gene_id "GWHAAAL00000002:12706909-12723384W"; flanks "12717293^,12720773^"; structure "1-,2-"; splice_chain "12717499-,12720528-"; sources "Undefined,Undefined"; NMorMRNA "null"; dimension "2_5"; degree "4";
GWHAAAL00000002	Undefined	as_event	12717293	12720773	.	+	.	transcript_id "PB.160.13,PB.160.11"; gene_id "GWHAAAL00000002:12706909-12723384W"; flanks "12717293^,12720773^"; structure "1-2^3-,4-"; splice_chain "12717499-12717839^12720508-,12720528-"; sources "Undefined,Undefined"; NMorMRNA "null"; dimension "2_5"; degree "4";
GWHAAAL00000002	Undefined	as_event	12717293	12720773	.	+	.	transcript_id "PB.160.14,PB.160.18"; gene_id "GWHAAAL00000002:12706909-12723384W"; flanks "12717293^,12720773^"; structure "1-,2-3^4-"; splice_chain "12717499-,12717517-12717839^12720528-"; sources "Undefined,Undefined"; NMorMRNA "null"; dimension "2_5"; degree "4";
GWHAAAL00000002	Undefined	as_event	12717002	12720773	.	+	.	transcript_id "PB.160.14,PB.160.8"; gene_id "GWHAAAL00000002:12706909-12723384W"; flanks "12717002-,12720773^"; structure "1^2-3^4-,5^6-"; splice_chain "12717121^12717213-12717293^12717499-,12717839^12720528-"; sources "Undefined,Undefined"; NMorMRNA "null"; dimension "2_8"; degree "4";
GWHAAAL00000002	Undefined	as_event	12720973	12721968	.	+	.	transcript_id "PB.160.1/PB.160.10/PB.160.11/PB.160.12/PB.160.13/PB.160.14/PB.160.15/PB.160.17/PB.160.6/PB.160.8/PB.160.9,PB.160.18/PB.160.19/PB.160.2/PB.160.4/PB.160.5/PB.160.7"; gene_id "GWHAAAL00000002:12706909-12723384W"; flanks "12720973-,12721968^"; structure "0,1^2-"; splice_chain ",12721297^12721735-"; sources "Undefined,Undefined"; NMorMRNA "null"; dimension "2_2"; degree "4";
GWHAAAL00000002	Undefined	as_event	12751640	12753679	.	+	.	transcript_id "PB.161.7,PB.161.2/PB.161.3/PB.161.4/PB.161.5/PB.161.6/PB.161.8"; gene_id "GWHAAAL00000002:12751627-12770007W"; flanks "12751640[,12753679-"; structure "1^,2^"; splice_chain "12752013^,12752789^"; sources "Undefined,Undefined"; NMorMRNA "null"; dimension "2_2"; degree "4";
GWHAAAL00000002	Undefined	as_event	13083823	13090406	.	+	.	transcript_id "PB.166.1,PB.166.2/PB.166.4"; gene_id "GWHAAAL00000002:13083497-13102795W"; flanks "13083823^,13090406-"; structure "0,1-2^3-4^"; splice_chain ",13088665-13088752^13089560-13090312^"; sources "Undefined,Undefined"; NMorMRNA "null"; dimension "2_2"; degree "4";
GWHAAAL00000002	Undefined	as_event	13090577	13100891	.	+	.	transcript_id "PB.166.1,PB.166.2"; gene_id "GWHAAAL00000002:13083497-13102795W"; flanks "13090577^,13100891-"; structure "0,1-2^"; splice_chain ",13090686-13090967^"; sources "Undefined,Undefined"; NMorMRNA "null"; dimension "2_2"; degree "4";
GWHAAAL00000002	Undefined	as_event	13083823	13100891	.	+	.	transcript_id "PB.166.3/PB.166.5,PB.166.1"; gene_id "GWHAAAL00000002:13083497-13102795W"; flanks "13083823^,13100891-"; structure "0,1-2^"; splice_chain ",13090406-13090577^"; sources "Undefined,Undefined"; NMorMRNA "null"; dimension "2_3"; degree "4";
GWHAAAL00000002	Undefined	as_event	13083823	13100891	.	+	.	transcript_id "PB.166.3/PB.166.5,PB.166.2"; gene_id "GWHAAAL00000002:13083497-13102795W"; flanks "13083823^,13100891-"; structure "0,1-2^3-4^5-6^7-8^"; splice_chain ",13088665-13088752^13089560-13090312^13090406-13090577^13090686-13090967^"; sources "Undefined,Undefined"; NMorMRNA "null"; dimension "2_3"; degree "4";
GWHAAAL00000002	Undefined	as_event	13100891	13102241	.	+	.	transcript_id "PB.166.1/PB.166.5,PB.166.2/PB.166.3"; gene_id "GWHAAAL00000002:13083497-13102795W"; flanks "13100891-,13102241^"; structure "0,1^2-"; splice_chain ",13101088^13101244-"; sources "Undefined,Undefined"; NMorMRNA "null"; dimension "2_2"; degree "4";
GWHAAAL00000002	Undefined	as_event	13391236	13399167	.	+	.	transcript_id "PB.168.1/PB.168.2/PB.168.3/PB.168.4,PB.168.5"; gene_id "GWHAAAL00000002:13390997-13403035W"; flanks "13391236^,13399167-"; structure "0,1-2^"; splice_chain ",13396714-13397457^"; sources "Undefined,Undefined"; NMorMRNA "null"; dimension "2_2"; degree "4";
GWHAAAL00000002	Undefined	as_event	13399167	13399663	.	+	.	transcript_id "PB.168.2/PB.168.3/PB.168.4/PB.168.5,PB.168.1"; gene_id "GWHAAAL00000002:13390997-13403035W"; flanks "13399167-,13399663^"; structure "0,1^2-"; splice_chain ",13399226^13399588-"; sources "Undefined,Undefined"; NMorMRNA "null"; dimension "2_2"; degree "4";
GWHAAAL00000002	Undefined	as_event	13399663	13401217	.	+	.	transcript_id "PB.168.7,PB.168.2"; gene_id "GWHAAAL00000002:13390997-13403035W"; flanks "13399663^,13401217^"; structure "1-,2-"; splice_chain "13399743-,13399746-"; sources "Undefined,Undefined"; NMorMRNA "null"; dimension "2_2"; degree "4";
GWHAAAL00000002	Undefined	as_event	13399743	13402095	.	+	.	transcript_id "PB.168.1/PB.168.4,PB.168.7"; gene_id "GWHAAAL00000002:13390997-13403035W"; flanks "13399743-,13402095-"; structure "1^,2^"; splice_chain "13400937^,13401217^"; sources "Undefined,Undefined"; NMorMRNA "null"; dimension "2_2"; degree "4";
GWHAAAL00000002	Undefined	as_event	13399663	13402095	.	+	.	transcript_id "PB.168.1/PB.168.4,PB.168.2"; gene_id "GWHAAAL00000002:13390997-13403035W"; flanks "13399663^,13402095-"; structure "1-3^,2-4^"; splice_chain "13399743-13400937^,13399746-13401217^"; sources "Undefined,Undefined"; NMorMRNA "null"; dimension "2_3"; degree "4";
GWHAAAL00000002	Undefined	as_event	13602524	13603186	.	+	.	transcript_id "PB.173.11,PB.173.12"; gene_id "GWHAAAL00000002:13602472-13642114W"; flanks "13602524[,13603186^"; structure "0,1^2-"; splice_chain ",13602976^13603102-"; sources "Undefined,Undefined"; NMorMRNA "null"; dimension "2_2"; degree "4";
GWHAAAL00000002	Undefined	as_event	13602505	13603186	.	+	.	transcript_id "PB.173.9,PB.173.8"; gene_id "GWHAAAL00000002:13602472-13642114W"; flanks "13602505[,13603186^"; structure "0,1^2-"; splice_chain ",13602976^13603102-"; sources "Undefined,Undefined"; NMorMRNA "null"; dimension "2_2"; degree "4";
GWHAAAL00000002	Undefined	as_event	13602480	13603186	.	+	.	transcript_id "PB.173.3,PB.173.4"; gene_id "GWHAAAL00000002:13602472-13642114W"; flanks "13602480[,13603186^"; structure "0,1^2-"; splice_chain ",13603018^13603102-"; sources "Undefined,Undefined"; NMorMRNA "null"; dimension "2_2"; degree "4";
GWHAAAL00000002	Undefined	as_event	13603186	13605853	.	+	.	transcript_id "PB.173.3/PB.173.8,PB.173.13"; gene_id "GWHAAAL00000002:13602472-13642114W"; flanks "13603186^,13605853^"; structure "1-,2-"; splice_chain "13605743-,13605751-"; sources "Undefined,Undefined"; NMorMRNA "null"; dimension "2_2"; degree "4";
GWHAAAL00000002	Undefined	as_event	13603186	13627064	.	+	.	transcript_id "PB.173.1/PB.173.10/PB.173.11/PB.173.12/PB.173.2/PB.173.4/PB.173.6/PB.173.7/PB.173.9,PB.173.13"; gene_id "GWHAAAL00000002:13602472-13642114W"; flanks "13603186^,13627064-"; structure "0,1-2^"; splice_chain ",13605751-13605853^"; sources "Undefined,Undefined"; NMorMRNA "null"; dimension "2_3"; degree "4";
GWHAAAL00000002	Undefined	as_event	13603186	13627064	.	+	.	transcript_id "PB.173.1/PB.173.10/PB.173.11/PB.173.12/PB.173.2/PB.173.4/PB.173.6/PB.173.7/PB.173.9,PB.173.3/PB.173.8"; gene_id "GWHAAAL00000002:13602472-13642114W"; flanks "13603186^,13627064-"; structure "0,1-2^"; splice_chain ",13605743-13605853^"; sources "Undefined,Undefined"; NMorMRNA "null"; dimension "2_3"; degree "4";
GWHAAAL00000002	Undefined	as_event	13627211	13628790	.	+	.	transcript_id "PB.173.12/PB.173.16,PB.173.1/PB.173.10/PB.173.11/PB.173.13/PB.173.2/PB.173.3/PB.173.4/PB.173.6/PB.173.7/PB.173.8/PB.173.9"; gene_id "GWHAAAL00000002:13602472-13642114W"; flanks "13627211-,13628790^"; structure "0,1^2-"; splice_chain ",13627727^13628405-"; sources "Undefined,Undefined"; NMorMRNA "null"; dimension "2_2"; degree "4";
GWHAAAL00000002	Undefined	as_event	13629860	13630342	.	+	.	transcript_id "PB.173.7,PB.173.1/PB.173.10/PB.173.11/PB.173.12/PB.173.13/PB.173.16/PB.173.3/PB.173.4/PB.173.6/PB.173.8/PB.173.9"; gene_id "GWHAAAL00000002:13602472-13642114W"; flanks "13629860-,13630342^"; structure "0,1^2-"; splice_chain ",13630086^13630195-"; sources "Undefined,Undefined"; NMorMRNA "null"; dimension "2_2"; degree "4";
GWHAAAL00000002	Undefined	as_event	13654398	13654652	.	+	.	transcript_id "PB.174.1,PB.174.2"; gene_id "GWHAAAL00000002:13650771-13673216W"; flanks "13654398^,13654652^"; structure "1-,2-"; splice_chain "13654502-,13654603-"; sources "Undefined,Undefined"; NMorMRNA "null"; dimension "2_2"; degree "4";
GWHAAAL00000002	Undefined	as_event	13769881	13773369	.	+	.	transcript_id "PB.177.2/PB.177.5,PB.177.1/PB.177.3"; gene_id "GWHAAAL00000002:13769669-13805998W"; flanks "13769881^,13773369-"; structure "0,1-2^"; splice_chain ",13770407-13770499^"; sources "Undefined,Undefined"; NMorMRNA "null"; dimension "2_2"; degree "4";
GWHAAAL00000002	Undefined	as_event	13769881	13773866	.	+	.	transcript_id "PB.177.6,PB.177.1/PB.177.3"; gene_id "GWHAAAL00000002:13769669-13805998W"; flanks "13769881^,13773866-"; structure "0,1-2^3-4^"; splice_chain ",13770407-13770499^13773369-13773482^"; sources "Undefined,Undefined"; NMorMRNA "null"; dimension "2_3"; degree "4";
GWHAAAL00000002	Undefined	as_event	13769881	13773866	.	+	.	transcript_id "PB.177.6,PB.177.2/PB.177.5"; gene_id "GWHAAAL00000002:13769669-13805998W"; flanks "13769881^,13773866-"; structure "0,1-2^"; splice_chain ",13773369-13773482^"; sources "Undefined,Undefined"; NMorMRNA "null"; dimension "2_3"; degree "4";
GWHAAAL00000002	Undefined	as_event	13997186	14000640	.	+	.	transcript_id "PB.180.9,PB.180.1/PB.180.2/PB.180.5/PB.180.6/PB.180.7/PB.180.8"; gene_id "GWHAAAL00000002:13996813-14096084W"; flanks "13997186^,14000640-"; structure "0,1-2^"; splice_chain ",13998177-13998356^"; sources "Undefined,Undefined"; NMorMRNA "null"; dimension "2_2"; degree "4";
GWHAAAL00000002	Undefined	as_event	13998356	14000717	.	+	.	transcript_id "PB.180.3,PB.180.1/PB.180.2/PB.180.5/PB.180.6/PB.180.7/PB.180.8"; gene_id "GWHAAAL00000002:13996813-14096084W"; flanks "13998356^,14000717^"; structure "1-,2-"; splice_chain "14000625-,14000640-"; sources "Undefined,Undefined"; NMorMRNA "null"; dimension "2_2"; degree "4";
GWHAAAL00000002	Undefined	as_event	13997186	14000717	.	+	.	transcript_id "PB.180.3,PB.180.9"; gene_id "GWHAAAL00000002:13996813-14096084W"; flanks "13997186^,14000717^"; structure "1-2^3-,4-"; splice_chain "13998177-13998356^14000625-,14000640-"; sources "Undefined,Undefined"; NMorMRNA "null"; dimension "2_3"; degree "4";
GWHAAAL00000002	Undefined	as_event	14000717	14011440	.	+	.	transcript_id "PB.180.2/PB.180.6/PB.180.7/PB.180.8/PB.180.9,PB.180.3"; gene_id "GWHAAAL00000002:13996813-14096084W"; flanks "14000717^,14011440-"; structure "0,1-2^3-4^"; splice_chain ",14007061-14007191^14007298-14007373^"; sources "Undefined,Undefined"; NMorMRNA "null"; dimension "2_2"; degree "4";
GWHAAAL00000002	Undefined	as_event	14000717	14011536	.	+	.	transcript_id "PB.180.1/PB.180.5,PB.180.2/PB.180.6/PB.180.7/PB.180.8/PB.180.9"; gene_id "GWHAAAL00000002:13996813-14096084W"; flanks "14000717^,14011536^"; structure "1-,2-"; splice_chain "14011393-,14011440-"; sources "Undefined,Undefined"; NMorMRNA "null"; dimension "2_3"; degree "4";
GWHAAAL00000002	Undefined	as_event	14000717	14011536	.	+	.	transcript_id "PB.180.3,PB.180.1/PB.180.5"; gene_id "GWHAAAL00000002:13996813-14096084W"; flanks "14000717^,14011536^"; structure "1-2^3-4^6-,5-"; splice_chain "14007061-14007191^14007298-14007373^14011440-,14011393-"; sources "Undefined,Undefined"; NMorMRNA "null"; dimension "2_3"; degree "4";
GWHAAAL00000002	Undefined	as_event	14013611	14030944	.	+	.	transcript_id "PB.180.7,PB.180.1/PB.180.2/PB.180.3/PB.180.6"; gene_id "GWHAAAL00000002:13996813-14096084W"; flanks "14013611-,14030944-"; structure "1^3-4^,2^5-6^"; splice_chain "14013747^14013772-14013777^,14013771^14030002-14030008^"; sources "Undefined,Undefined"; NMorMRNA "null"; dimension "2_2"; degree "4";
GWHAAAL00000002	Undefined	as_event	14434762	14435960	.	+	.	transcript_id "PB.186.3,PB.186.1/PB.186.2/PB.186.4/PB.186.5/PB.186.6"; gene_id "GWHAAAL00000002:14427529-14459226W"; flanks "14434762-,14435960^"; structure "0,1^2-"; splice_chain ",14435067^14435737-"; sources "Undefined,Undefined"; NMorMRNA "null"; dimension "2_2"; degree "4";
GWHAAAL00000002	Undefined	as_event	14436260	14441485	.	+	.	transcript_id "PB.186.1/PB.186.3/PB.186.5/PB.186.6,PB.186.2/PB.186.4"; gene_id "GWHAAAL00000002:14427529-14459226W"; flanks "14436260^,14441485-"; structure "0,1-2^"; splice_chain ",14438707-14438818^"; sources "Undefined,Undefined"; NMorMRNA "null"; dimension "2_2"; degree "4";
GWHAAAL00000002	Undefined	as_event	14456734	14456901	.	+	.	transcript_id "PB.186.1/PB.186.4,PB.186.5"; gene_id "GWHAAAL00000002:14427529-14459226W"; flanks "14456734-,14456901^"; structure "0,1^2-"; splice_chain ",14456801^14456808-"; sources "Undefined,Undefined"; NMorMRNA "null"; dimension "2_2"; degree "4";
GWHAAAL00000002	Undefined	as_event	14456172	14456901	.	+	.	transcript_id "PB.186.1/PB.186.4,PB.186.2"; gene_id "GWHAAAL00000002:14427529-14459226W"; flanks "14456172^,14456901^"; structure "1-,2-"; splice_chain "14456734-,14456745-"; sources "Undefined,Undefined"; NMorMRNA "null"; dimension "2_3"; degree "4";
GWHAAAL00000002	Undefined	as_event	14456172	14456901	.	+	.	transcript_id "PB.186.5,PB.186.2"; gene_id "GWHAAAL00000002:14427529-14459226W"; flanks "14456172^,14456901^"; structure "1-3^4-,2-"; splice_chain "14456734-14456801^14456808-,14456745-"; sources "Undefined,Undefined"; NMorMRNA "null"; dimension "2_3"; degree "4";
GWHAAAL00000002	Undefined	as_event	14579579	14581138	.	+	.	transcript_id "PB.187.10/PB.187.16,PB.187.11/PB.187.3/PB.187.6/PB.187.8"; gene_id "GWHAAAL00000002:14579306-14658005W"; flanks "14579579^,14581138^"; structure "1-,2-"; splice_chain "14579951-,14579983-"; sources "Undefined,Undefined"; NMorMRNA "null"; dimension "2_3"; degree "4";
GWHAAAL00000002	Undefined	as_event	14579579	14581138	.	+	.	transcript_id "PB.187.10/PB.187.16,PB.187.1/PB.187.12/PB.187.15/PB.187.4/PB.187.5/PB.187.7"; gene_id "GWHAAAL00000002:14579306-14658005W"; flanks "14579579^,14581138^"; structure "1-,2-"; splice_chain "14579951-,14579979-"; sources "Undefined,Undefined"; NMorMRNA "null"; dimension "2_3"; degree "4";
GWHAAAL00000002	Undefined	as_event	14579579	14581138	.	+	.	transcript_id "PB.187.1/PB.187.12/PB.187.15/PB.187.4/PB.187.5/PB.187.7,PB.187.11/PB.187.3/PB.187.6/PB.187.8"; gene_id "GWHAAAL00000002:14579306-14658005W"; flanks "14579579^,14581138^"; structure "1-,2-"; splice_chain "14579979-,14579983-"; sources "Undefined,Undefined"; NMorMRNA "null"; dimension "2_3"; degree "4";
GWHAAAL00000002	Undefined	as_event	14581243	14581706	.	+	.	transcript_id "PB.187.1/PB.187.10/PB.187.11/PB.187.13/PB.187.15/PB.187.16/PB.187.4/PB.187.6,PB.187.12/PB.187.18/PB.187.5/PB.187.7"; gene_id "GWHAAAL00000002:14579306-14658005W"; flanks "14581243-,14581706-"; structure "1^,2^"; splice_chain "14581333^,14581624^"; sources "Undefined,Undefined"; NMorMRNA "null"; dimension "2_2"; degree "4";
GWHAAAL00000002	Undefined	as_event	14581243	14581863	.	+	.	transcript_id "PB.187.8,PB.187.1/PB.187.10/PB.187.11/PB.187.13/PB.187.15/PB.187.16/PB.187.4/PB.187.6"; gene_id "GWHAAAL00000002:14579306-14658005W"; flanks "14581243-,14581863^"; structure "0,1^2-"; splice_chain ",14581333^14581706-"; sources "Undefined,Undefined"; NMorMRNA "null"; dimension "2_3"; degree "4";
GWHAAAL00000002	Undefined	as_event	14581243	14581863	.	+	.	transcript_id "PB.187.8,PB.187.12/PB.187.18/PB.187.5/PB.187.7"; gene_id "GWHAAAL00000002:14579306-14658005W"; flanks "14581243-,14581863^"; structure "0,1^2-"; splice_chain ",14581624^14581706-"; sources "Undefined,Undefined"; NMorMRNA "null"; dimension "2_3"; degree "4";
GWHAAAL00000002	Undefined	as_event	14579979	14581863	.	+	.	transcript_id "PB.187.2,PB.187.1/PB.187.15/PB.187.4"; gene_id "GWHAAAL00000002:14579306-14658005W"; flanks "14579979-,14581863^"; structure "0,1^2-3^4-"; splice_chain ",14581138^14581243-14581333^14581706-"; sources "Undefined,Undefined"; NMorMRNA "null"; dimension "2_3"; degree "4";
GWHAAAL00000002	Undefined	as_event	14579979	14581863	.	+	.	transcript_id "PB.187.2,PB.187.12/PB.187.5/PB.187.7"; gene_id "GWHAAAL00000002:14579306-14658005W"; flanks "14579979-,14581863^"; structure "0,1^2-3^4-"; splice_chain ",14581138^14581243-14581624^14581706-"; sources "Undefined,Undefined"; NMorMRNA "null"; dimension "2_3"; degree "4";
GWHAAAL00000002	Undefined	as_event	14579579	14581863	.	+	.	transcript_id "PB.187.10/PB.187.16,PB.187.2"; gene_id "GWHAAAL00000002:14579306-14658005W"; flanks "14579579^,14581863^"; structure "1-3^4-5^6-,2-"; splice_chain "14579951-14581138^14581243-14581333^14581706-,14579979-"; sources "Undefined,Undefined"; NMorMRNA "null"; dimension "2_6"; degree "4";
GWHAAAL00000002	Undefined	as_event	14579579	14581863	.	+	.	transcript_id "PB.187.2,PB.187.11/PB.187.6"; gene_id "GWHAAAL00000002:14579306-14658005W"; flanks "14579579^,14581863^"; structure "1-,2-3^4-5^6-"; splice_chain "14579979-,14579983-14581138^14581243-14581333^14581706-"; sources "Undefined,Undefined"; NMorMRNA "null"; dimension "2_6"; degree "4";
GWHAAAL00000002	Undefined	as_event	14579579	14581863	.	+	.	transcript_id "PB.187.2,PB.187.8"; gene_id "GWHAAAL00000002:14579306-14658005W"; flanks "14579579^,14581863^"; structure "1-,2-3^4-"; splice_chain "14579979-,14579983-14581138^14581243-"; sources "Undefined,Undefined"; NMorMRNA "null"; dimension "2_6"; degree "4";
GWHAAAL00000002	Undefined	as_event	14579335	14581863	.	+	.	transcript_id "PB.187.9,PB.187.8"; gene_id "GWHAAAL00000002:14579306-14658005W"; flanks "14579335[,14581863^"; structure "0,1^2-3^4-"; splice_chain ",14579579^14579983-14581138^14581243-"; sources "Undefined,Undefined"; NMorMRNA "null"; dimension "2_3"; degree "4";
GWHAAAL00000002	Undefined	as_event	14579335	14581863	.	+	.	transcript_id "PB.187.9,PB.187.7"; gene_id "GWHAAAL00000002:14579306-14658005W"; flanks "14579335[,14581863^"; structure "0,1^2-3^4-5^6-"; splice_chain ",14579579^14579979-14581138^14581243-14581624^14581706-"; sources "Undefined,Undefined"; NMorMRNA "null"; dimension "2_3"; degree "4";
GWHAAAL00000002	Undefined	as_event	14581955	14582207	.	+	.	transcript_id "PB.187.11/PB.187.13/PB.187.2/PB.187.5/PB.187.8/PB.187.9,PB.187.7"; gene_id "GWHAAAL00000002:14579306-14658005W"; flanks "14581955-,14582207]"; structure "0,1^2-"; splice_chain ",14582006^14582127-"; sources "Undefined,Undefined"; NMorMRNA "null"; dimension "2_2"; degree "4";
GWHAAAL00000002	Undefined	as_event	14581243	14582207	.	+	.	transcript_id "PB.187.3,PB.187.11/PB.187.13"; gene_id "GWHAAAL00000002:14579306-14658005W"; flanks "14581243-,14582207]"; structure "0,1^2-3^4-"; splice_chain ",14581333^14581706-14581863^14581955-"; sources "Undefined,Undefined"; NMorMRNA "null"; dimension "2_5"; degree "4";
GWHAAAL00000002	Undefined	as_event	14581243	14582207	.	+	.	transcript_id "PB.187.3,PB.187.5"; gene_id "GWHAAAL00000002:14579306-14658005W"; flanks "14581243-,14582207]"; structure "0,1^2-3^4-"; splice_chain ",14581624^14581706-14581863^14581955-"; sources "Undefined,Undefined"; NMorMRNA "null"; dimension "2_5"; degree "4";
GWHAAAL00000002	Undefined	as_event	14581243	14582207	.	+	.	transcript_id "PB.187.3,PB.187.8"; gene_id "GWHAAAL00000002:14579306-14658005W"; flanks "14581243-,14582207]"; structure "0,1^2-"; splice_chain ",14581863^14581955-"; sources "Undefined,Undefined"; NMorMRNA "null"; dimension "2_5"; degree "4";
GWHAAAL00000002	Undefined	as_event	14581243	14582207	.	+	.	transcript_id "PB.187.3,PB.187.7"; gene_id "GWHAAAL00000002:14579306-14658005W"; flanks "14581243-,14582207]"; structure "0,1^2-3^4-5^6-"; splice_chain ",14581624^14581706-14581863^14581955-14582006^14582127-"; sources "Undefined,Undefined"; NMorMRNA "null"; dimension "2_5"; degree "4";
GWHAAAL00000002	Undefined	as_event	14579579	14582207	.	+	.	transcript_id "PB.187.2,PB.187.3"; gene_id "GWHAAAL00000002:14579306-14658005W"; flanks "14579579^,14582207]"; structure "1-5^6-,2-3^4-"; splice_chain "14579979-14581863^14581955-,14579983-14581138^14581243-"; sources "Undefined,Undefined"; NMorMRNA "null"; dimension "2_6"; degree "4";
GWHAAAL00000002	Undefined	as_event	14581955	14595746	.	+	.	transcript_id "PB.187.1/PB.187.10/PB.187.15/PB.187.16/PB.187.18/PB.187.4/PB.187.6,PB.187.12"; gene_id "GWHAAAL00000002:14579306-14658005W"; flanks "14581955-,14595746-"; structure "1^,2^3-4^5-6^7-8^"; splice_chain "14582006^,14582009^14595353-14595353^14595364-14595372^14595395-14595405^"; sources "Undefined,Undefined"; NMorMRNA "null"; dimension "2_2"; degree "4";
GWHAAAL00000002	Undefined	as_event	14795222	14804704	.	+	.	transcript_id "PB.190.1/PB.190.4,PB.190.2/PB.190.3/PB.190.6"; gene_id "GWHAAAL00000002:14794125-14832955W"; flanks "14795222-,14804704-"; structure "1^,2^"; splice_chain "14795273^,14795353^"; sources "Undefined,Undefined"; NMorMRNA "null"; dimension "2_2"; degree "4";
GWHAAAL00000002	Undefined	as_event	14813435	14832607	.	+	.	transcript_id "PB.190.2/PB.190.4/PB.190.9,PB.190.3"; gene_id "GWHAAAL00000002:14794125-14832955W"; flanks "14813435^,14832607-"; structure "0,1-2^"; splice_chain ",14825334-14825501^"; sources "Undefined,Undefined"; NMorMRNA "null"; dimension "2_2"; degree "4";
GWHAAAL00000002	Undefined	as_event	15046691	15047404	.	+	.	transcript_id "PB.192.4,PB.192.1/PB.192.2/PB.192.3/PB.192.5/PB.192.6"; gene_id "GWHAAAL00000002:15045453-15071070W"; flanks "15046691-,15047404^"; structure "0,1^2-"; splice_chain ",15046883^15047199-"; sources "Undefined,Undefined"; NMorMRNA "null"; dimension "2_2"; degree "4";
GWHAAAL00000002	Undefined	as_event	15057828	15058155	.	+	.	transcript_id "PB.192.3,PB.192.2/PB.192.5/PB.192.6"; gene_id "GWHAAAL00000002:15045453-15071070W"; flanks "15057828-,15058155^"; structure "0,1^2-"; splice_chain ",15057929^15058009-"; sources "Undefined,Undefined"; NMorMRNA "null"; dimension "2_2"; degree "4";
GWHAAAL00000002	Undefined	as_event	15064940	15067394	.	+	.	transcript_id "PB.192.6,PB.192.2/PB.192.3/PB.192.5"; gene_id "GWHAAAL00000002:15045453-15071070W"; flanks "15064940-,15067394^"; structure "0,1^2-3^4-"; splice_chain ",15064999^15065266-15065348^15067300-"; sources "Undefined,Undefined"; NMorMRNA "null"; dimension "2_2"; degree "4";
GWHAAAL00000002	Undefined	as_event	15118830	15119328	.	+	.	transcript_id "PB.193.2/PB.193.4,PB.193.1/PB.193.3"; gene_id "GWHAAAL00000002:15117317-15125455W"; flanks "15118830-,15119328^"; structure "0,1^2-"; splice_chain ",15118947^15119134-"; sources "Undefined,Undefined"; NMorMRNA "null"; dimension "2_2"; degree "4";
GWHAAAL00000002	Undefined	as_event	15120200	15121169	.	+	.	transcript_id "PB.193.1/PB.193.2/PB.193.3,PB.193.4"; gene_id "GWHAAAL00000002:15117317-15125455W"; flanks "15120200^,15121169-"; structure "0,1-2^"; splice_chain ",15120323-15120387^"; sources "Undefined,Undefined"; NMorMRNA "null"; dimension "2_2"; degree "4";
GWHAAAL00000002	Undefined	as_event	15272220	15274265	.	+	.	transcript_id "PB.195.3,PB.195.1"; gene_id "GWHAAAL00000002:15266902-15287119W"; flanks "15272220-,15274265^"; structure "0,1^2-"; splice_chain ",15272527^15274170-"; sources "Undefined,Undefined"; NMorMRNA "null"; dimension "2_2"; degree "4";
GWHAAAL00000002	Undefined	as_event	15267814	15274265	.	+	.	transcript_id "PB.195.1,PB.195.2"; gene_id "GWHAAAL00000002:15266902-15287119W"; flanks "15267814^,15274265^"; structure "1-3^4-,2-"; splice_chain "15272220-15272527^15274170-,15272255-"; sources "Undefined,Undefined"; NMorMRNA "null"; dimension "2_2"; degree "4";
GWHAAAL00000002	Undefined	as_event	15353706	15358417	.	+	.	transcript_id "PB.196.10/PB.196.12/PB.196.3,PB.196.1/PB.196.11/PB.196.4/PB.196.6/PB.196.9"; gene_id "GWHAAAL00000002:15353516-15383276W"; flanks "15353706^,15358417^"; structure "1-,2-"; splice_chain "15358189-,15358208-"; sources "Undefined,Undefined"; NMorMRNA "null"; dimension "2_3"; degree "4";
GWHAAAL00000002	Undefined	as_event	15353706	15358417	.	+	.	transcript_id "PB.196.1/PB.196.11/PB.196.4/PB.196.6/PB.196.9,PB.196.7/PB.196.8"; gene_id "GWHAAAL00000002:15353516-15383276W"; flanks "15353706^,15358417^"; structure "1-,2-"; splice_chain "15358208-,15358212-"; sources "Undefined,Undefined"; NMorMRNA "null"; dimension "2_3"; degree "4";
GWHAAAL00000002	Undefined	as_event	15353706	15358417	.	+	.	transcript_id "PB.196.10/PB.196.12/PB.196.3,PB.196.7/PB.196.8"; gene_id "GWHAAAL00000002:15353516-15383276W"; flanks "15353706^,15358417^"; structure "1-,2-"; splice_chain "15358189-,15358212-"; sources "Undefined,Undefined"; NMorMRNA "null"; dimension "2_3"; degree "4";
GWHAAAL00000002	Undefined	as_event	15368859	15369144	.	+	.	transcript_id "PB.196.8,PB.196.1/PB.196.10/PB.196.3/PB.196.4/PB.196.6/PB.196.9"; gene_id "GWHAAAL00000002:15353516-15383276W"; flanks "15368859-,15369144^"; structure "0,1^2-"; splice_chain ",15369004^15369099-"; sources "Undefined,Undefined"; NMorMRNA "null"; dimension "2_2"; degree "4";
GWHAAAL00000002	Undefined	as_event	15368221	15369144	.	+	.	transcript_id "PB.196.11/PB.196.12/PB.196.7,PB.196.1/PB.196.10/PB.196.3/PB.196.4/PB.196.6/PB.196.9"; gene_id "GWHAAAL00000002:15353516-15383276W"; flanks "15368221-,15369144^"; structure "0,1^2-3^4-"; splice_chain ",15368290^15368859-15369004^15369099-"; sources "Undefined,Undefined"; NMorMRNA "null"; dimension "2_3"; degree "4";
GWHAAAL00000002	Undefined	as_event	15368221	15369144	.	+	.	transcript_id "PB.196.11/PB.196.12/PB.196.7,PB.196.8"; gene_id "GWHAAAL00000002:15353516-15383276W"; flanks "15368221-,15369144^"; structure "0,1^2-"; splice_chain ",15368290^15368859-"; sources "Undefined,Undefined"; NMorMRNA "null"; dimension "2_3"; degree "4";
GWHAAAL00000002	Undefined	as_event	15369238	15369881	.	+	.	transcript_id "PB.196.7,PB.196.1/PB.196.10/PB.196.12/PB.196.6/PB.196.8"; gene_id "GWHAAAL00000002:15353516-15383276W"; flanks "15369238-,15369881^"; structure "0,1^2-"; splice_chain ",15369290^15369737-"; sources "Undefined,Undefined"; NMorMRNA "null"; dimension "2_2"; degree "4";
GWHAAAL00000002	Undefined	as_event	15369290	15372340	.	+	.	transcript_id "PB.196.3/PB.196.4,PB.196.1/PB.196.10/PB.196.12/PB.196.6/PB.196.8"; gene_id "GWHAAAL00000002:15353516-15383276W"; flanks "15369290^,15372340-"; structure "0,1-2^"; splice_chain ",15369737-15369881^"; sources "Undefined,Undefined"; NMorMRNA "null"; dimension "2_2"; degree "4";
GWHAAAL00000002	Undefined	as_event	15369238	15372340	.	+	.	transcript_id "PB.196.3/PB.196.4,PB.196.7"; gene_id "GWHAAAL00000002:15353516-15383276W"; flanks "15369238-,15372340-"; structure "1^,2^"; splice_chain "15369290^,15369881^"; sources "Undefined,Undefined"; NMorMRNA "null"; dimension "2_3"; degree "4";
GWHAAAL00000002	Undefined	as_event	15381500	15381918	.	+	.	transcript_id "PB.196.6/PB.196.7,PB.196.1/PB.196.10/PB.196.12/PB.196.3/PB.196.4/PB.196.8"; gene_id "GWHAAAL00000002:15353516-15383276W"; flanks "15381500-,15381918^"; structure "0,1^2-"; splice_chain ",15381698^15381778-"; sources "Undefined,Undefined"; NMorMRNA "null"; dimension "2_2"; degree "4";
GWHAAAL00000002	Undefined	as_event	15497469	15498847	.	+	.	transcript_id "PB.198.1/PB.198.5,PB.198.2"; gene_id "GWHAAAL00000002:15490371-15510447W"; flanks "15497469-,15498847^"; structure "0,1^2-"; splice_chain ",15498525^15498603-"; sources "Undefined,Undefined"; NMorMRNA "null"; dimension "2_3"; degree "4";
GWHAAAL00000002	Undefined	as_event	15497469	15498847	.	+	.	transcript_id "PB.198.1/PB.198.5,PB.198.4"; gene_id "GWHAAAL00000002:15490371-15510447W"; flanks "15497469-,15498847^"; structure "0,1^2-"; splice_chain ",15498330^15498436-"; sources "Undefined,Undefined"; NMorMRNA "null"; dimension "2_3"; degree "4";
GWHAAAL00000002	Undefined	as_event	15497469	15498847	.	+	.	transcript_id "PB.198.4,PB.198.2"; gene_id "GWHAAAL00000002:15490371-15510447W"; flanks "15497469-,15498847^"; structure "1^2-,3^4-"; splice_chain "15498330^15498436-,15498525^15498603-"; sources "Undefined,Undefined"; NMorMRNA "null"; dimension "2_3"; degree "4";
GWHAAAL00000002	Undefined	as_event	15503117	15503273	.	+	.	transcript_id "PB.198.2,PB.198.4/PB.198.5"; gene_id "GWHAAAL00000002:15490371-15510447W"; flanks "15503117-,15503273-"; structure "1^,2^"; splice_chain "15503173^,15503177^"; sources "Undefined,Undefined"; NMorMRNA "null"; dimension "2_2"; degree "4";
GWHAAAL00000002	Undefined	as_event	15498847	15507062	.	+	.	transcript_id "PB.198.1,PB.198.2"; gene_id "GWHAAAL00000002:15490371-15510447W"; flanks "15498847^,15507062-"; structure "0,1-2^3-4^"; splice_chain ",15503117-15503173^15503273-15503391^"; sources "Undefined,Undefined"; NMorMRNA "null"; dimension "2_3"; degree "4";
GWHAAAL00000002	Undefined	as_event	15498847	15507062	.	+	.	transcript_id "PB.198.1,PB.198.4/PB.198.5"; gene_id "GWHAAAL00000002:15490371-15510447W"; flanks "15498847^,15507062-"; structure "0,1-2^3-4^"; splice_chain ",15503117-15503177^15503273-15503391^"; sources "Undefined,Undefined"; NMorMRNA "null"; dimension "2_3"; degree "4";
GWHAAAL00000002	Undefined	as_event	15732518	15732725	.	+	.	transcript_id "PB.200.1,PB.200.2"; gene_id "GWHAAAL00000002:15732217-15780235W"; flanks "15732518-,15732725^"; structure "0,1^2-"; splice_chain ",15732567^15732647-"; sources "Undefined,Undefined"; NMorMRNA "null"; dimension "2_2"; degree "4";
GWHAAAL00000002	Undefined	as_event	16479498	16483367	.	+	.	transcript_id "PB.205.2,PB.205.5"; gene_id "GWHAAAL00000002:16477960-16527723W"; flanks "16479498^,16483367-"; structure "0,1-2^3-4^"; splice_chain ",16482788-16482848^16482975-16483018^"; sources "Undefined,Undefined"; NMorMRNA "null"; dimension "2_2"; degree "4";
GWHAAAL00000002	Undefined	as_event	16564835	16565130	.	+	.	transcript_id "PB.207.4,PB.207.1/PB.207.2/PB.207.3"; gene_id "GWHAAAL00000002:16554264-16603403W"; flanks "16564835-,16565130^"; structure "0,1^2-"; splice_chain ",16564892^16565068-"; sources "Undefined,Undefined"; NMorMRNA "null"; dimension "2_2"; degree "4";
GWHAAAL00000002	Undefined	as_event	16565130	16565784	.	+	.	transcript_id "PB.207.4,PB.207.1/PB.207.2/PB.207.3"; gene_id "GWHAAAL00000002:16554264-16603403W"; flanks "16565130^,16565784^"; structure "1-,2-"; splice_chain "16565541-,16565709-"; sources "Undefined,Undefined"; NMorMRNA "null"; dimension "2_2"; degree "4";
GWHAAAL00000002	Undefined	as_event	16590996	16603093	.	+	.	transcript_id "PB.207.3,PB.207.1/PB.207.11/PB.207.2"; gene_id "GWHAAAL00000002:16554264-16603403W"; flanks "16590996-,16603093-"; structure "1^,2^"; splice_chain "16591101^,16591127^"; sources "Undefined,Undefined"; NMorMRNA "null"; dimension "2_2"; degree "4";
GWHAAAL00000002	Undefined	as_event	16832605	16833080	.	+	.	transcript_id "PB.211.1/PB.211.3/PB.211.4,PB.211.5"; gene_id "GWHAAAL00000002:16832422-16881893W"; flanks "16832605^,16833080^"; structure "1-,2-"; splice_chain "16832770-,16832777-"; sources "Undefined,Undefined"; NMorMRNA "null"; dimension "2_2"; degree "4";
GWHAAAL00000002	Undefined	as_event	16832450	16833080	.	+	.	transcript_id "PB.211.6,PB.211.4"; gene_id "GWHAAAL00000002:16832422-16881893W"; flanks "16832450[,16833080^"; structure "0,1^2-"; splice_chain ",16832605^16832770-"; sources "Undefined,Undefined"; NMorMRNA "null"; dimension "2_3"; degree "4";
GWHAAAL00000002	Undefined	as_event	16832450	16833080	.	+	.	transcript_id "PB.211.6,PB.211.5"; gene_id "GWHAAAL00000002:16832422-16881893W"; flanks "16832450[,16833080^"; structure "0,1^2-"; splice_chain ",16832605^16832777-"; sources "Undefined,Undefined"; NMorMRNA "null"; dimension "2_3"; degree "4";
GWHAAAL00000002	Undefined	as_event	16838608	16839465	.	+	.	transcript_id "PB.211.11/PB.211.12/PB.211.2/PB.211.3/PB.211.4/PB.211.5/PB.211.8,PB.211.7"; gene_id "GWHAAAL00000002:16832422-16881893W"; flanks "16838608-,16839465^"; structure "1^3-,2^4-"; splice_chain "16839114^16839241-,16839119^16839245-"; sources "Undefined,Undefined"; NMorMRNA "null"; dimension "2_2"; degree "4";
GWHAAAL00000002	Undefined	as_event	16839241	16843742	.	+	.	transcript_id "PB.211.1/PB.211.10/PB.211.9,PB.211.11/PB.211.12/PB.211.2/PB.211.3/PB.211.4/PB.211.5/PB.211.8"; gene_id "GWHAAAL00000002:16832422-16881893W"; flanks "16839241-,16843742-"; structure "1^,2^"; splice_chain "16839343^,16839465^"; sources "Undefined,Undefined"; NMorMRNA "null"; dimension "2_2"; degree "4";
GWHAAAL00000002	Undefined	as_event	16838608	16843742	.	+	.	transcript_id "PB.211.1/PB.211.10/PB.211.9,PB.211.7"; gene_id "GWHAAAL00000002:16832422-16881893W"; flanks "16838608-,16843742-"; structure "1^3-5^,2^4-6^"; splice_chain "16839114^16839241-16839343^,16839119^16839245-16839465^"; sources "Undefined,Undefined"; NMorMRNA "null"; dimension "2_3"; degree "4";
GWHAAAL00000002	Undefined	as_event	16864740	16880278	.	+	.	transcript_id "PB.211.4/PB.211.5/PB.211.8,PB.211.1/PB.211.10/PB.211.12/PB.211.2/PB.211.3"; gene_id "GWHAAAL00000002:16832422-16881893W"; flanks "16864740^,16880278-"; structure "0,1-2^3-4^"; splice_chain ",16867539-16868937^16869014-16869117^"; sources "Undefined,Undefined"; NMorMRNA "null"; dimension "2_2"; degree "4";
GWHAAAL00000002	Undefined	as_event	18095999	18099319	.	+	.	transcript_id "PB.223.1/PB.223.2/PB.223.4,PB.223.3"; gene_id "GWHAAAL00000002:18085819-18146367W"; flanks "18095999^,18099319-"; structure "0,1-2^"; splice_chain ",18098015-18098077^"; sources "Undefined,Undefined"; NMorMRNA "null"; dimension "2_2"; degree "4";
GWHAAAL00000002	Undefined	as_event	18095948	18099319	.	+	.	transcript_id "PB.223.1/PB.223.2/PB.223.4,PB.223.6"; gene_id "GWHAAAL00000002:18085819-18146367W"; flanks "18095948-,18099319-"; structure "1^,2^"; splice_chain "18095999^,18096123^"; sources "Undefined,Undefined"; NMorMRNA "null"; dimension "2_3"; degree "4";
GWHAAAL00000002	Undefined	as_event	18095948	18099319	.	+	.	transcript_id "PB.223.3,PB.223.6"; gene_id "GWHAAAL00000002:18085819-18146367W"; flanks "18095948-,18099319-"; structure "1^3-4^,2^"; splice_chain "18095999^18098015-18098077^,18096123^"; sources "Undefined,Undefined"; NMorMRNA "null"; dimension "2_3"; degree "4";
GWHAAAL00000002	Undefined	as_event	18099319	18099856	.	+	.	transcript_id "PB.223.1/PB.223.4/PB.223.6,PB.223.2/PB.223.3"; gene_id "GWHAAAL00000002:18085819-18146367W"; flanks "18099319-,18099856^"; structure "0,1^2-"; splice_chain ",18099545^18099637-"; sources "Undefined,Undefined"; NMorMRNA "null"; dimension "2_2"; degree "4";
GWHAAAL00000002	Undefined	as_event	18106251	18106659	.	+	.	transcript_id "PB.223.2/PB.223.3,PB.223.1/PB.223.4/PB.223.6"; gene_id "GWHAAAL00000002:18085819-18146367W"; flanks "18106251-,18106659^"; structure "0,1^2-"; splice_chain ",18106320^18106440-"; sources "Undefined,Undefined"; NMorMRNA "null"; dimension "2_2"; degree "4";
GWHAAAL00000002	Undefined	as_event	18409126	18420931	.	+	.	transcript_id "PB.225.2,PB.225.1"; gene_id "GWHAAAL00000002:18398676-18438800W"; flanks "18409126-,18420931-"; structure "1^,2^3-4^"; splice_chain "18409155^,18409318^18412659-18412661^"; sources "Undefined,Undefined"; NMorMRNA "null"; dimension "2_3"; degree "4";
GWHAAAL00000002	Undefined	as_event	18409126	18420931	.	+	.	transcript_id "PB.225.1,PB.225.3"; gene_id "GWHAAAL00000002:18398676-18438800W"; flanks "18409126-,18420931-"; structure "1^3-4^,2^"; splice_chain "18409318^18412659-18412661^,18409320^"; sources "Undefined,Undefined"; NMorMRNA "null"; dimension "2_3"; degree "4";
GWHAAAL00000002	Undefined	as_event	18409126	18420931	.	+	.	transcript_id "PB.225.2,PB.225.3"; gene_id "GWHAAAL00000002:18398676-18438800W"; flanks "18409126-,18420931-"; structure "1^,2^"; splice_chain "18409155^,18409320^"; sources "Undefined,Undefined"; NMorMRNA "null"; dimension "2_3"; degree "4";
GWHAAAL00000002	Undefined	as_event	19336885	19357831	.	+	.	transcript_id "PB.235.10,PB.235.2/PB.235.5/PB.235.6/PB.235.7/PB.235.8"; gene_id "GWHAAAL00000002:19335477-19366435W"; flanks "19336885^,19357831^"; structure "1-,2-"; splice_chain "19356727-,19356920-"; sources "Undefined,Undefined"; NMorMRNA "null"; dimension "2_2"; degree "4";
GWHAAAL00000002	Undefined	as_event	19357974	19359577	.	+	.	transcript_id "PB.235.6,PB.235.2"; gene_id "GWHAAAL00000002:19335477-19366435W"; flanks "19357974-,19359577^"; structure "0,1^2-"; splice_chain ",19358105^19359486-"; sources "Undefined,Undefined"; NMorMRNA "null"; dimension "2_2"; degree "4";
GWHAAAL00000002	Undefined	as_event	19356920	19359577	.	+	.	transcript_id "PB.235.3,PB.235.6"; gene_id "GWHAAAL00000002:19335477-19366435W"; flanks "19356920-,19359577^"; structure "0,1^2-"; splice_chain ",19357831^19357974-"; sources "Undefined,Undefined"; NMorMRNA "null"; dimension "2_3"; degree "4";
GWHAAAL00000002	Undefined	as_event	19356920	19359577	.	+	.	transcript_id "PB.235.3,PB.235.2"; gene_id "GWHAAAL00000002:19335477-19366435W"; flanks "19356920-,19359577^"; structure "0,1^2-3^4-"; splice_chain ",19357831^19357974-19358105^19359486-"; sources "Undefined,Undefined"; NMorMRNA "null"; dimension "2_3"; degree "4";
GWHAAAL00000002	Undefined	as_event	19358105	19361054	.	+	.	transcript_id "PB.235.8,PB.235.2"; gene_id "GWHAAAL00000002:19335477-19366435W"; flanks "19358105^,19361054-"; structure "0,1-2^"; splice_chain ",19359486-19359577^"; sources "Undefined,Undefined"; NMorMRNA "null"; dimension "2_2"; degree "4";
GWHAAAL00000002	Undefined	as_event	19357974	19361054	.	+	.	transcript_id "PB.235.8,PB.235.6"; gene_id "GWHAAAL00000002:19335477-19366435W"; flanks "19357974-,19361054-"; structure "1^,2^"; splice_chain "19358105^,19359577^"; sources "Undefined,Undefined"; NMorMRNA "null"; dimension "2_3"; degree "4";
GWHAAAL00000002	Undefined	as_event	19356920	19361054	.	+	.	transcript_id "PB.235.8,PB.235.3"; gene_id "GWHAAAL00000002:19335477-19366435W"; flanks "19356920-,19361054-"; structure "1^2-3^,4^"; splice_chain "19357831^19357974-19358105^,19359577^"; sources "Undefined,Undefined"; NMorMRNA "null"; dimension "2_4"; degree "4";
GWHAAAL00000002	Undefined	as_event	19357974	19361122	.	+	.	transcript_id "PB.235.14,PB.235.6"; gene_id "GWHAAAL00000002:19335477-19366435W"; flanks "19357974-,19361122^"; structure "0,1^2-"; splice_chain ",19359577^19361054-"; sources "Undefined,Undefined"; NMorMRNA "null"; dimension "2_4"; degree "4";
GWHAAAL00000002	Undefined	as_event	19357974	19361122	.	+	.	transcript_id "PB.235.14,PB.235.8"; gene_id "GWHAAAL00000002:19335477-19366435W"; flanks "19357974-,19361122^"; structure "0,1^2-"; splice_chain ",19358105^19361054-"; sources "Undefined,Undefined"; NMorMRNA "null"; dimension "2_4"; degree "4";
GWHAAAL00000002	Undefined	as_event	19357974	19361122	.	+	.	transcript_id "PB.235.14,PB.235.2"; gene_id "GWHAAAL00000002:19335477-19366435W"; flanks "19357974-,19361122^"; structure "0,1^2-3^4-"; splice_chain ",19358105^19359486-19359577^19361054-"; sources "Undefined,Undefined"; NMorMRNA "null"; dimension "2_4"; degree "4";
GWHAAAL00000002	Undefined	as_event	19585292	19585614	.	+	.	transcript_id "PB.238.13/PB.238.14/PB.238.16/PB.238.17/PB.238.18,PB.238.15"; gene_id "GWHAAAL00000002:19585060-19708140W"; flanks "19585292[,19585614^"; structure "0,1^2-"; splice_chain ",19585384^19585461-"; sources "Undefined,Undefined"; NMorMRNA "null"; dimension "2_2"; degree "4";
GWHAAAL00000002	Undefined	as_event	19598444	19598886	.	+	.	transcript_id "PB.238.1/PB.238.10/PB.238.11/PB.238.13/PB.238.14/PB.238.15/PB.238.16/PB.238.17/PB.238.20/PB.238.21/PB.238.23/PB.238.3/PB.238.4/PB.238.5/PB.238.6/PB.238.7/PB.238.8/PB.238.9,PB.238.19"; gene_id "GWHAAAL00000002:19585060-19708140W"; flanks "19598444-,19598886^"; structure "0,1^2-"; splice_chain ",19598466^19598550-"; sources "Undefined,Undefined"; NMorMRNA "null"; dimension "2_2"; deg…
GWHAAAL00000002	Undefined	as_event	19598886	19599116	.	+	.	transcript_id "PB.238.10/PB.238.6,PB.238.1/PB.238.11/PB.238.13/PB.238.14/PB.238.17/PB.238.19/PB.238.20/PB.238.22/PB.238.23/PB.238.24/PB.238.3/PB.238.4/PB.238.5/PB.238.7/PB.238.8/PB.238.9"; gene_id "GWHAAAL00000002:19585060-19708140W"; flanks "19598886^,19599116^"; structure "1-,2-"; splice_chain "19598974-,19598985-"; sources "Undefined,Undefined"; NMorMRNA "null"; dimension "2_2"; degree "4";
GWHAAAL00000002	Undefined	as_event	19598444	19600545	.	+	.	transcript_id "PB.238.2,PB.238.15/PB.238.16"; gene_id "GWHAAAL00000002:19585060-19708140W"; flanks "19598444-,19600545]"; structure "0,1^2-"; splice_chain ",19598886^19598985-"; sources "Undefined,Undefined"; NMorMRNA "null"; dimension "2_2"; degree "4";
GWHAAAL00000002	Undefined	as_event	19610024	19610120	.	+	.	transcript_id "PB.238.1/PB.238.10/PB.238.11/PB.238.13/PB.238.14/PB.238.17/PB.238.19/PB.238.22/PB.238.23/PB.238.24/PB.238.25/PB.238.3/PB.238.4/PB.238.5/PB.238.6/PB.238.7/PB.238.8/PB.238.9,PB.238.20"; gene_id "GWHAAAL00000002:19585060-19708140W"; flanks "19610024-,19610120^"; structure "0,1^2-"; splice_chain ",19610071^19610081-"; sources "Undefined,Undefined"; NMorMRNA "null"; dimension "2_2"; deg…
GWHAAAL00000002	Undefined	as_event	19620400	19621483	.	+	.	transcript_id "PB.238.7,PB.238.1/PB.238.10/PB.238.11/PB.238.13/PB.238.14/PB.238.17/PB.238.20/PB.238.22/PB.238.23/PB.238.24/PB.238.25/PB.238.3/PB.238.4/PB.238.5/PB.238.6/PB.238.8/PB.238.9"; gene_id "GWHAAAL00000002:19585060-19708140W"; flanks "19620400-,19621483^"; structure "1^3-5^7-9^10-,2^4-6^8-"; splice_chain "19620536^19620996-19621102^19621245-19621382^19621403-,19620559^19621001-19621111^19…
GWHAAAL00000002	Undefined	as_event	19683816	19684300	.	+	.	transcript_id "PB.238.1/PB.238.10/PB.238.11/PB.238.13/PB.238.14/PB.238.17/PB.238.20/PB.238.22/PB.238.23/PB.238.25/PB.238.26/PB.238.29/PB.238.31/PB.238.5/PB.238.6/PB.238.7/PB.238.8/PB.238.9,PB.238.24"; gene_id "GWHAAAL00000002:19585060-19708140W"; flanks "19683816^,19684300^"; structure "1-,2-"; splice_chain "19684103-,19684152-"; sources "Undefined,Undefined"; NMorMRNA "null"; dimension "2_3"; de…
GWHAAAL00000002	Undefined	as_event	19683816	19684300	.	+	.	transcript_id "PB.238.1/PB.238.10/PB.238.11/PB.238.13/PB.238.14/PB.238.17/PB.238.20/PB.238.22/PB.238.23/PB.238.25/PB.238.26/PB.238.29/PB.238.31/PB.238.5/PB.238.6/PB.238.7/PB.238.8/PB.238.9,PB.238.4"; gene_id "GWHAAAL00000002:19585060-19708140W"; flanks "19683816^,19684300^"; structure "1-,2-"; splice_chain "19684103-,19684187-"; sources "Undefined,Undefined"; NMorMRNA "null"; dimension "2_3"; deg…
GWHAAAL00000002	Undefined	as_event	19683816	19684300	.	+	.	transcript_id "PB.238.24,PB.238.4"; gene_id "GWHAAAL00000002:19585060-19708140W"; flanks "19683816^,19684300^"; structure "1-,2-"; splice_chain "19684152-,19684187-"; sources "Undefined,Undefined"; NMorMRNA "null"; dimension "2_3"; degree "4";
GWHAAAL00000002	Undefined	as_event	19684590	19686936	.	+	.	transcript_id "PB.238.1/PB.238.10/PB.238.11/PB.238.13/PB.238.14/PB.238.17/PB.238.20/PB.238.22/PB.238.23/PB.238.24/PB.238.25/PB.238.26/PB.238.31/PB.238.4/PB.238.5/PB.238.7/PB.238.8/PB.238.9,PB.238.29"; gene_id "GWHAAAL00000002:19585060-19708140W"; flanks "19684590^,19686936-"; structure "0,1-2^"; splice_chain ",19685419-19685502^"; sources "Undefined,Undefined"; NMorMRNA "null"; dimension "2_2"; d…
GWHAAAL00000002	Undefined	as_event	19684480	19687175	.	+	.	transcript_id "PB.238.6,PB.238.1/PB.238.10/PB.238.11/PB.238.13/PB.238.14/PB.238.17/PB.238.20/PB.238.22/PB.238.23/PB.238.24/PB.238.25/PB.238.26/PB.238.31/PB.238.4/PB.238.5/PB.238.7/PB.238.8/PB.238.9"; gene_id "GWHAAAL00000002:19585060-19708140W"; flanks "19684480-,19687175^"; structure "0,1^2-"; splice_chain ",19684590^19686936-"; sources "Undefined,Undefined"; NMorMRNA "null"; dimension "2_3"; de…
GWHAAAL00000002	Undefined	as_event	19684480	19687175	.	+	.	transcript_id "PB.238.6,PB.238.29"; gene_id "GWHAAAL00000002:19585060-19708140W"; flanks "19684480-,19687175^"; structure "0,1^2-3^4-"; splice_chain ",19684590^19685419-19685502^19686936-"; sources "Undefined,Undefined"; NMorMRNA "null"; dimension "2_3"; degree "4";
GWHAAAL00000002	Undefined	as_event	19691862	19692076	.	+	.	transcript_id "PB.238.1/PB.238.10/PB.238.11/PB.238.13/PB.238.14/PB.238.17/PB.238.20/PB.238.22/PB.238.23/PB.238.24/PB.238.25/PB.238.26/PB.238.29/PB.238.31/PB.238.4/PB.238.6/PB.238.7/PB.238.8/PB.238.9,PB.238.5"; gene_id "GWHAAAL00000002:19585060-19708140W"; flanks "19691862-,19692076-"; structure "1^,2^"; splice_chain "19691957^,19691982^"; sources "Undefined,Undefined"; NMorMRNA "null"; dimension …
GWHAAAL00000002	Undefined	as_event	19692372	19693566	.	+	.	transcript_id "PB.238.8,PB.238.1/PB.238.10/PB.238.11/PB.238.13/PB.238.14/PB.238.17/PB.238.20/PB.238.22/PB.238.23/PB.238.24/PB.238.25/PB.238.26/PB.238.29/PB.238.31/PB.238.32/PB.238.4/PB.238.5/PB.238.6/PB.238.7/PB.238.9"; gene_id "GWHAAAL00000002:19585060-19708140W"; flanks "19692372-,19693566^"; structure "1^4-,2^3-"; splice_chain "19692427^19693554-,19692446^19693438-"; sources "Undefined,Undefin…
GWHAAAL00000002	Undefined	as_event	19704672	19705280	.	+	.	transcript_id "PB.238.17,PB.238.1/PB.238.10/PB.238.11/PB.238.13/PB.238.20/PB.238.22/PB.238.25/PB.238.26/PB.238.29/PB.238.31/PB.238.32/PB.238.4/PB.238.5/PB.238.6/PB.238.7/PB.238.8"; gene_id "GWHAAAL00000002:19585060-19708140W"; flanks "19704672-,19705280^"; structure "0,1^2-"; splice_chain ",19704765^19705042-"; sources "Undefined,Undefined"; NMorMRNA "null"; dimension "2_2"; degree "4";
GWHAAAL00000002	Undefined	as_event	19705042	19705437	.	+	.	transcript_id "PB.238.9,PB.238.1/PB.238.10/PB.238.13/PB.238.20/PB.238.22/PB.238.25/PB.238.26/PB.238.29/PB.238.31/PB.238.32/PB.238.4/PB.238.5/PB.238.7/PB.238.8"; gene_id "GWHAAAL00000002:19585060-19708140W"; flanks "19705042-,19705437^"; structure "0,1^2-"; splice_chain ",19705280^19705359-"; sources "Undefined,Undefined"; NMorMRNA "null"; dimension "2_2"; degree "4";
GWHAAAL00000002	Undefined	as_event	19704672	19705437	.	+	.	transcript_id "PB.238.9,PB.238.17"; gene_id "GWHAAAL00000002:19585060-19708140W"; flanks "19704672-,19705437^"; structure "1^2-,3^4-"; splice_chain "19704765^19705042-,19705280^19705359-"; sources "Undefined,Undefined"; NMorMRNA "null"; dimension "2_3"; degree "4";
GWHAAAL00000002	Undefined	as_event	19705359	19705677	.	+	.	transcript_id "PB.238.11/PB.238.6,PB.238.1/PB.238.10/PB.238.13/PB.238.17/PB.238.20/PB.238.22/PB.238.25/PB.238.26/PB.238.29/PB.238.31/PB.238.4/PB.238.5/PB.238.7/PB.238.8"; gene_id "GWHAAAL00000002:19585060-19708140W"; flanks "19705359-,19705677^"; structure "0,1^2-"; splice_chain ",19705437^19705594-"; sources "Undefined,Undefined"; NMorMRNA "null"; dimension "2_2"; degree "4";
GWHAAAL00000002	Undefined	as_event	19705042	19705677	.	+	.	transcript_id "PB.238.11/PB.238.6,PB.238.9"; gene_id "GWHAAAL00000002:19585060-19708140W"; flanks "19705042-,19705677^"; structure "1^2-,3^4-"; splice_chain "19705280^19705359-,19705437^19705594-"; sources "Undefined,Undefined"; NMorMRNA "null"; dimension "2_3"; degree "4";
GWHAAAL00000002	Undefined	as_event	20939606	20939989	.	+	.	transcript_id "PB.247.1,PB.247.2"; gene_id "GWHAAAL00000002:20939606-20971992W"; flanks "20939606[,20939989^"; structure "0,1^2-"; splice_chain ",20939642^20939742-"; sources "Undefined,Undefined"; NMorMRNA "null"; dimension "2_2"; degree "4";
GWHAAAL00000002	Undefined	as_event	20942547	20942961	.	+	.	transcript_id "PB.247.1/PB.247.2/PB.247.3/PB.247.4,PB.247.5"; gene_id "GWHAAAL00000002:20939606-20971992W"; flanks "20942547-,20942961^"; structure "0,1^2-"; splice_chain ",20942642^20942934-"; sources "Undefined,Undefined"; NMorMRNA "null"; dimension "2_2"; degree "4";
GWHAAAL00000002	Undefined	as_event	20942961	20949616	.	+	.	transcript_id "PB.247.1/PB.247.3/PB.247.4/PB.247.5,PB.247.2"; gene_id "GWHAAAL00000002:20939606-20971992W"; flanks "20942961^,20949616-"; structure "0,1-2^"; splice_chain ",20944195-20944246^"; sources "Undefined,Undefined"; NMorMRNA "null"; dimension "2_2"; degree "4";
GWHAAAL00000002	Undefined	as_event	20955592	20971423	.	+	.	transcript_id "PB.247.1/PB.247.5,PB.247.4"; gene_id "GWHAAAL00000002:20939606-20971992W"; flanks "20955592^,20971423-"; structure "0,1-2^"; splice_chain ",20955663-20955708^"; sources "Undefined,Undefined"; NMorMRNA "null"; dimension "2_2"; degree "4";
GWHAAAL00000002	Undefined	as_event	22824806	22826274	.	+	.	transcript_id "PB.255.7,PB.255.1/PB.255.4/PB.255.5"; gene_id "GWHAAAL00000002:22824663-22829318W"; flanks "22824806^,22826274^"; structure "1-,2-"; splice_chain "22825881-,22825894-"; sources "Undefined,Undefined"; NMorMRNA "null"; dimension "2_2"; degree "4";
GWHAAAL00000002	Undefined	as_event	22904505	22906304	.	+	.	transcript_id "PB.257.1,PB.257.2"; gene_id "GWHAAAL00000002:22904505-22908645W"; flanks "22904505[,22906304-"; structure "1^2-3^,4^"; splice_chain "22904836^22904918-22904985^,22905426^"; sources "Undefined,Undefined"; NMorMRNA "null"; dimension "2_2"; degree "4";
GWHAAAL00000002	Undefined	as_event	22999094	23001309	.	+	.	transcript_id "PB.258.5,PB.258.3"; gene_id "GWHAAAL00000002:22997256-23003666W"; flanks "22999094-,23001309]"; structure "0,1^2-3^4-"; splice_chain ",22999189^22999367-22999398^22999694-"; sources "Undefined,Undefined"; NMorMRNA "null"; dimension "2_2"; degree "4";
GWHAAAL00000002	Undefined	as_event	23259747	23265751	.	+	.	transcript_id "PB.262.1/PB.262.2,PB.262.3"; gene_id "GWHAAAL00000002:23259208-23269119W"; flanks "23259747^,23265751-"; structure "0,1-2^3-4^"; splice_chain ",23261836-23261868^23262048-23262079^"; sources "Undefined,Undefined"; NMorMRNA "null"; dimension "2_2"; degree "4";
GWHAAAL00000002	Undefined	as_event	23944661	23946353	.	+	.	transcript_id "PB.263.5/PB.263.7,PB.263.6/PB.263.8"; gene_id "GWHAAAL00000002:23940325-23947837W"; flanks "23944661-,23946353-"; structure "1^,2^"; splice_chain "23944791^,23944911^"; sources "Undefined,Undefined"; NMorMRNA "null"; dimension "2_2"; degree "4";
GWHAAAL00000002	Undefined	as_event	24572161	24573517	.	+	.	transcript_id "PB.269.2,PB.269.3"; gene_id "GWHAAAL00000002:24571322-24573738W"; flanks "24572161^,24573517-"; structure "0,1-2^"; splice_chain ",24572379-24572683^"; sources "Undefined,Undefined"; NMorMRNA "null"; dimension "2_2"; degree "4";
GWHAAAL00000002	Undefined	as_event	24752946	24754846	.	+	.	transcript_id "PB.270.1/PB.270.10/PB.270.2/PB.270.4/PB.270.5/PB.270.8,PB.270.7"; gene_id "GWHAAAL00000002:24752701-24788838W"; flanks "24752946^,24754846^"; structure "1-,2-"; splice_chain "24754604-,24754607-"; sources "Undefined,Undefined"; NMorMRNA "null"; dimension "2_2"; degree "4";
GWHAAAL00000002	Undefined	as_event	24767730	24769753	.	+	.	transcript_id "PB.270.10/PB.270.11/PB.270.4/PB.270.8,PB.270.1/PB.270.2/PB.270.5/PB.270.7"; gene_id "GWHAAAL00000002:24752701-24788838W"; flanks "24767730-,24769753-"; structure "1^,2^"; splice_chain "24767902^,24767957^"; sources "Undefined,Undefined"; NMorMRNA "null"; dimension "2_2"; degree "4";
GWHAAAL00000002	Undefined	as_event	24769937	24777386	.	+	.	transcript_id "PB.270.1/PB.270.10/PB.270.11/PB.270.2/PB.270.5/PB.270.7/PB.270.8,PB.270.4"; gene_id "GWHAAAL00000002:24752701-24788838W"; flanks "24769937-,24777386-"; structure "1^,2^"; splice_chain "24770122^,24771086^"; sources "Undefined,Undefined"; NMorMRNA "null"; dimension "2_2"; degree "4";
GWHAAAL00000002	Undefined	as_event	24785203	24785607	.	+	.	transcript_id "PB.270.10/PB.270.2/PB.270.7/PB.270.8,PB.270.1/PB.270.11/PB.270.4/PB.270.5"; gene_id "GWHAAAL00000002:24752701-24788838W"; flanks "24785203-,24785607^"; structure "0,1^2-"; splice_chain ",24785290^24785549-"; sources "Undefined,Undefined"; NMorMRNA "null"; dimension "2_2"; degree "4";
GWHAAAL00000002	Undefined	as_event	24801036	24802998	.	+	.	transcript_id "PB.271.1,PB.271.2"; gene_id "GWHAAAL00000002:24800351-24803221W"; flanks "24801036-,24802998]"; structure "0,1^2-3^4-"; splice_chain ",24801212^24802148-24802312^24802417-"; sources "Undefined,Undefined"; NMorMRNA "null"; dimension "2_2"; degree "4";
GWHAAAL00000002	Undefined	as_event	143204	144705	.	-	.	transcript_id "PB.62.1/PB.62.10/PB.62.11/PB.62.12/PB.62.19/PB.62.20/PB.62.5/PB.62.8/PB.62.9,PB.62.13/PB.62.15/PB.62.16/PB.62.18/PB.62.2/PB.62.4/PB.62.7"; gene_id "GWHAAAL00000002:119125-144924C"; flanks "144705^,143204^"; structure "1-,2-"; splice_chain "143610-,143551-"; sources "Undefined,Undefined"; NMorMRNA "null"; dimension "2_3"; degree "4";
GWHAAAL00000002	Undefined	as_event	143204	144705	.	-	.	transcript_id "PB.62.14/PB.62.17/PB.62.22/PB.62.3,PB.62.1/PB.62.10/PB.62.11/PB.62.12/PB.62.19/PB.62.20/PB.62.5/PB.62.8/PB.62.9"; gene_id "GWHAAAL00000002:119125-144924C"; flanks "144705^,143204^"; structure "1-,2-"; splice_chain "143705-,143610-"; sources "Undefined,Undefined"; NMorMRNA "null"; dimension "2_3"; degree "4";
GWHAAAL00000002	Undefined	as_event	143204	144705	.	-	.	transcript_id "PB.62.14/PB.62.17/PB.62.22/PB.62.3,PB.62.13/PB.62.15/PB.62.16/PB.62.18/PB.62.2/PB.62.4/PB.62.7"; gene_id "GWHAAAL00000002:119125-144924C"; flanks "144705^,143204^"; structure "1-,2-"; splice_chain "143705-,143551-"; sources "Undefined,Undefined"; NMorMRNA "null"; dimension "2_3"; degree "4";
GWHAAAL00000002	Undefined	as_event	141313	143204	.	-	.	transcript_id "PB.62.16/PB.62.17/PB.62.2/PB.62.20/PB.62.22/PB.62.8,PB.62.1/PB.62.10/PB.62.11/PB.62.12/PB.62.13/PB.62.14/PB.62.15/PB.62.18/PB.62.19/PB.62.3/PB.62.4/PB.62.5/PB.62.7/PB.62.9"; gene_id "GWHAAAL00000002:119125-144924C"; flanks "143204^,141313-"; structure "0,1-2^"; splice_chain ",143056-142957^"; sources "Undefined,Undefined"; NMorMRNA "null"; dimension "2_2"; degree "4";
GWHAAAL00000002	Undefined	as_event	139182	140671	.	-	.	transcript_id "PB.62.10/PB.62.11/PB.62.13/PB.62.14/PB.62.17/PB.62.18/PB.62.2/PB.62.3/PB.62.5/PB.62.7/PB.62.8,PB.62.1"; gene_id "GWHAAAL00000002:119125-144924C"; flanks "140671-,139182^"; structure "0,1^2-"; splice_chain ",139743^139616-"; sources "Undefined,Undefined"; NMorMRNA "null"; dimension "2_3"; degree "4";
GWHAAAL00000002	Undefined	as_event	139182	140671	.	-	.	transcript_id "PB.62.19,PB.62.1"; gene_id "GWHAAAL00000002:119125-144924C"; flanks "140671-,139182^"; structure "1^2-,3^4-"; splice_chain "140236^140152-,139743^139616-"; sources "Undefined,Undefined"; NMorMRNA "null"; dimension "2_3"; degree "4";
GWHAAAL00000002	Undefined	as_event	139182	140671	.	-	.	transcript_id "PB.62.10/PB.62.11/PB.62.13/PB.62.14/PB.62.17/PB.62.18/PB.62.2/PB.62.3/PB.62.5/PB.62.7/PB.62.8,PB.62.19"; gene_id "GWHAAAL00000002:119125-144924C"; flanks "140671-,139182^"; structure "0,1^2-"; splice_chain ",140236^140152-"; sources "Undefined,Undefined"; NMorMRNA "null"; dimension "2_3"; degree "4";
GWHAAAL00000002	Undefined	as_event	135746	139182	.	-	.	transcript_id "PB.62.1/PB.62.10/PB.62.11/PB.62.14/PB.62.2/PB.62.3/PB.62.7/PB.62.8,PB.62.13/PB.62.17/PB.62.18/PB.62.19/PB.62.5"; gene_id "GWHAAAL00000002:119125-144924C"; flanks "139182^,135746-"; structure "0,1-2^"; splice_chain ",138920-138163^"; sources "Undefined,Undefined"; NMorMRNA "null"; dimension "2_2"; degree "4";
GWHAAAL00000002	Undefined	as_event	135746	140671	.	-	.	transcript_id "PB.62.1,PB.62.15"; gene_id "GWHAAAL00000002:119125-144924C"; flanks "140671-,135746-"; structure "1^2-3^,4^"; splice_chain "139743^139616-139182^,139126^"; sources "Undefined,Undefined"; NMorMRNA "null"; dimension "2_5"; degree "4";
GWHAAAL00000002	Undefined	as_event	135746	140671	.	-	.	transcript_id "PB.62.10/PB.62.11/PB.62.14/PB.62.2/PB.62.3/PB.62.7/PB.62.8,PB.62.15"; gene_id "GWHAAAL00000002:119125-144924C"; flanks "140671-,135746-"; structure "1^,2^"; splice_chain "139182^,139126^"; sources "Undefined,Undefined"; NMorMRNA "null"; dimension "2_5"; degree "4";
GWHAAAL00000002	Undefined	as_event	135746	140671	.	-	.	transcript_id "PB.62.13/PB.62.17/PB.62.18/PB.62.5,PB.62.15"; gene_id "GWHAAAL00000002:119125-144924C"; flanks "140671-,135746-"; structure "1^3-4^,2^"; splice_chain "139182^138920-138163^,139126^"; sources "Undefined,Undefined"; NMorMRNA "null"; dimension "2_5"; degree "4";
GWHAAAL00000002	Undefined	as_event	135746	140671	.	-	.	transcript_id "PB.62.19,PB.62.15"; gene_id "GWHAAAL00000002:119125-144924C"; flanks "140671-,135746-"; structure "1^2-3^5-6^,4^"; splice_chain "140236^140152-139182^138920-138163^,139126^"; sources "Undefined,Undefined"; NMorMRNA "null"; dimension "2_5"; degree "4";
GWHAAAL00000002	Undefined	as_event	135746	141047	.	-	.	transcript_id "PB.62.12/PB.62.16/PB.62.20/PB.62.4/PB.62.9,PB.62.15"; gene_id "GWHAAAL00000002:119125-144924C"; flanks "141047^,135746-"; structure "0,1-2^"; splice_chain ",140671-139126^"; sources "Undefined,Undefined"; NMorMRNA "null"; dimension "2_6"; degree "4";
GWHAAAL00000002	Undefined	as_event	135746	141047	.	-	.	transcript_id "PB.62.12/PB.62.16/PB.62.20/PB.62.4/PB.62.9,PB.62.1"; gene_id "GWHAAAL00000002:119125-144924C"; flanks "141047^,135746-"; structure "0,1-2^3-4^"; splice_chain ",140671-139743^139616-139182^"; sources "Undefined,Undefined"; NMorMRNA "null"; dimension "2_6"; degree "4";
GWHAAAL00000002	Undefined	as_event	135746	141047	.	-	.	transcript_id "PB.62.12/PB.62.16/PB.62.20/PB.62.4/PB.62.9,PB.62.10/PB.62.11/PB.62.14/PB.62.2/PB.62.3/PB.62.7/PB.62.8"; gene_id "GWHAAAL00000002:119125-144924C"; flanks "141047^,135746-"; structure "0,1-2^"; splice_chain ",140671-139182^"; sources "Undefined,Undefined"; NMorMRNA "null"; dimension "2_6"; degree "4";
GWHAAAL00000002	Undefined	as_event	135746	141047	.	-	.	transcript_id "PB.62.12/PB.62.16/PB.62.20/PB.62.4/PB.62.9,PB.62.13/PB.62.17/PB.62.18/PB.62.5"; gene_id "GWHAAAL00000002:119125-144924C"; flanks "141047^,135746-"; structure "0,1-2^3-4^"; splice_chain ",140671-139182^138920-138163^"; sources "Undefined,Undefined"; NMorMRNA "null"; dimension "2_6"; degree "4";
GWHAAAL00000002	Undefined	as_event	135746	141047	.	-	.	transcript_id "PB.62.12/PB.62.16/PB.62.20/PB.62.4/PB.62.9,PB.62.19"; gene_id "GWHAAAL00000002:119125-144924C"; flanks "141047^,135746-"; structure "0,1-2^3-4^5-6^"; splice_chain ",140671-140236^140152-139182^138920-138163^"; sources "Undefined,Undefined"; NMorMRNA "null"; dimension "2_6"; degree "4";
GWHAAAL00000002	Undefined	as_event	134229	134876	.	-	.	transcript_id "PB.62.1/PB.62.10/PB.62.13/PB.62.14/PB.62.16/PB.62.17/PB.62.19/PB.62.2/PB.62.20/PB.62.4/PB.62.5/PB.62.7/PB.62.9,PB.62.12/PB.62.15/PB.62.18/PB.62.3/PB.62.8"; gene_id "GWHAAAL00000002:119125-144924C"; flanks "134876^,134229^"; structure "1-,2-"; splice_chain "134337-,134317-"; sources "Undefined,Undefined"; NMorMRNA "null"; dimension "2_2"; degree "4";
GWHAAAL00000002	Undefined	as_event	134104	134337	.	-	.	transcript_id "PB.62.1/PB.62.10/PB.62.13/PB.62.14/PB.62.16/PB.62.17/PB.62.19/PB.62.20/PB.62.4/PB.62.5/PB.62.7/PB.62.9,PB.62.11"; gene_id "GWHAAAL00000002:119125-144924C"; flanks "134337-,134104-"; structure "1^,2^"; splice_chain "134229^,134193^"; sources "Undefined,Undefined"; NMorMRNA "null"; dimension "2_2"; degree "4";
GWHAAAL00000002	Undefined	as_event	134104	134876	.	-	.	transcript_id "PB.62.11,PB.62.12/PB.62.15/PB.62.18/PB.62.3/PB.62.8"; gene_id "GWHAAAL00000002:119125-144924C"; flanks "134876^,134104-"; structure "1-4^,2-3^"; splice_chain "134337-134193^,134317-134229^"; sources "Undefined,Undefined"; NMorMRNA "null"; dimension "2_3"; degree "4";
GWHAAAL00000002	Undefined	as_event	134024	134229	.	-	.	transcript_id "PB.62.2,PB.62.1/PB.62.10/PB.62.12/PB.62.13/PB.62.14/PB.62.15/PB.62.16/PB.62.17/PB.62.18/PB.62.19/PB.62.20/PB.62.3/PB.62.4/PB.62.5/PB.62.7/PB.62.8/PB.62.9"; gene_id "GWHAAAL00000002:119125-144924C"; flanks "134229^,134024^"; structure "1-,2-"; splice_chain "134120-,134104-"; sources "Undefined,Undefined"; NMorMRNA "null"; dimension "2_2"; degree "4";
GWHAAAL00000002	Undefined	as_event	134024	134337	.	-	.	transcript_id "PB.62.2,PB.62.11"; gene_id "GWHAAAL00000002:119125-144924C"; flanks "134337-,134024^"; structure "1^3-,2^4-"; splice_chain "134229^134120-,134193^134104-"; sources "Undefined,Undefined"; NMorMRNA "null"; dimension "2_3"; degree "4";
GWHAAAL00000002	Undefined	as_event	119474	120630	.	-	.	transcript_id "PB.62.12/PB.62.17/PB.62.9,PB.62.1/PB.62.10/PB.62.11/PB.62.13/PB.62.14/PB.62.15/PB.62.16/PB.62.2/PB.62.3/PB.62.5/PB.62.7/PB.62.8"; gene_id "GWHAAAL00000002:119125-144924C"; flanks "120630^,119474-"; structure "0,1-2^"; splice_chain ",119693-119629^"; sources "Undefined,Undefined"; NMorMRNA "null"; dimension "2_2"; degree "4";
GWHAAAL00000002	Undefined	as_event	119184	119693	.	-	.	transcript_id "PB.62.4,PB.62.5"; gene_id "GWHAAAL00000002:119125-144924C"; flanks "119693-,119184]"; structure "0,1^2-"; splice_chain ",119629^119474-"; sources "Undefined,Undefined"; NMorMRNA "null"; dimension "2_2"; degree "4";
GWHAAAL00000002	Undefined	as_event	522358	524481	.	-	.	transcript_id "PB.66.4,PB.66.2"; gene_id "GWHAAAL00000002:508040-524526C"; flanks "524481[,522358^"; structure "0,1^2-"; splice_chain ",522729^522654-"; sources "Undefined,Undefined"; NMorMRNA "null"; dimension "2_2"; degree "4";
GWHAAAL00000002	Undefined	as_event	521933	522358	.	-	.	transcript_id "PB.66.2/PB.66.3,PB.66.1/PB.66.4"; gene_id "GWHAAAL00000002:508040-524526C"; flanks "522358^,521933^"; structure "1-,2-"; splice_chain "522247-,522237-"; sources "Undefined,Undefined"; NMorMRNA "null"; dimension "2_3"; degree "4";
GWHAAAL00000002	Undefined	as_event	521933	522358	.	-	.	transcript_id "PB.66.1/PB.66.4,PB.66.5"; gene_id "GWHAAAL00000002:508040-524526C"; flanks "522358^,521933^"; structure "1-,2-"; splice_chain "522237-,522207-"; sources "Undefined,Undefined"; NMorMRNA "null"; dimension "2_3"; degree "4";
GWHAAAL00000002	Undefined	as_event	521933	522358	.	-	.	transcript_id "PB.66.2/PB.66.3,PB.66.5"; gene_id "GWHAAAL00000002:508040-524526C"; flanks "522358^,521933^"; structure "1-,2-"; splice_chain "522247-,522207-"; sources "Undefined,Undefined"; NMorMRNA "null"; dimension "2_3"; degree "4";
GWHAAAL00000002	Undefined	as_event	515662	515878	.	-	.	transcript_id "PB.66.2/PB.66.3,PB.66.1/PB.66.4"; gene_id "GWHAAAL00000002:508040-524526C"; flanks "515878-,515662-"; structure "1^,2^"; splice_chain "515809^,515750^"; sources "Undefined,Undefined"; NMorMRNA "null"; dimension "2_2"; degree "4";
GWHAAAL00000002	Undefined	as_event	513408	513729	.	-	.	transcript_id "PB.66.1,PB.66.2/PB.66.3/PB.66.4"; gene_id "GWHAAAL00000002:508040-524526C"; flanks "513729-,513408^"; structure "1^4-,2^3-"; splice_chain "513604^513485-,513602^513516-"; sources "Undefined,Undefined"; NMorMRNA "null"; dimension "2_2"; degree "4";
GWHAAAL00000002	Undefined	as_event	512380	512926	.	-	.	transcript_id "PB.66.4,PB.66.1/PB.66.2/PB.66.3"; gene_id "GWHAAAL00000002:508040-524526C"; flanks "512926-,512380^"; structure "0,1^2-"; splice_chain ",512615^512520-"; sources "Undefined,Undefined"; NMorMRNA "null"; dimension "2_2"; degree "4";
GWHAAAL00000002	Undefined	as_event	647973	650547	.	-	.	transcript_id "PB.69.2,PB.69.4"; gene_id "GWHAAAL00000002:647302-661528C"; flanks "650547^,647973^"; structure "1-,2-3^4-"; splice_chain "649866-,649861-649775^648113-"; sources "Undefined,Undefined"; NMorMRNA "null"; dimension "2_2"; degree "4";
GWHAAAL00000002	Undefined	as_event	898805	899058	.	-	.	transcript_id "PB.70.3,PB.70.1/PB.70.4"; gene_id "GWHAAAL00000002:892812-900870C"; flanks "899058-,898805^"; structure "0,1^2-"; splice_chain ",899020^898891-"; sources "Undefined,Undefined"; NMorMRNA "null"; dimension "2_2"; degree "4";
GWHAAAL00000002	Undefined	as_event	2093604	2094213	.	-	.	transcript_id "PB.81.1,PB.81.2/PB.81.3"; gene_id "GWHAAAL00000002:2087169-2100475C"; flanks "2094213-,2093604^"; structure "0,1^2-"; splice_chain ",2094094^2093723-"; sources "Undefined,Undefined"; NMorMRNA "null"; dimension "2_2"; degree "4";
GWHAAAL00000002	Undefined	as_event	2089029	2089725	.	-	.	transcript_id "PB.81.1/PB.81.3,PB.81.2"; gene_id "GWHAAAL00000002:2087169-2100475C"; flanks "2089725-,2089029-"; structure "1^,2^"; splice_chain "2089543^,2089532^"; sources "Undefined,Undefined"; NMorMRNA "null"; dimension "2_2"; degree "4";
GWHAAAL00000002	Undefined	as_event	3315828	3318048	.	-	.	transcript_id "PB.89.4/PB.89.6/PB.89.7,PB.89.2"; gene_id "GWHAAAL00000002:3314345-3318685C"; flanks "3318048^,3315828^"; structure "1-,2-"; splice_chain "3315901-,3315893-"; sources "Undefined,Undefined"; NMorMRNA "null"; dimension "2_2"; degree "4";
GWHAAAL00000002	Undefined	as_event	3315559	3315901	.	-	.	transcript_id "PB.89.9,PB.89.4"; gene_id "GWHAAAL00000002:3314345-3318685C"; flanks "3315901-,3315559^"; structure "0,1^2-"; splice_chain ",3315828^3315721-"; sources "Undefined,Undefined"; NMorMRNA "null"; dimension "2_2"; degree "4";
GWHAAAL00000002	Undefined	as_event	3315559	3318048	.	-	.	transcript_id "PB.89.9,PB.89.2"; gene_id "GWHAAAL00000002:3314345-3318685C"; flanks "3318048^,3315559^"; structure "1-,2-3^4-"; splice_chain "3315901-,3315893-3315828^3315721-"; sources "Undefined,Undefined"; NMorMRNA "null"; dimension "2_3"; degree "4";
GWHAAAL00000002	Undefined	as_event	3315231	3315721	.	-	.	transcript_id "PB.89.6/PB.89.7,PB.89.2/PB.89.4"; gene_id "GWHAAAL00000002:3314345-3318685C"; flanks "3315721-,3315231^"; structure "0,1^2-"; splice_chain ",3315559^3315459-"; sources "Undefined,Undefined"; NMorMRNA "null"; dimension "2_2"; degree "4";
GWHAAAL00000002	Undefined	as_event	3315231	3315901	.	-	.	transcript_id "PB.89.3,PB.89.9"; gene_id "GWHAAAL00000002:3314345-3318685C"; flanks "3315901-,3315231^"; structure "0,1^2-"; splice_chain ",3315559^3315459-"; sources "Undefined,Undefined"; NMorMRNA "null"; dimension "2_4"; degree "4";
GWHAAAL00000002	Undefined	as_event	3315231	3315901	.	-	.	transcript_id "PB.89.6/PB.89.7,PB.89.9"; gene_id "GWHAAAL00000002:3314345-3318685C"; flanks "3315901-,3315231^"; structure "1^2-,3^4-"; splice_chain "3315828^3315721-,3315559^3315459-"; sources "Undefined,Undefined"; NMorMRNA "null"; dimension "2_4"; degree "4";
GWHAAAL00000002	Undefined	as_event	3315231	3315901	.	-	.	transcript_id "PB.89.3,PB.89.4"; gene_id "GWHAAAL00000002:3314345-3318685C"; flanks "3315901-,3315231^"; structure "0,1^2-3^4-"; splice_chain ",3315828^3315721-3315559^3315459-"; sources "Undefined,Undefined"; NMorMRNA "null"; dimension "2_4"; degree "4";
GWHAAAL00000002	Undefined	as_event	3315231	3315901	.	-	.	transcript_id "PB.89.3,PB.89.6/PB.89.7"; gene_id "GWHAAAL00000002:3314345-3318685C"; flanks "3315901-,3315231^"; structure "0,1^2-"; splice_chain ",3315828^3315721-"; sources "Undefined,Undefined"; NMorMRNA "null"; dimension "2_4"; degree "4";
GWHAAAL00000002	Undefined	as_event	3315231	3318048	.	-	.	transcript_id "PB.89.3,PB.89.2"; gene_id "GWHAAAL00000002:3314345-3318685C"; flanks "3318048^,3315231^"; structure "1-,2-3^4-5^6-"; splice_chain "3315901-,3315893-3315828^3315721-3315559^3315459-"; sources "Undefined,Undefined"; NMorMRNA "null"; dimension "2_5"; degree "4";
GWHAAAL00000002	Undefined	as_event	3315231	3318194	.	-	.	transcript_id "PB.89.5/PB.89.8,PB.89.2"; gene_id "GWHAAAL00000002:3314345-3318685C"; flanks "3318194-,3315231^"; structure "0,1^2-3^4-5^6-"; splice_chain ",3318048^3315893-3315828^3315721-3315559^3315459-"; sources "Undefined,Undefined"; NMorMRNA "null"; dimension "2_6"; degree "4";
GWHAAAL00000002	Undefined	as_event	3315231	3318194	.	-	.	transcript_id "PB.89.5/PB.89.8,PB.89.9"; gene_id "GWHAAAL00000002:3314345-3318685C"; flanks "3318194-,3315231^"; structure "0,1^2-3^4-"; splice_chain ",3318048^3315901-3315559^3315459-"; sources "Undefined,Undefined"; NMorMRNA "null"; dimension "2_6"; degree "4";
GWHAAAL00000002	Undefined	as_event	3315231	3318194	.	-	.	transcript_id "PB.89.5/PB.89.8,PB.89.3"; gene_id "GWHAAAL00000002:3314345-3318685C"; flanks "3318194-,3315231^"; structure "0,1^2-"; splice_chain ",3318048^3315901-"; sources "Undefined,Undefined"; NMorMRNA "null"; dimension "2_6"; degree "4";
GWHAAAL00000002	Undefined	as_event	3315231	3318194	.	-	.	transcript_id "PB.89.5/PB.89.8,PB.89.4"; gene_id "GWHAAAL00000002:3314345-3318685C"; flanks "3318194-,3315231^"; structure "0,1^2-3^4-5^6-"; splice_chain ",3318048^3315901-3315828^3315721-3315559^3315459-"; sources "Undefined,Undefined"; NMorMRNA "null"; dimension "2_6"; degree "4";
GWHAAAL00000002	Undefined	as_event	3315231	3318194	.	-	.	transcript_id "PB.89.5/PB.89.8,PB.89.6/PB.89.7"; gene_id "GWHAAAL00000002:3314345-3318685C"; flanks "3318194-,3315231^"; structure "0,1^2-3^4-"; splice_chain ",3318048^3315901-3315828^3315721-"; sources "Undefined,Undefined"; NMorMRNA "null"; dimension "2_6"; degree "4";
GWHAAAL00000002	Undefined	as_event	3314403	3315231	.	-	.	transcript_id "PB.89.8,PB.89.7"; gene_id "GWHAAAL00000002:3314345-3318685C"; flanks "3315231^,3314403]"; structure "1-,2-"; splice_chain "3315029-,3315000-"; sources "Undefined,Undefined"; NMorMRNA "null"; dimension "2_2"; degree "4";
GWHAAAL00000002	Undefined	as_event	3314402	3315231	.	-	.	transcript_id "PB.89.6,PB.89.4/PB.89.5"; gene_id "GWHAAAL00000002:3314345-3318685C"; flanks "3315231^,3314402]"; structure "1-,2-"; splice_chain "3315029-,3315000-"; sources "Undefined,Undefined"; NMorMRNA "null"; dimension "2_2"; degree "4";
GWHAAAL00000002	Undefined	as_event	4427918	4430215	.	-	.	transcript_id "PB.100.2,PB.100.3"; gene_id "GWHAAAL00000002:4423895-4438459C"; flanks "4430215-,4427918^"; structure "0,1^2-3^4-"; splice_chain ",4430097^4429994-4429806^4428019-"; sources "Undefined,Undefined"; NMorMRNA "null"; dimension "2_2"; degree "4";
GWHAAAL00000002	Undefined	as_event	6223362	6223518	.	-	.	transcript_id "PB.112.26,PB.112.27"; gene_id "GWHAAAL00000002:4973767-6271699C"; flanks "6223518-,6223362-"; structure "1^,2^"; splice_chain "6223450^,6223438^"; sources "Undefined,Undefined"; NMorMRNA "null"; dimension "2_2"; degree "4";
GWHAAAL00000002	Undefined	as_event	6223294	6223450	.	-	.	transcript_id "PB.112.28/PB.112.29/PB.112.34,PB.112.26"; gene_id "GWHAAAL00000002:4973767-6271699C"; flanks "6223450^,6223294^"; structure "1-,2-"; splice_chain "6223371-,6223362-"; sources "Undefined,Undefined"; NMorMRNA "null"; dimension "2_2"; degree "4";
GWHAAAL00000002	Undefined	as_event	6223294	6223518	.	-	.	transcript_id "PB.112.28/PB.112.29/PB.112.34,PB.112.27"; gene_id "GWHAAAL00000002:4973767-6271699C"; flanks "6223518-,6223294^"; structure "1^3-,2^4-"; splice_chain "6223450^6223371-,6223438^6223362-"; sources "Undefined,Undefined"; NMorMRNA "null"; dimension "2_3"; degree "4";
GWHAAAL00000002	Undefined	as_event	6222926	6223807	.	-	.	transcript_id "PB.112.27,PB.112.35"; gene_id "GWHAAAL00000002:4973767-6271699C"; flanks "6223807[,6222926^"; structure "1^2-3^4-5^8-,6^7-"; splice_chain "6223604^6223518-6223438^6223362-6223294^6223000-,6223068^6223002-"; sources "Undefined,Undefined"; NMorMRNA "null"; dimension "2_3"; degree "4";
GWHAAAL00000002	Undefined	as_event	6222926	6223807	.	-	.	transcript_id "PB.112.34,PB.112.35"; gene_id "GWHAAAL00000002:4973767-6271699C"; flanks "6223807[,6222926^"; structure "1^2-3^4-5^8-,6^7-"; splice_chain "6223604^6223518-6223450^6223371-6223294^6223000-,6223068^6223002-"; sources "Undefined,Undefined"; NMorMRNA "null"; dimension "2_3"; degree "4";
GWHAAAL00000002	Undefined	as_event	6221864	6223000	.	-	.	transcript_id "PB.112.29,PB.112.26/PB.112.27/PB.112.28/PB.112.34"; gene_id "GWHAAAL00000002:4973767-6271699C"; flanks "6223000-,6221864^"; structure "1^4-,2^3-"; splice_chain "6222942^6221881-,6222926^6221935-"; sources "Undefined,Undefined"; NMorMRNA "null"; dimension "2_2"; degree "4";
GWHAAAL00000002	Undefined	as_event	6152347	6152937	.	-	.	transcript_id "PB.112.22/PB.112.24,PB.112.25"; gene_id "GWHAAAL00000002:4973767-6271699C"; flanks "6152937[,6152347^"; structure "0,1^2-"; splice_chain ",6152736^6152673-"; sources "Undefined,Undefined"; NMorMRNA "null"; dimension "2_2"; degree "4";
GWHAAAL00000002	Undefined	as_event	6150570	6151064	.	-	.	transcript_id "PB.112.24,PB.112.23"; gene_id "GWHAAAL00000002:4973767-6271699C"; flanks "6151064^,6150570^"; structure "1-,2-"; splice_chain "6150696-,6150680-"; sources "Undefined,Undefined"; NMorMRNA "null"; dimension "2_2"; degree "4";
GWHAAAL00000002	Undefined	as_event	5456953	5458459	.	-	.	transcript_id "PB.112.14,PB.112.13/PB.112.15"; gene_id "GWHAAAL00000002:4973767-6271699C"; flanks "5458459-,5456953^"; structure "0,1^2-"; splice_chain ",5458393^5457038-"; sources "Undefined,Undefined"; NMorMRNA "null"; dimension "2_2"; degree "4";
GWHAAAL00000002	Undefined	as_event	5093861	5094468	.	-	.	transcript_id "PB.112.2/PB.112.3/PB.112.5/PB.112.6/PB.112.7/PB.112.8,PB.112.9"; gene_id "GWHAAAL00000002:4973767-6271699C"; flanks "5094468-,5093861^"; structure "1^4-,2^3-"; splice_chain "5094258^5094169-,5094252^5094172-"; sources "Undefined,Undefined"; NMorMRNA "null"; dimension "2_2"; degree "4";
GWHAAAL00000002	Undefined	as_event	5079295	5093189	.	-	.	transcript_id "PB.112.2/PB.112.3/PB.112.5/PB.112.6/PB.112.7/PB.112.9,PB.112.8"; gene_id "GWHAAAL00000002:4973767-6271699C"; flanks "5093189-,5079295^"; structure "1^8-,2^3-4^5-6^7-"; splice_chain "5093052^5079376-,5093016^5081255-5081255^5081200-5081143^5079379-"; sources "Undefined,Undefined"; NMorMRNA "null"; dimension "2_2"; degree "4";
GWHAAAL00000002	Undefined	as_event	5068821	5079295	.	-	.	transcript_id "PB.112.7/PB.112.8,PB.112.2/PB.112.3/PB.112.5/PB.112.6/PB.112.9"; gene_id "GWHAAAL00000002:4973767-6271699C"; flanks "5079295^,5068821-"; structure "0,1-2^"; splice_chain ",5076725-5076439^"; sources "Undefined,Undefined"; NMorMRNA "null"; dimension "2_2"; degree "4";
GWHAAAL00000002	Undefined	as_event	5068093	5068821	.	-	.	transcript_id "PB.112.8,PB.112.10/PB.112.7/PB.112.9"; gene_id "GWHAAAL00000002:4973767-6271699C"; flanks "5068821-,5068093]"; structure "0,1^2-"; splice_chain ",5068708^5068597-"; sources "Undefined,Undefined"; NMorMRNA "null"; dimension "2_2"; degree "4";
GWHAAAL00000002	Undefined	as_event	5038519	5038909	.	-	.	transcript_id "PB.112.3/PB.112.5,PB.112.2/PB.112.6"; gene_id "GWHAAAL00000002:4973767-6271699C"; flanks "5038909-,5038519-"; structure "1^,2^"; splice_chain "5038773^,5038762^"; sources "Undefined,Undefined"; NMorMRNA "null"; dimension "2_2"; degree "4";
GWHAAAL00000002	Undefined	as_event	5005203	5022652	.	-	.	transcript_id "PB.112.3,PB.112.2"; gene_id "GWHAAAL00000002:4973767-6271699C"; flanks "5022652-,5005203-"; structure "1^,2^"; splice_chain "5022600^,5022578^"; sources "Undefined,Undefined"; NMorMRNA "null"; dimension "2_2"; degree "4";
GWHAAAL00000002	Undefined	as_event	6311005	6316360	.	-	.	transcript_id "PB.113.1/PB.113.2/PB.113.3/PB.113.5,PB.113.6"; gene_id "GWHAAAL00000002:6281791-6361870C"; flanks "6316360^,6311005^"; structure "1-,2-"; splice_chain "6311182-,6311100-"; sources "Undefined,Undefined"; NMorMRNA "null"; dimension "2_2"; degree "4";
GWHAAAL00000002	Undefined	as_event	6284960	6285368	.	-	.	transcript_id "PB.113.1/PB.113.3,PB.113.2"; gene_id "GWHAAAL00000002:6281791-6361870C"; flanks "6285368^,6284960^"; structure "1-,2-"; splice_chain "6285241-,6285101-"; sources "Undefined,Undefined"; NMorMRNA "null"; dimension "2_2"; degree "4";
GWHAAAL00000002	Undefined	as_event	6800014	6801991	.	-	.	transcript_id "PB.119.4,PB.119.1/PB.119.3/PB.119.5"; gene_id "GWHAAAL00000002:6766530-6812835C"; flanks "6801991-,6800014-"; structure "1^,2^"; splice_chain "6801950^,6801783^"; sources "Undefined,Undefined"; NMorMRNA "null"; dimension "2_2"; degree "4";
GWHAAAL00000002	Undefined	as_event	6791111	6793517	.	-	.	transcript_id "PB.119.5,PB.119.1/PB.119.3/PB.119.4"; gene_id "GWHAAAL00000002:6766530-6812835C"; flanks "6793517-,6791111-"; structure "1^,2^"; splice_chain "6793430^,6793392^"; sources "Undefined,Undefined"; NMorMRNA "null"; dimension "2_2"; degree "4";
GWHAAAL00000002	Undefined	as_event	6787362	6790836	.	-	.	transcript_id "PB.119.1/PB.119.2/PB.119.4/PB.119.5,PB.119.3"; gene_id "GWHAAAL00000002:6766530-6812835C"; flanks "6790836^,6787362^"; structure "1-,2-"; splice_chain "6787479-,6787414-"; sources "Undefined,Undefined"; NMorMRNA "null"; dimension "2_2"; degree "4";
GWHAAAL00000002	Undefined	as_event	6774076	6774720	.	-	.	transcript_id "PB.119.2,PB.119.1"; gene_id "GWHAAAL00000002:6766530-6812835C"; flanks "6774720-,6774076-"; structure "1^,2^"; splice_chain "6774598^,6774596^"; sources "Undefined,Undefined"; NMorMRNA "null"; dimension "2_2"; degree "4";
GWHAAAL00000002	Undefined	as_event	6772347	6772727	.	-	.	transcript_id "PB.119.2,PB.119.1"; gene_id "GWHAAAL00000002:6766530-6812835C"; flanks "6772727^,6772347^"; structure "1-,2-"; splice_chain "6772650-,6772630-"; sources "Undefined,Undefined"; NMorMRNA "null"; dimension "2_2"; degree "4";
GWHAAAL00000002	Undefined	as_event	6922569	6928287	.	-	.	transcript_id "PB.120.12/PB.120.2/PB.120.3/PB.120.5/PB.120.6/PB.120.7/PB.120.8,PB.120.1"; gene_id "GWHAAAL00000002:6896421-6929046C"; flanks "6928287^,6922569-"; structure "0,1-2^"; splice_chain ",6927514-6927417^"; sources "Undefined,Undefined"; NMorMRNA "null"; dimension "2_2"; degree "4";
GWHAAAL00000002	Undefined	as_event	6907586	6914220	.	-	.	transcript_id "PB.120.1/PB.120.2/PB.120.3/PB.120.5/PB.120.6/PB.120.7,PB.120.8/PB.120.9"; gene_id "GWHAAAL00000002:6896421-6929046C"; flanks "6914220^,6907586^"; structure "1-2^4-,3-"; splice_chain "6912144-6912142^6907725-,6907728-"; sources "Undefined,Undefined"; NMorMRNA "null"; dimension "2_2"; degree "4";
GWHAAAL00000002	Undefined	as_event	6899606	6899921	.	-	.	transcript_id "PB.120.10,PB.120.1/PB.120.2/PB.120.3/PB.120.5/PB.120.6/PB.120.7/PB.120.8/PB.120.9"; gene_id "GWHAAAL00000002:6896421-6929046C"; flanks "6899921-,6899606^"; structure "0,1^2-"; splice_chain ",6899847^6899723-"; sources "Undefined,Undefined"; NMorMRNA "null"; dimension "2_2"; degree "4";
GWHAAAL00000002	Undefined	as_event	6898299	6898676	.	-	.	transcript_id "PB.120.1/PB.120.10/PB.120.2/PB.120.3/PB.120.5/PB.120.7/PB.120.9,PB.120.6/PB.120.8"; gene_id "GWHAAAL00000002:6896421-6929046C"; flanks "6898676^,6898299^"; structure "1-,2-"; splice_chain "6898435-,6898394-"; sources "Undefined,Undefined"; NMorMRNA "null"; dimension "2_2"; degree "4";
GWHAAAL00000002	Undefined	as_event	6897120	6897906	.	-	.	transcript_id "PB.120.5/PB.120.7,PB.120.1/PB.120.2/PB.120.3/PB.120.6/PB.120.8/PB.120.9"; gene_id "GWHAAAL00000002:6896421-6929046C"; flanks "6897906^,6897120^"; structure "1-2^3-,4-"; splice_chain "6897794-6897294^6897224-,6897154-"; sources "Undefined,Undefined"; NMorMRNA "null"; dimension "2_2"; degree "4";
GWHAAAL00000002	Undefined	as_event	6896421	6896845	.	-	.	transcript_id "PB.120.1/PB.120.3/PB.120.5,PB.120.2"; gene_id "GWHAAAL00000002:6896421-6929046C"; flanks "6896845-,6896421]"; structure "0,1^2-"; splice_chain ",6896508^6896456-"; sources "Undefined,Undefined"; NMorMRNA "null"; dimension "2_2"; degree "4";
GWHAAAL00000002	Undefined	as_event	7423009	7423386	.	-	.	transcript_id "PB.125.2/PB.125.7,PB.125.1/PB.125.8/PB.125.9"; gene_id "GWHAAAL00000002:7405512-7426805C"; flanks "7423386-,7423009^"; structure "0,1^2-"; splice_chain ",7423252^7423049-"; sources "Undefined,Undefined"; NMorMRNA "null"; dimension "2_2"; degree "4";
GWHAAAL00000002	Undefined	as_event	7422740	7426464	.	-	.	transcript_id "PB.125.5,PB.125.1/PB.125.8/PB.125.9"; gene_id "GWHAAAL00000002:7405512-7426805C"; flanks "7426464^,7422740-"; structure "0,1-2^3-4^"; splice_chain ",7423386-7423252^7423049-7423009^"; sources "Undefined,Undefined"; NMorMRNA "null"; dimension "2_3"; degree "4";
GWHAAAL00000002	Undefined	as_event	7422740	7426464	.	-	.	transcript_id "PB.125.5,PB.125.2/PB.125.7"; gene_id "GWHAAAL00000002:7405512-7426805C"; flanks "7426464^,7422740-"; structure "0,1-2^"; splice_chain ",7423386-7423009^"; sources "Undefined,Undefined"; NMorMRNA "null"; dimension "2_3"; degree "4";
GWHAAAL00000002	Undefined	as_event	7420276	7421450	.	-	.	transcript_id "PB.125.1/PB.125.10/PB.125.2/PB.125.5/PB.125.7/PB.125.8,PB.125.6/PB.125.9"; gene_id "GWHAAAL00000002:7405512-7426805C"; flanks "7421450^,7420276^"; structure "1-,2-"; splice_chain "7420429-,7420426-"; sources "Undefined,Undefined"; NMorMRNA "null"; dimension "2_2"; degree "4";
GWHAAAL00000002	Undefined	as_event	7412648	7413636	.	-	.	transcript_id "PB.125.3,PB.125.1/PB.125.10/PB.125.2/PB.125.5/PB.125.6/PB.125.7/PB.125.8/PB.125.9"; gene_id "GWHAAAL00000002:7405512-7426805C"; flanks "7413636-,7412648^"; structure "0,1^2-"; splice_chain ",7413568^7412827-"; sources "Undefined,Undefined"; NMorMRNA "null"; dimension "2_2"; degree "4";
GWHAAAL00000002	Undefined	as_event	7407411	7407894	.	-	.	transcript_id "PB.125.6,PB.125.1/PB.125.2/PB.125.9"; gene_id "GWHAAAL00000002:7405512-7426805C"; flanks "7407894^,7407411^"; structure "1-,2-"; splice_chain "7407637-,7407583-"; sources "Undefined,Undefined"; NMorMRNA "null"; dimension "2_2"; degree "4";
GWHAAAL00000002	Undefined	as_event	7407411	7408835	.	-	.	transcript_id "PB.125.3/PB.125.5/PB.125.7/PB.125.8,PB.125.1/PB.125.2/PB.125.9"; gene_id "GWHAAAL00000002:7405512-7426805C"; flanks "7408835-,7407411^"; structure "0,1^2-"; splice_chain ",7407894^7407583-"; sources "Undefined,Undefined"; NMorMRNA "null"; dimension "2_3"; degree "4";
GWHAAAL00000002	Undefined	as_event	7407411	7408835	.	-	.	transcript_id "PB.125.3/PB.125.5/PB.125.7/PB.125.8,PB.125.6"; gene_id "GWHAAAL00000002:7405512-7426805C"; flanks "7408835-,7407411^"; structure "0,1^2-"; splice_chain ",7407894^7407637-"; sources "Undefined,Undefined"; NMorMRNA "null"; dimension "2_3"; degree "4";
GWHAAAL00000002	Undefined	as_event	8738662	8752037	.	-	.	transcript_id "PB.134.1,PB.134.2"; gene_id "GWHAAAL00000002:8738073-8752624C"; flanks "8752037^,8738662-"; structure "0,1-2^"; splice_chain ",8741413-8740278^"; sources "Undefined,Undefined"; NMorMRNA "null"; dimension "2_2"; degree "4";
GWHAAAL00000002	Undefined	as_event	9358868	9359305	.	-	.	transcript_id "PB.140.1/PB.140.2,PB.140.3/PB.140.4"; gene_id "GWHAAAL00000002:9348518-9359770C"; flanks "9359305-,9358868-"; structure "1^,2^"; splice_chain "9359247^,9359242^"; sources "Undefined,Undefined"; NMorMRNA "null"; dimension "2_2"; degree "4";
GWHAAAL00000002	Undefined	as_event	9358780	9359247	.	-	.	transcript_id "PB.140.5,PB.140.1/PB.140.2"; gene_id "GWHAAAL00000002:9348518-9359770C"; flanks "9359247^,9358780^"; structure "1-,2-"; splice_chain "9358883-,9358868-"; sources "Undefined,Undefined"; NMorMRNA "null"; dimension "2_2"; degree "4";
GWHAAAL00000002	Undefined	as_event	9358780	9359305	.	-	.	transcript_id "PB.140.5,PB.140.3/PB.140.4"; gene_id "GWHAAAL00000002:9348518-9359770C"; flanks "9359305-,9358780^"; structure "1^3-,2^4-"; splice_chain "9359247^9358883-,9359242^9358868-"; sources "Undefined,Undefined"; NMorMRNA "null"; dimension "2_3"; degree "4";
GWHAAAL00000002	Undefined	as_event	9357305	9358780	.	-	.	transcript_id "PB.140.4,PB.140.1/PB.140.2/PB.140.3/PB.140.5"; gene_id "GWHAAAL00000002:9348518-9359770C"; flanks "9358780^,9357305^"; structure "1-,2-"; splice_chain "9357399-,9357373-"; sources "Undefined,Undefined"; NMorMRNA "null"; dimension "2_2"; degree "4";
GWHAAAL00000002	Undefined	as_event	9976759	9977227	.	-	.	transcript_id "PB.146.5,PB.146.3/PB.146.6"; gene_id "GWHAAAL00000002:9972595-9977342C"; flanks "9977227[,9976759^"; structure "0,1^2-"; splice_chain ",9977164^9977075-"; sources "Undefined,Undefined"; NMorMRNA "null"; dimension "2_2"; degree "4";
GWHAAAL00000002	Undefined	as_event	9975665	9976292	.	-	.	transcript_id "PB.146.1/PB.146.3/PB.146.4/PB.146.5,PB.146.2"; gene_id "GWHAAAL00000002:9972595-9977342C"; flanks "9976292^,9975665^"; structure "1-,2-"; splice_chain "9975760-,9975709-"; sources "Undefined,Undefined"; NMorMRNA "null"; dimension "2_2"; degree "4";
GWHAAAL00000002	Undefined	as_event	9974361	9975569	.	-	.	transcript_id "PB.146.1/PB.146.2/PB.146.3/PB.146.4,PB.146.5"; gene_id "GWHAAAL00000002:9972595-9977342C"; flanks "9975569-,9974361-"; structure "1^,2^3-4^"; splice_chain "9975507^,9975506^9974514-9974453^"; sources "Undefined,Undefined"; NMorMRNA "null"; dimension "2_2"; degree "4";
GWHAAAL00000002	Undefined	as_event	12128776	12132663	.	-	.	transcript_id "PB.155.3,PB.155.1/PB.155.2"; gene_id "GWHAAAL00000002:12119368-12133188C"; flanks "12132663^,12128776-"; structure "0,1-2^"; splice_chain ",12132352-12132254^"; sources "Undefined,Undefined"; NMorMRNA "null"; dimension "2_2"; degree "4";
GWHAAAL00000002	Undefined	as_event	12241324	12244755	.	-	.	transcript_id "PB.156.3,PB.156.1/PB.156.2"; gene_id "GWHAAAL00000002:12225074-12245289C"; flanks "12244755^,12241324^"; structure "1-,2-"; splice_chain "12244585-,12241403-"; sources "Undefined,Undefined"; NMorMRNA "null"; dimension "2_2"; degree "4";
GWHAAAL00000002	Undefined	as_event	12311190	12311516	.	-	.	transcript_id "PB.157.3,PB.157.1/PB.157.10/PB.157.12/PB.157.13/PB.157.14/PB.157.15/PB.157.16/PB.157.17/PB.157.2/PB.157.4/PB.157.5/PB.157.6/PB.157.8/PB.157.9"; gene_id "GWHAAAL00000002:12297203-12323632C"; flanks "12311516^,12311190^"; structure "1-,2-"; splice_chain "12311370-,12311360-"; sources "Undefined,Undefined"; NMorMRNA "null"; dimension "2_2"; degree "4";
GWHAAAL00000002	Undefined	as_event	12311041	12311360	.	-	.	transcript_id "PB.157.18,PB.157.1/PB.157.10/PB.157.12/PB.157.13/PB.157.14/PB.157.15/PB.157.16/PB.157.17/PB.157.2/PB.157.4/PB.157.5/PB.157.6/PB.157.8/PB.157.9"; gene_id "GWHAAAL00000002:12297203-12323632C"; flanks "12311360-,12311041^"; structure "0,1^2-"; splice_chain ",12311190^12311106-"; sources "Undefined,Undefined"; NMorMRNA "null"; dimension "2_2"; degree "4";
GWHAAAL00000002	Undefined	as_event	12311041	12311516	.	-	.	transcript_id "PB.157.3,PB.157.18"; gene_id "GWHAAAL00000002:12297203-12323632C"; flanks "12311516^,12311041^"; structure "1-3^4-,2-"; splice_chain "12311370-12311190^12311106-,12311360-"; sources "Undefined,Undefined"; NMorMRNA "null"; dimension "2_3"; degree "4";
GWHAAAL00000002	Undefined	as_event	12310389	12310675	.	-	.	transcript_id "PB.157.12/PB.157.13/PB.157.15/PB.157.17/PB.157.2/PB.157.3/PB.157.4/PB.157.6/PB.157.8,PB.157.1/PB.157.14/PB.157.16/PB.157.5/PB.157.9"; gene_id "GWHAAAL00000002:12297203-12323632C"; flanks "12310675-,12310389-"; structure "1^,2^"; splice_chain "12310604^,12310553^"; sources "Undefined,Undefined"; NMorMRNA "null"; dimension "2_2"; degree "4";
GWHAAAL00000002	Undefined	as_event	12303139	12303395	.	-	.	transcript_id "PB.157.1/PB.157.11/PB.157.12/PB.157.13/PB.157.14/PB.157.15/PB.157.17/PB.157.3/PB.157.4/PB.157.5/PB.157.6/PB.157.7/PB.157.8/PB.157.9,PB.157.2"; gene_id "GWHAAAL00000002:12297203-12323632C"; flanks "12303395^,12303139^"; structure "1-,2-"; splice_chain "12303233-,12303226-"; sources "Undefined,Undefined"; NMorMRNA "null"; dimension "2_2"; degree "4";
GWHAAAL00000002	Undefined	as_event	12303031	12303139	.	-	.	transcript_id "PB.157.1/PB.157.11/PB.157.12/PB.157.13/PB.157.14/PB.157.17/PB.157.2/PB.157.3/PB.157.4/PB.157.5/PB.157.6/PB.157.7/PB.157.8/PB.157.9,PB.157.15"; gene_id "GWHAAAL00000002:12297203-12323632C"; flanks "12303139^,12303031^"; structure "1-,2-"; splice_chain "12303069-,12303050-"; sources "Undefined,Undefined"; NMorMRNA "null"; dimension "2_2"; degree "4";
GWHAAAL00000002	Undefined	as_event	12303031	12303233	.	-	.	transcript_id "PB.157.16,PB.157.1/PB.157.11/PB.157.12/PB.157.13/PB.157.14/PB.157.17/PB.157.3/PB.157.4/PB.157.5/PB.157.6/PB.157.7/PB.157.8/PB.157.9"; gene_id "GWHAAAL00000002:12297203-12323632C"; flanks "12303233-,12303031^"; structure "0,1^2-"; splice_chain ",12303139^12303069-"; sources "Undefined,Undefined"; NMorMRNA "null"; dimension "2_3"; degree "4";
GWHAAAL00000002	Undefined	as_event	12303031	12303233	.	-	.	transcript_id "PB.157.16,PB.157.15"; gene_id "GWHAAAL00000002:12297203-12323632C"; flanks "12303233-,12303031^"; structure "0,1^2-"; splice_chain ",12303139^12303050-"; sources "Undefined,Undefined"; NMorMRNA "null"; dimension "2_3"; degree "4";
GWHAAAL00000002	Undefined	as_event	12303031	12303395	.	-	.	transcript_id "PB.157.16,PB.157.2"; gene_id "GWHAAAL00000002:12297203-12323632C"; flanks "12303395^,12303031^"; structure "1-,2-3^4-"; splice_chain "12303233-,12303226-12303139^12303069-"; sources "Undefined,Undefined"; NMorMRNA "null"; dimension "2_4"; degree "4";
GWHAAAL00000002	Undefined	as_event	12302828	12310675	.	-	.	transcript_id "PB.157.10,PB.157.2"; gene_id "GWHAAAL00000002:12297203-12323632C"; flanks "12310675-,12302828^"; structure "1^14-,2^3-4^5-6^7-8^9-10^11-12^13-"; splice_chain "12310615^12302841-,12310604^12310389-12310328^12305179-12304901^12303531-12303395^12303226-12303139^12303069-12303031^12302887-"; sources "Undefined,Undefined"; NMorMRNA "null"; dimension "2_4"; degree "4";
GWHAAAL00000002	Undefined	as_event	12302828	12310675	.	-	.	transcript_id "PB.157.10,PB.157.1/PB.157.14/PB.157.5/PB.157.9"; gene_id "GWHAAAL00000002:12297203-12323632C"; flanks "12310675-,12302828^"; structure "1^14-,2^3-4^5-6^7-8^9-10^11-12^13-"; splice_chain "12310615^12302841-,12310553^12310389-12310328^12305179-12304901^12303531-12303395^12303233-12303139^12303069-12303031^12302887-"; sources "Undefined,Undefined"; NMorMRNA "null"; dimension "2_4"; de…
GWHAAAL00000002	Undefined	as_event	12302828	12310675	.	-	.	transcript_id "PB.157.10,PB.157.12/PB.157.13/PB.157.3/PB.157.4/PB.157.6/PB.157.8"; gene_id "GWHAAAL00000002:12297203-12323632C"; flanks "12310675-,12302828^"; structure "1^14-,2^3-4^5-6^7-8^9-10^11-12^13-"; splice_chain "12310615^12302841-,12310604^12310389-12310328^12305179-12304901^12303531-12303395^12303233-12303139^12303069-12303031^12302887-"; sources "Undefined,Undefined"; NMorMRNA "null"; …
GWHAAAL00000002	Undefined	as_event	12301370	12302828	.	-	.	transcript_id "PB.157.1/PB.157.12/PB.157.14/PB.157.2/PB.157.6/PB.157.8/PB.157.9,PB.157.10/PB.157.11/PB.157.3/PB.157.4/PB.157.5/PB.157.7"; gene_id "GWHAAAL00000002:12297203-12323632C"; flanks "12302828^,12301370^"; structure "1-,2-"; splice_chain "12301471-,12301459-"; sources "Undefined,Undefined"; NMorMRNA "null"; dimension "2_2"; degree "4";
GWHAAAL00000002	Undefined	as_event	12301268	12301459	.	-	.	transcript_id "PB.157.10/PB.157.11/PB.157.3/PB.157.4/PB.157.5/PB.157.7,PB.157.13"; gene_id "GWHAAAL00000002:12297203-12323632C"; flanks "12301459-,12301268-"; structure "1^,2^"; splice_chain "12301370^,12301365^"; sources "Undefined,Undefined"; NMorMRNA "null"; dimension "2_2"; degree "4";
GWHAAAL00000002	Undefined	as_event	12301268	12302828	.	-	.	transcript_id "PB.157.1/PB.157.12/PB.157.14/PB.157.2/PB.157.6/PB.157.8/PB.157.9,PB.157.13"; gene_id "GWHAAAL00000002:12297203-12323632C"; flanks "12302828^,12301268-"; structure "1-3^,2-4^"; splice_chain "12301471-12301370^,12301459-12301365^"; sources "Undefined,Undefined"; NMorMRNA "null"; dimension "2_3"; degree "4";
GWHAAAL00000002	Undefined	as_event	12298091	12298274	.	-	.	transcript_id "PB.157.1/PB.157.10/PB.157.11/PB.157.12/PB.157.2/PB.157.4/PB.157.5/PB.157.7/PB.157.8,PB.157.13/PB.157.14/PB.157.3/PB.157.6/PB.157.9"; gene_id "GWHAAAL00000002:12297203-12323632C"; flanks "12298274-,12298091-"; structure "1^,2^"; splice_chain "12298210^,12298182^"; sources "Undefined,Undefined"; NMorMRNA "null"; dimension "2_2"; degree "4";
GWHAAAL00000002	Undefined	as_event	12944669	12944895	.	-	.	transcript_id "PB.164.2,PB.164.3"; gene_id "GWHAAAL00000002:12941307-12947144C"; flanks "12944895-,12944669-"; structure "1^,2^"; splice_chain "12944809^,12944769^"; sources "Undefined,Undefined"; NMorMRNA "null"; dimension "2_2"; degree "4";
GWHAAAL00000002	Undefined	as_event	13567301	13569337	.	-	.	transcript_id "PB.172.1/PB.172.2/PB.172.5,PB.172.4"; gene_id "GWHAAAL00000002:13563553-13570317C"; flanks "13569337-,13567301^"; structure "0,1^2-"; splice_chain ",13569168^13569029-"; sources "Undefined,Undefined"; NMorMRNA "null"; dimension "2_2"; degree "4";
GWHAAAL00000002	Undefined	as_event	14117981	14118397	.	-	.	transcript_id "PB.182.4,PB.182.2"; gene_id "GWHAAAL00000002:14104860-14119034C"; flanks "14118397-,14117981-"; structure "1^,2^"; splice_chain "14118294^,14118270^"; sources "Undefined,Undefined"; NMorMRNA "null"; dimension "2_2"; degree "4";
GWHAAAL00000002	Undefined	as_event	14117981	14118719	.	-	.	transcript_id "PB.182.1/PB.182.3,PB.182.2"; gene_id "GWHAAAL00000002:14104860-14119034C"; flanks "14118719^,14117981-"; structure "0,1-2^"; splice_chain ",14118397-14118270^"; sources "Undefined,Undefined"; NMorMRNA "null"; dimension "2_3"; degree "4";
GWHAAAL00000002	Undefined	as_event	14117981	14118719	.	-	.	transcript_id "PB.182.1/PB.182.3,PB.182.4"; gene_id "GWHAAAL00000002:14104860-14119034C"; flanks "14118719^,14117981-"; structure "0,1-2^"; splice_chain ",14118397-14118294^"; sources "Undefined,Undefined"; NMorMRNA "null"; dimension "2_3"; degree "4";
GWHAAAL00000002	Undefined	as_event	14666147	14667326	.	-	.	transcript_id "PB.189.2,PB.189.4"; gene_id "GWHAAAL00000002:14660503-14668284C"; flanks "14667326-,14666147^"; structure "0,1^2-3^4-"; splice_chain ",14667207^14667108-14666993^14666247-"; sources "Undefined,Undefined"; NMorMRNA "null"; dimension "2_2"; degree "4";
GWHAAAL00000002	Undefined	as_event	14665823	14666147	.	-	.	transcript_id "PB.189.2/PB.189.4,PB.189.1"; gene_id "GWHAAAL00000002:14660503-14668284C"; flanks "14666147^,14665823^"; structure "1-,2-"; splice_chain "14665932-,14665927-"; sources "Undefined,Undefined"; NMorMRNA "null"; dimension "2_2"; degree "4";
GWHAAAL00000002	Undefined	as_event	15669951	15675584	.	-	.	transcript_id "PB.199.1,PB.199.4"; gene_id "GWHAAAL00000002:15631964-15703188C"; flanks "15675584-,15669951^"; structure "1^3-4^5-6^7-8^11-12^13-14^15-16^18-,2^9-10^17-"; splice_chain "15675417^15672616-15672616^15671155-15671150^15670524-15670524^15670485-15670480^15670394-15670394^15670386-15670380^15670050-,15675415^15670504-15670499^15670154-"; sources "Undefined,Undefined"; NMorMRNA "null"; …
GWHAAAL00000002	Undefined	as_event	15663798	15664691	.	-	.	transcript_id "PB.199.1/PB.199.3,PB.199.2"; gene_id "GWHAAAL00000002:15631964-15703188C"; flanks "15664691-,15663798-"; structure "1^3-4^5-6^,2^"; splice_chain "15664691^15664252-15664247^15664022-15664022^,15664684^"; sources "Undefined,Undefined"; NMorMRNA "null"; dimension "2_2"; degree "4";
GWHAAAL00000002	Undefined	as_event	15663748	15665078	.	-	.	transcript_id "PB.199.4,PB.199.2"; gene_id "GWHAAAL00000002:15631964-15703188C"; flanks "15665078-,15663748-"; structure "1^,2^3-4^5-6^7-8^"; splice_chain "15664970^,15664966^15664760-15664754^15664691-15664684^15663798-15663791^"; sources "Undefined,Undefined"; NMorMRNA "null"; dimension "2_2"; degree "4";
GWHAAAL00000002	Undefined	as_event	15663715	15663798	.	-	.	transcript_id "PB.199.2,PB.199.1/PB.199.3"; gene_id "GWHAAAL00000002:15631964-15703188C"; flanks "15663798-,15663715^"; structure "1^3-,2^4-"; splice_chain "15663791^15663748-,15663784^15663719-"; sources "Undefined,Undefined"; NMorMRNA "null"; dimension "2_2"; degree "4";
GWHAAAL00000002	Undefined	as_event	15663715	15665078	.	-	.	transcript_id "PB.199.4,PB.199.1/PB.199.3"; gene_id "GWHAAAL00000002:15631964-15703188C"; flanks "15665078-,15663715^"; structure "1^13-,2^3-4^5-6^7-8^9-10^11-12^14-"; splice_chain "15664970^15663748-,15664966^15664760-15664754^15664691-15664691^15664252-15664247^15664022-15664022^15663798-15663784^15663719-"; sources "Undefined,Undefined"; NMorMRNA "null"; dimension "2_3"; degree "4";
GWHAAAL00000002	Undefined	as_event	15645070	15663565	.	-	.	transcript_id "PB.199.4,PB.199.1/PB.199.2/PB.199.3"; gene_id "GWHAAAL00000002:15631964-15703188C"; flanks "15663565^,15645070^"; structure "1-2^4-,3-"; splice_chain "15655165-15655163^15645240-,15645243-"; sources "Undefined,Undefined"; NMorMRNA "null"; dimension "2_2"; degree "4";
GWHAAAL00000002	Undefined	as_event	15875951	15876795	.	-	.	transcript_id "PB.202.1/PB.202.2,PB.202.3"; gene_id "GWHAAAL00000002:15820933-15877215C"; flanks "15876795^,15875951^"; structure "1-,2-"; splice_chain "15876247-,15876158-"; sources "Undefined,Undefined"; NMorMRNA "null"; dimension "2_2"; degree "4";
GWHAAAL00000002	Undefined	as_event	15875651	15877215	.	-	.	transcript_id "PB.202.4,PB.202.1/PB.202.2"; gene_id "GWHAAAL00000002:15820933-15877215C"; flanks "15877215[,15875651^"; structure "0,1^2-3^4-"; splice_chain ",15876795^15876247-15875951^15875856-"; sources "Undefined,Undefined"; NMorMRNA "null"; dimension "2_3"; degree "4";
GWHAAAL00000002	Undefined	as_event	15875651	15877215	.	-	.	transcript_id "PB.202.4,PB.202.3"; gene_id "GWHAAAL00000002:15820933-15877215C"; flanks "15877215[,15875651^"; structure "0,1^2-3^4-"; splice_chain ",15876795^15876158-15875951^15875856-"; sources "Undefined,Undefined"; NMorMRNA "null"; dimension "2_3"; degree "4";
GWHAAAL00000002	Undefined	as_event	15836077	15837473	.	-	.	transcript_id "PB.202.2,PB.202.1/PB.202.3"; gene_id "GWHAAAL00000002:15820933-15877215C"; flanks "15837473^,15836077-"; structure "0,1-2^"; splice_chain ",15836259-15836161^"; sources "Undefined,Undefined"; NMorMRNA "null"; dimension "2_2"; degree "4";
GWHAAAL00000002	Undefined	as_event	16172096	16174289	.	-	.	transcript_id "PB.203.8,PB.203.5"; gene_id "GWHAAAL00000002:16164879-16174823C"; flanks "16174289^,16172096^"; structure "1-,2-"; splice_chain "16173559-,16173267-"; sources "Undefined,Undefined"; NMorMRNA "null"; dimension "2_2"; degree "4";
GWHAAAL00000002	Undefined	as_event	16172096	16174400	.	-	.	transcript_id "PB.203.6,PB.203.1/PB.203.2/PB.203.4/PB.203.9"; gene_id "GWHAAAL00000002:16164879-16174823C"; flanks "16174400^,16172096^"; structure "1-,2-"; splice_chain "16173559-,16173267-"; sources "Undefined,Undefined"; NMorMRNA "null"; dimension "2_2"; degree "4";
GWHAAAL00000002	Undefined	as_event	16171967	16174540	.	-	.	transcript_id "PB.203.7,PB.203.1"; gene_id "GWHAAAL00000002:16164879-16174823C"; flanks "16174540[,16171967^"; structure "0,1^2-3^4-"; splice_chain ",16174400^16173267-16172096^16172017-"; sources "Undefined,Undefined"; NMorMRNA "null"; dimension "2_2"; degree "4";
GWHAAAL00000002	Undefined	as_event	16171802	16172017	.	-	.	transcript_id "PB.203.4,PB.203.10/PB.203.2/PB.203.5/PB.203.6/PB.203.8/PB.203.9"; gene_id "GWHAAAL00000002:16164879-16174823C"; flanks "16172017-,16171802^"; structure "0,1^2-"; splice_chain ",16171967^16171900-"; sources "Undefined,Undefined"; NMorMRNA "null"; dimension "2_2"; degree "4";
GWHAAAL00000002	Undefined	as_event	16171565	16171900	.	-	.	transcript_id "PB.203.1,PB.203.2/PB.203.5/PB.203.6/PB.203.7/PB.203.8/PB.203.9"; gene_id "GWHAAAL00000002:16164879-16174823C"; flanks "16171900-,16171565^"; structure "1^4-,2^3-"; splice_chain "16171867^16171601-,16171802^16171729-"; sources "Undefined,Undefined"; NMorMRNA "null"; dimension "2_2"; degree "4";
GWHAAAL00000002	Undefined	as_event	16171565	16172017	.	-	.	transcript_id "PB.203.1,PB.203.4"; gene_id "GWHAAAL00000002:16164879-16174823C"; flanks "16172017-,16171565^"; structure "1^2-3^6-,4^5-"; splice_chain "16171967^16171900-16171867^16171601-,16171802^16171729-"; sources "Undefined,Undefined"; NMorMRNA "null"; dimension "2_3"; degree "4";
GWHAAAL00000002	Undefined	as_event	16617594	16622036	.	-	.	transcript_id "PB.208.1/PB.208.3,PB.208.4"; gene_id "GWHAAAL00000002:16607524-16623041C"; flanks "16622036-,16617594-"; structure "1^,2^3-4^"; splice_chain "16621955^,16621887^16621392-16619150^"; sources "Undefined,Undefined"; NMorMRNA "null"; dimension "2_2"; degree "4";
GWHAAAL00000002	Undefined	as_event	16616130	16622036	.	-	.	transcript_id "PB.208.2,PB.208.4"; gene_id "GWHAAAL00000002:16607524-16623041C"; flanks "16622036-,16616130-"; structure "1^,2^3-4^5-6^"; splice_chain "16621955^,16621887^16621392-16619150^16617594-16617454^"; sources "Undefined,Undefined"; NMorMRNA "null"; dimension "2_2"; degree "4";
GWHAAAL00000002	Undefined	as_event	16615988	16617594	.	-	.	transcript_id "PB.208.1/PB.208.3,PB.208.4"; gene_id "GWHAAAL00000002:16607524-16623041C"; flanks "16617594-,16615988^"; structure "0,1^2-"; splice_chain ",16617454^16616130-"; sources "Undefined,Undefined"; NMorMRNA "null"; dimension "2_2"; degree "4";
GWHAAAL00000002	Undefined	as_event	16615988	16621955	.	-	.	transcript_id "PB.208.1/PB.208.3,PB.208.2"; gene_id "GWHAAAL00000002:16607524-16623041C"; flanks "16621955^,16615988^"; structure "1-,2-"; splice_chain "16617594-,16616130-"; sources "Undefined,Undefined"; NMorMRNA "null"; dimension "2_2"; degree "4";
GWHAAAL00000002	Undefined	as_event	16932722	16933300	.	-	.	transcript_id "PB.213.6,PB.213.1/PB.213.2/PB.213.7"; gene_id "GWHAAAL00000002:16911276-16940361C"; flanks "16933300^,16932722-"; structure "0,1-2^"; splice_chain ",16933146-16933003^"; sources "Undefined,Undefined"; NMorMRNA "null"; dimension "2_2"; degree "4";
GWHAAAL00000002	Undefined	as_event	16932651	16933146	.	-	.	transcript_id "PB.213.5,PB.213.1/PB.213.2/PB.213.7"; gene_id "GWHAAAL00000002:16911276-16940361C"; flanks "16933146-,16932651^"; structure "0,1^2-"; splice_chain ",16933003^16932722-"; sources "Undefined,Undefined"; NMorMRNA "null"; dimension "2_2"; degree "4";
GWHAAAL00000002	Undefined	as_event	16932651	16933300	.	-	.	transcript_id "PB.213.5,PB.213.6"; gene_id "GWHAAAL00000002:16911276-16940361C"; flanks "16933300^,16932651^"; structure "1-,2-"; splice_chain "16933146-,16932722-"; sources "Undefined,Undefined"; NMorMRNA "null"; dimension "2_3"; degree "4";
GWHAAAL00000002	Undefined	as_event	17238116	17242811	.	-	.	transcript_id "PB.217.5,PB.217.2/PB.217.3/PB.217.4/PB.217.7"; gene_id "GWHAAAL00000002:17129984-17242879C"; flanks "17242811^,17238116-"; structure "0,1-2^"; splice_chain ",17238407-17238324^"; sources "Undefined,Undefined"; NMorMRNA "null"; dimension "2_2"; degree "4";
GWHAAAL00000002	Undefined	as_event	17227164	17237474	.	-	.	transcript_id "PB.217.2,PB.217.3/PB.217.4/PB.217.5/PB.217.7"; gene_id "GWHAAAL00000002:17129984-17242879C"; flanks "17237474^,17227164-"; structure "0,1-2^"; splice_chain ",17227341-17227284^"; sources "Undefined,Undefined"; NMorMRNA "null"; dimension "2_2"; degree "4";
GWHAAAL00000002	Undefined	as_event	17221238	17221430	.	-	.	transcript_id "PB.217.2,PB.217.3/PB.217.4/PB.217.5/PB.217.7/PB.217.8"; gene_id "GWHAAAL00000002:17129984-17242879C"; flanks "17221430-,17221238-"; structure "1^,2^"; splice_chain "17221337^,17221328^"; sources "Undefined,Undefined"; NMorMRNA "null"; dimension "2_2"; degree "4";
GWHAAAL00000002	Undefined	as_event	17185815	17194147	.	-	.	transcript_id "PB.217.2/PB.217.3/PB.217.4/PB.217.5/PB.217.7,PB.217.8"; gene_id "GWHAAAL00000002:17129984-17242879C"; flanks "17194147^,17185815^"; structure "1-,2-"; splice_chain "17185898-,17185894-"; sources "Undefined,Undefined"; NMorMRNA "null"; dimension "2_2"; degree "4";
GWHAAAL00000002	Undefined	as_event	17184503	17185815	.	-	.	transcript_id "PB.217.3/PB.217.4/PB.217.5/PB.217.7/PB.217.8,PB.217.2"; gene_id "GWHAAAL00000002:17129984-17242879C"; flanks "17185815^,17184503-"; structure "0,1-2^"; splice_chain ",17185739-17185611^"; sources "Undefined,Undefined"; NMorMRNA "null"; dimension "2_2"; degree "4";
GWHAAAL00000002	Undefined	as_event	17150054	17157645	.	-	.	transcript_id "PB.217.4,PB.217.2/PB.217.3/PB.217.5/PB.217.7"; gene_id "GWHAAAL00000002:17129984-17242879C"; flanks "17157645^,17150054-"; structure "0,1-2^"; splice_chain ",17156843-17156643^"; sources "Undefined,Undefined"; NMorMRNA "null"; dimension "2_2"; degree "4";
GWHAAAL00000002	Undefined	as_event	18596014	18596500	.	-	.	transcript_id "PB.227.9,PB.227.1/PB.227.10/PB.227.2/PB.227.4/PB.227.7"; gene_id "GWHAAAL00000002:18585709-18597836C"; flanks "18596500-,18596014^"; structure "0,1^2-"; splice_chain ",18596436^18596341-"; sources "Undefined,Undefined"; NMorMRNA "null"; dimension "2_2"; degree "4";
GWHAAAL00000002	Undefined	as_event	18595687	18596341	.	-	.	transcript_id "PB.227.8,PB.227.1/PB.227.10/PB.227.2/PB.227.7"; gene_id "GWHAAAL00000002:18585709-18597836C"; flanks "18596341-,18595687^"; structure "0,1^2-"; splice_chain ",18596014^18595785-"; sources "Undefined,Undefined"; NMorMRNA "null"; dimension "2_2"; degree "4";
GWHAAAL00000002	Undefined	as_event	18595687	18596500	.	-	.	transcript_id "PB.227.6,PB.227.9"; gene_id "GWHAAAL00000002:18585709-18597836C"; flanks "18596500-,18595687^"; structure "0,1^2-"; splice_chain ",18596014^18595785-"; sources "Undefined,Undefined"; NMorMRNA "null"; dimension "2_4"; degree "4";
GWHAAAL00000002	Undefined	as_event	18595687	18596500	.	-	.	transcript_id "PB.227.6,PB.227.8"; gene_id "GWHAAAL00000002:18585709-18597836C"; flanks "18596500-,18595687^"; structure "0,1^2-"; splice_chain ",18596436^18596341-"; sources "Undefined,Undefined"; NMorMRNA "null"; dimension "2_4"; degree "4";
GWHAAAL00000002	Undefined	as_event	18595687	18596500	.	-	.	transcript_id "PB.227.6,PB.227.1/PB.227.10/PB.227.2/PB.227.7"; gene_id "GWHAAAL00000002:18585709-18597836C"; flanks "18596500-,18595687^"; structure "0,1^2-3^4-"; splice_chain ",18596436^18596341-18596014^18595785-"; sources "Undefined,Undefined"; NMorMRNA "null"; dimension "2_4"; degree "4";
GWHAAAL00000002	Undefined	as_event	18595687	18596500	.	-	.	transcript_id "PB.227.8,PB.227.9"; gene_id "GWHAAAL00000002:18585709-18597836C"; flanks "18596500-,18595687^"; structure "1^2-,3^4-"; splice_chain "18596436^18596341-,18596014^18595785-"; sources "Undefined,Undefined"; NMorMRNA "null"; dimension "2_4"; degree "4";
GWHAAAL00000002	Undefined	as_event	18795775	18797601	.	-	.	transcript_id "PB.230.5,PB.230.2/PB.230.3/PB.230.4"; gene_id "GWHAAAL00000002:18748720-18799116C"; flanks "18797601-,18795775^"; structure "0,1^2-3^4-"; splice_chain ",18797300^18796998-18796870^18795867-"; sources "Undefined,Undefined"; NMorMRNA "null"; dimension "2_2"; degree "4";
GWHAAAL00000002	Undefined	as_event	18780526	18781087	.	-	.	transcript_id "PB.230.5,PB.230.2/PB.230.3/PB.230.4/PB.230.6"; gene_id "GWHAAAL00000002:18748720-18799116C"; flanks "18781087^,18780526^"; structure "1-,2-"; splice_chain "18780602-,18780594-"; sources "Undefined,Undefined"; NMorMRNA "null"; dimension "2_2"; degree "4";
GWHAAAL00000002	Undefined	as_event	19566782	19567976	.	-	.	transcript_id "PB.237.2,PB.237.3"; gene_id "GWHAAAL00000002:19563341-19568033C"; flanks "19567976[,19566782^"; structure "0,1^2-"; splice_chain ",19567458^19567300-"; sources "Undefined,Undefined"; NMorMRNA "null"; dimension "2_2"; degree "4";
GWHAAAL00000002	Undefined	as_event	19566556	19566782	.	-	.	transcript_id "PB.237.1,PB.237.2/PB.237.3"; gene_id "GWHAAAL00000002:19563341-19568033C"; flanks "19566782^,19566556^"; structure "1-,2-"; splice_chain "19566707-,19566688-"; sources "Undefined,Undefined"; NMorMRNA "null"; dimension "2_2"; degree "4";
GWHAAAL00000002	Undefined	as_event	20108753	20113732	.	-	.	transcript_id "PB.244.8,PB.244.5"; gene_id "GWHAAAL00000002:20088546-20168512C"; flanks "20113732[,20108753-"; structure "1^,2^"; splice_chain "20113538^,20108850^"; sources "Undefined,Undefined"; NMorMRNA "null"; dimension "2_2"; degree "4";
GWHAAAL00000002	Undefined	as_event	20108194	20108455	.	-	.	transcript_id "PB.244.10/PB.244.11/PB.244.2/PB.244.3/PB.244.4/PB.244.5/PB.244.6/PB.244.7/PB.244.8/PB.244.9,PB.244.1"; gene_id "GWHAAAL00000002:20088546-20168512C"; flanks "20108455^,20108194^"; structure "1-,2-"; splice_chain "20108280-,20108265-"; sources "Undefined,Undefined"; NMorMRNA "null"; dimension "2_2"; degree "4";
[truncated: 31,107 more rows]

## Sheet: Table S5
Table S5 Fusion transcripts identified in E. ulmoides.
GWHAAAL00013020	PacBio	transcript	860987	919600	.	+	.	gene_id "PBfusion.1723"; transcript_id "PBfusion.1723.1";
[truncated: 27,630 more rows]

## Sheet: Table S6
Table S6 The identified metabolites and their expression profiles in E. ulmoides leaf.
[truncated: 516 more rows]
